# Supplementary material for: Dispersion-tunable low-loss implanted spin-wave waveguides for large magnonic networks
Source: Nat Mater. 2025 Jul 9;24(12):1920–6. doi: 10.1038/s41563-025-02282-y (PMC12657222; doi:10.1038/s41563-025-02282-y)
Supplement: Supplementary file 2 — Faraday rotation, transmission and mode-filtered data. [file 41563_2025_2282_MOESM2_ESM.xlsx]

## Sheet: Fig2a Faraday rot. data 500nm 
	y-position (µm) ↓
x-position (µm) →	Faraday Rotation data ↘	3.003	3.15315	3.3033	3.45345	3.6036	3.75375	3.9039	4.05405	4.2042	4.35435	4.5045	4.65465	4.8048	4.95495	5.10511	5.25526	5.40541	5.55556	5.70571	5.85586	6.00601	6.15616	6.30631	6.45646	6.60661	6.75676	6.90691	7.05706	7.20721	7.35736	7.50751	7.65766	7.80781	7.95796	8.10811	8.25826	8.40841	8.55856	8.70871	8.85886	9.00901	9.15916	9.30931	9.45946	9.60961	9.75976	9.90991	10.0601
	-2.89157	5.88408e-07	8.20768e-07	9.80952e-06	-3.28154e-06	-9.36055e-07	-5.61677e-06	2.35636e-06	4.53697e-06	-2.51781e-06	-9.70154e-07	-1.36172e-06	-1.08778e-05	-1.36002e-05	-5.09766e-06	-3.35353e-06	-3.19753e-06	-2.71522e-06	-2.57937e-06	7.04823e-07	-5.07757e-06	8.41563e-06	4.04449e-06	8.9422e-07	-3.22655e-06	-1.40283e-06	-4.5475e-06	3.70103e-06	-1.90746e-06	-3.81283e-06	5.40132e-06	4.92229e-07	-1.25631e-06	1.63654e-06	-2.71409e-06	3.14554e-06	1.2654e-06	-3.07184e-06	-6.90093e-06	-5.33964e-07	5.21491e-06	7.31776e-07	-6.5819e-06	1.50433e-06	1.13618e-06	-5.88973e-06	-2.87999e-06	-2.77824e-06	-2.62541e-07
	-2.74096	3.15098e-06	-1.00771e-06	6.4813e-06	-2.80779e-06	2.4156e-07	-3.10076e-06	-3.78388e-06	1.5547e-06	1.16133e-06	7.3981e-07	1.18636e-06	6.2497e-06	-1.61556e-06	7.3976e-07	-8.99716e-06	-8.9211e-06	-5.17551e-06	-5.20504e-06	4.21472e-07	2.38804e-07	-8.8205e-06	-3.41956e-06	-4.49591e-06	6.33945e-06	-8.75361e-06	-2.26393e-06	4.00152e-07	-4.34291e-06	-2.17104e-06	-1.71668e-06	-1.20591e-06	-2.91662e-06	-2.02978e-06	1.12054e-06	-1.41985e-06	-5.98477e-07	-3.97799e-06	-4.41069e-06	-1.31604e-06	-6.68579e-06	-5.33553e-06	-1.32848e-05	-9.19027e-06	-5.38349e-06	-1.47905e-07	-6.53204e-06	-4.80278e-06	-2.09399e-06
	-2.59036	8.23919e-06	-3.03535e-06	3.16251e-06	4.46898e-07	-5.34362e-06	-2.00706e-06	-5.83202e-06	-1.59454e-06	-1.43295e-06	-7.22343e-07	-3.07336e-06	9.5465e-07	-4.53568e-06	3.40683e-06	-7.14568e-07	7.37236e-06	-9.00307e-07	5.77014e-06	5.46544e-06	-6.92415e-06	-1.6136e-06	2.03929e-07	5.85576e-06	9.07935e-07	-4.95569e-06	9.73243e-06	-4.82231e-06	-4.48563e-06	-5.20349e-06	4.70029e-06	4.63218e-07	-2.33108e-06	2.34103e-06	-3.32258e-06	1.93971e-06	-3.83224e-06	3.43534e-06	-4.91418e-06	-3.16078e-06	-3.69861e-06	2.67965e-07	8.94414e-06	-6.74996e-06	3.71834e-06	-1.68794e-06	3.95387e-06	3.33835e-06	4.6515e-06
	-2.43976	-4.20074e-06	3.14802e-06	-1.3795e-06	3.42978e-06	3.98921e-06	7.62312e-06	3.56818e-06	-8.67271e-07	-2.27104e-06	-3.6375e-07	2.08036e-07	-3.986e-06	-3.71112e-07	1.62913e-07	-6.14324e-06	-7.79224e-06	-2.62411e-06	-1.93933e-06	-1.30685e-06	-4.13031e-08	4.56012e-06	1.28138e-07	-1.84221e-06	-6.69475e-06	-5.37874e-06	1.11651e-07	1.20495e-06	-2.15904e-06	4.09838e-06	4.34538e-06	-4.44716e-07	-9.6546e-07	5.09829e-06	-3.29573e-06	1.65695e-06	-7.45972e-06	3.74084e-06	-5.34403e-06	4.7712e-06	-3.57174e-06	2.45129e-07	-5.50759e-06	9.27295e-07	-5.95909e-06	6.47278e-07	-1.64187e-06	-1.45467e-06	-5.71738e-06
	-2.28916	7.34531e-06	-1.50087e-07	2.42198e-06	-1.36607e-06	7.38206e-06	3.61813e-06	-2.35554e-06	4.45801e-06	3.28201e-07	-6.81994e-06	-1.28531e-06	-2.75735e-06	6.17606e-07	-1.12711e-06	-1.04317e-06	-9.3738e-06	-2.66289e-06	-3.291e-07	-2.68279e-06	-3.24246e-06	-4.99253e-06	-1.14692e-07	-5.19756e-06	-2.29655e-06	1.7859e-06	6.19346e-06	-6.23055e-06	-7.43399e-06	2.89874e-06	7.48202e-06	6.67579e-06	6.67137e-06	-6.92672e-06	-2.38132e-06	-5.03911e-06	-2.72786e-07	-1.09431e-06	-3.65995e-06	-3.8818e-06	7.65385e-07	-6.73371e-06	-4.40261e-06	-6.88237e-06	6.076e-06	-4.07482e-06	-2.62427e-06	3.84013e-06	-3.82303e-06
	-2.13855	6.66681e-06	-3.38061e-06	-3.22282e-06	-1.60724e-06	-6.09832e-07	-1.21033e-05	-8.03367e-06	-4.33652e-07	-8.47141e-07	-1.8039e-06	2.78104e-06	-3.20256e-06	3.32289e-06	7.81408e-06	-2.28397e-06	1.98773e-06	1.48514e-06	-2.28165e-06	-2.44274e-06	-2.22453e-06	-4.57966e-06	7.92906e-09	2.00185e-06	-5.36477e-06	-1.02904e-06	-1.12819e-06	-1.24713e-06	1.231e-06	2.49917e-06	-4.21893e-06	-7.01689e-06	-8.88002e-07	-2.70008e-07	-1.64682e-06	1.88367e-06	-3.32402e-06	-4.66528e-06	8.08039e-07	3.5154e-06	-4.56131e-06	1.37556e-06	-2.76441e-06	-6.38466e-06	2.03916e-06	-4.8252e-06	-7.0368e-06	-4.33841e-06	2.66489e-06
	-1.98795	-9.26409e-07	-3.08835e-06	-1.50475e-06	5.87996e-07	2.91609e-06	4.902e-07	-6.52597e-06	2.82372e-06	5.31749e-06	-1.68634e-06	3.49481e-06	-3.38077e-06	1.26488e-06	-2.63254e-06	1.70583e-07	-3.37941e-06	1.20495e-06	-5.29484e-06	-6.82709e-06	3.45479e-06	-1.44345e-06	-2.74928e-06	1.80081e-06	-4.88966e-07	5.3317e-06	-2.88221e-06	1.46591e-06	5.55063e-06	2.58089e-06	4.71526e-06	-6.38833e-06	1.44093e-06	-2.21658e-06	-4.53513e-06	-1.80825e-06	2.45147e-07	-4.13095e-07	2.62302e-06	-4.9374e-06	1.48806e-07	6.2921e-06	5.63948e-06	-7.93516e-07	-1.59068e-06	1.68859e-07	4.79033e-06	1.94782e-06	3.21511e-06
	-1.83735	5.29464e-06	-3.55598e-06	-2.55652e-06	-2.27357e-07	-5.96247e-06	-1.40379e-06	3.11786e-06	-3.72939e-06	-3.51028e-07	-9.66045e-07	-2.89081e-07	-1.40765e-06	-2.44056e-06	3.72047e-06	-5.61806e-07	4.95004e-06	2.74364e-06	3.89848e-07	-3.03868e-06	-6.46815e-07	-2.11198e-07	-6.49663e-07	-6.60945e-06	-1.40985e-06	3.08019e-07	4.39448e-06	-9.39789e-06	-4.66562e-07	-3.63466e-06	-7.80941e-06	-2.52187e-06	1.06557e-07	-2.48373e-06	-7.32583e-07	-6.50919e-07	2.57437e-06	-2.08646e-06	5.01568e-06	6.90905e-08	-3.12227e-06	-2.98415e-06	-1.1029e-06	-2.86633e-06	-4.0976e-06	2.18541e-06	5.1349e-06	-2.3654e-06	1.10967e-06
	-1.68675	4.67486e-06	-4.88031e-07	2.54071e-06	-2.08523e-06	-1.32624e-06	-9.66514e-06	-9.91747e-07	2.58196e-06	1.52335e-06	-1.85954e-06	-5.6001e-06	3.04423e-06	3.43795e-06	-6.66651e-07	-2.7023e-07	-2.58411e-06	-4.30589e-06	-2.26516e-06	7.28969e-06	-3.72471e-06	3.70097e-06	4.7616e-06	-4.42346e-06	-3.34485e-07	6.08334e-06	4.11887e-07	-1.92615e-06	-4.30083e-06	-6.95044e-06	3.22323e-06	2.44395e-06	4.88194e-07	2.143e-06	-1.13074e-05	-7.48083e-06	-2.90788e-06	-6.71377e-06	-1.81324e-06	1.04611e-06	-2.56995e-06	-3.60445e-06	-1.40436e-06	-5.47721e-06	9.30544e-07	-2.94527e-06	-4.05388e-06	-6.85375e-06	4.29968e-06
	-1.53614	-4.01948e-06	-9.80004e-07	5.63215e-06	-4.62209e-06	-5.8186e-06	1.51476e-06	-8.39124e-06	1.46599e-06	4.62539e-06	-5.06136e-06	-5.63202e-06	-7.84969e-06	6.18215e-06	-1.17557e-05	3.64671e-07	-5.51068e-06	-5.30312e-06	-3.32054e-06	-6.28577e-06	-3.08412e-06	1.46745e-06	5.69134e-06	5.23747e-06	-2.37564e-06	-2.64482e-06	6.27844e-07	-6.21323e-06	5.49967e-06	5.07733e-07	2.32419e-07	2.20711e-06	-3.78502e-06	1.9246e-06	-2.42668e-06	-2.15037e-07	-2.61141e-06	2.65016e-06	1.04848e-06	-9.50797e-06	1.15179e-05	7.56234e-06	1.56451e-06	-9.29183e-07	1.06835e-06	2.4251e-06	1.58813e-06	-7.97919e-06	-7.40388e-06
	-1.38554	4.36214e-06	3.67937e-06	-7.77388e-06	-1.37545e-06	-1.9582e-07	1.70398e-06	-4.02372e-06	6.6318e-06	3.40302e-06	8.64794e-07	-1.22466e-06	5.57545e-06	-4.14337e-06	4.47642e-07	-7.08249e-06	-5.87937e-06	-8.87166e-07	2.9621e-06	2.02532e-06	-7.08256e-06	-8.295e-07	-1.68586e-05	-2.72023e-06	3.67167e-07	-6.10669e-06	-5.8865e-06	-3.0207e-06	-6.48301e-06	-6.01311e-06	-1.7696e-06	-3.82437e-06	-2.62134e-06	-4.94069e-07	2.14405e-06	-7.48464e-06	-6.40222e-06	2.88238e-06	-3.22932e-06	6.05425e-06	1.0265e-06	-1.98427e-06	-2.74578e-06	-1.98772e-06	1.10841e-06	-4.08643e-06	-6.846e-06	-2.70657e-06	-1.6276e-06
	-1.23494	1.0714e-05	-1.56363e-06	-6.87629e-07	-5.01595e-06	-1.08767e-06	-7.05362e-06	-6.65897e-06	-1.56603e-06	5.19575e-06	1.26711e-05	3.46224e-06	3.79751e-06	4.69586e-06	-5.06495e-08	-1.08543e-06	-3.38371e-06	5.58698e-07	-5.48134e-06	4.06333e-06	-9.88827e-06	1.60718e-06	-5.31588e-06	-5.38721e-08	-7.50029e-06	-1.22701e-06	-5.21269e-06	-4.09013e-06	-4.30432e-06	2.50196e-06	-3.62422e-06	-1.7081e-06	-8.95234e-06	-4.0841e-07	-5.89383e-07	2.17677e-06	-1.52183e-07	-4.91353e-07	-9.93772e-06	-2.98267e-06	-8.63448e-06	6.19637e-06	-7.50337e-06	3.13047e-06	-4.77446e-06	4.68253e-06	-7.27404e-07	-3.62649e-06	-4.53631e-06
	-1.08434	-9.28245e-07	7.20525e-06	-3.98064e-06	1.20591e-06	-3.1048e-07	-5.98617e-06	2.90379e-06	-9.51739e-07	1.88042e-06	-4.29192e-07	-3.14506e-06	-6.21433e-06	2.74269e-06	1.29446e-07	7.25669e-06	-1.12712e-06	-3.47883e-06	-3.16079e-06	-1.4817e-06	-7.0909e-07	-1.94567e-06	-4.64266e-06	1.70849e-06	-1.12011e-07	3.28966e-07	-6.33962e-06	-5.09279e-06	-3.6494e-06	-7.96114e-06	1.40539e-06	-6.20758e-06	-2.10056e-07	-2.17307e-06	2.26849e-06	-7.80067e-06	2.48204e-06	1.52709e-06	6.03708e-07	6.7579e-06	4.36618e-06	3.58421e-06	-1.94779e-06	-6.84156e-06	1.42595e-06	-3.69656e-07	-1.76664e-06	-3.96384e-06	-2.43363e-06
	-0.933735	5.84761e-07	4.03416e-06	5.72063e-06	1.36603e-06	-2.99812e-06	-4.11017e-06	-2.16561e-06	9.45323e-06	-2.72274e-06	-5.7184e-06	-5.61427e-06	1.99371e-06	-6.36805e-07	-3.3112e-06	7.58287e-06	8.66899e-07	-2.84232e-06	1.18115e-06	-8.52621e-06	-4.24634e-06	-3.30129e-06	5.96431e-06	-5.02192e-06	-5.88144e-06	-2.90533e-06	3.33303e-06	-1.26679e-06	-2.36415e-06	-7.31356e-06	-3.93978e-06	-4.09812e-06	-9.51087e-06	1.7246e-06	-4.89161e-07	-1.02833e-06	-8.03462e-07	-1.62519e-06	2.40133e-06	-2.36521e-06	6.46738e-06	4.80386e-06	-5.17107e-06	-3.20447e-06	-3.44459e-06	-6.04953e-06	-1.86651e-06	3.99451e-06	-4.91652e-06
	-0.783133	-1.40157e-06	1.03158e-05	1.88418e-07	-1.84046e-06	1.9149e-06	3.74547e-06	9.07103e-06	2.25623e-06	2.69227e-06	4.8995e-06	-4.34983e-06	-5.38238e-06	6.55844e-06	-3.93052e-06	-7.8751e-06	2.91628e-06	6.87675e-06	-3.25366e-06	-4.13955e-06	1.95931e-06	-5.55798e-06	-3.0755e-06	6.05174e-07	1.66945e-06	-4.64666e-06	2.88733e-06	-4.72735e-06	-3.27562e-06	-1.01294e-05	-4.49615e-06	9.12153e-06	-3.55482e-06	1.06393e-06	-5.76113e-06	9.029e-06	2.39479e-06	5.69183e-07	-2.69497e-06	-3.73227e-06	-3.23038e-06	5.27022e-06	4.88403e-06	1.72303e-06	-7.09577e-06	5.60192e-06	2.0112e-07	-2.03985e-06	-5.91326e-06
	-0.63253	2.95824e-06	-4.31046e-06	-9.32202e-06	-3.52719e-06	1.4256e-06	4.13941e-06	-3.17792e-06	-6.43774e-07	-1.14733e-05	2.57664e-06	4.09334e-06	-7.05058e-06	-6.40966e-06	1.46478e-06	-7.60816e-07	-5.4787e-06	4.99519e-06	-5.15524e-06	4.47936e-07	-2.45285e-06	3.42846e-07	-2.17726e-06	5.82415e-07	-5.03467e-06	-7.9469e-06	-1.94265e-06	2.19647e-06	-3.20525e-06	3.30843e-06	3.30698e-08	2.34319e-07	-5.79699e-06	-7.0476e-06	-2.21317e-06	-7.95649e-06	8.51625e-08	5.92217e-06	2.3583e-06	-5.0417e-06	8.23545e-07	1.8742e-06	8.94645e-06	3.84079e-06	7.88341e-06	-7.55294e-07	1.25506e-06	1.20847e-06	-6.18318e-07
	-0.481928	1.0299e-06	-1.37733e-06	-3.64441e-06	1.45857e-07	-2.29703e-06	6.14525e-06	2.55231e-06	1.7521e-06	2.89108e-06	6.4092e-06	5.45994e-06	-2.23088e-06	6.92603e-06	2.3957e-06	1.07137e-05	2.46836e-06	5.8086e-06	5.13363e-07	-6.61474e-07	2.30491e-06	-1.09331e-05	2.02161e-07	-5.21929e-06	-1.91439e-06	5.48879e-07	-5.30704e-06	-7.57799e-06	-1.70438e-05	-9.64313e-06	-2.0864e-06	-3.19505e-06	-6.42599e-06	-4.85557e-07	-3.27227e-06	-6.91155e-06	-2.59231e-06	3.85889e-07	-8.11911e-06	2.22313e-06	8.06935e-06	9.04319e-06	6.74388e-06	8.61369e-06	7.40575e-06	6.7893e-06	4.70121e-06	2.69166e-06	-6.39577e-06
	-0.331325	-5.48853e-06	4.51774e-06	5.64088e-06	1.44564e-05	-2.42992e-06	1.22286e-05	1.71635e-05	1.64256e-05	1.30566e-05	1.63552e-05	1.26886e-05	8.66912e-06	1.94597e-05	6.83752e-06	2.84473e-06	6.53322e-06	8.83955e-06	2.26126e-06	-5.16531e-07	-9.95089e-07	-6.79684e-06	-9.12526e-06	-1.39349e-05	-1.54895e-05	-3.93771e-06	-1.72875e-05	-1.79526e-05	-1.16343e-05	-1.09779e-05	-1.37014e-05	-8.76842e-06	-3.85123e-06	-4.24933e-06	-7.16474e-06	2.71633e-06	1.04774e-06	-6.70132e-08	4.17044e-06	8.01982e-06	4.60333e-06	1.14715e-05	1.78069e-05	1.50284e-05	1.59584e-05	1.79286e-05	1.44189e-05	8.67357e-06	1.66073e-05
	-0.180723	-1.17013e-05	-8.50704e-06	6.71222e-06	2.21612e-06	3.73041e-06	1.67102e-05	1.47303e-05	1.86433e-05	2.76636e-05	2.23461e-05	1.88041e-05	2.62338e-05	2.19468e-05	2.49384e-05	1.73129e-05	1.09989e-05	1.34301e-06	5.88787e-06	4.60251e-06	1.80395e-06	-1.00494e-05	-1.57241e-05	-1.9622e-05	-9.96581e-06	-1.31038e-05	-2.11211e-05	-2.01987e-05	-2.56867e-05	-2.43087e-05	-1.92453e-05	-1.98214e-05	-2.00106e-05	-1.73802e-05	-6.57409e-06	-3.7611e-06	3.25021e-07	1.07356e-06	4.1696e-06	9.35029e-06	2.19978e-05	6.40206e-06	1.94065e-05	2.28027e-05	2.27766e-05	2.96049e-05	1.99411e-05	2.69187e-05	1.3791e-05
	-0.0301205	-1.11461e-05	7.55847e-07	2.02571e-07	3.83266e-06	9.68041e-06	1.09737e-05	1.6799e-05	2.82524e-05	3.04473e-05	3.1842e-05	2.82621e-05	2.78257e-05	2.6729e-05	2.96091e-05	3.00797e-05	1.45101e-05	1.61195e-05	1.14206e-05	5.38897e-06	-2.72272e-06	-8.65092e-06	-1.71245e-05	-1.46288e-05	-2.36161e-05	-1.86218e-05	-2.74635e-05	-2.5646e-05	-3.26917e-05	-3.42249e-05	-2.92906e-05	-2.12286e-05	-1.49414e-05	-1.40574e-05	-5.52944e-06	-2.19777e-06	-5.70037e-06	1.08384e-05	1.25579e-05	2.39337e-05	1.99952e-05	2.63417e-05	2.65339e-05	3.06483e-05	3.22071e-05	2.71636e-05	2.69755e-05	2.72404e-05	3.28534e-05
	0.120482	-8.43567e-06	5.46506e-06	2.41076e-06	7.34799e-06	1.93686e-05	1.12161e-05	2.16522e-05	2.72319e-05	3.35819e-05	2.58215e-05	3.18044e-05	3.3078e-05	2.65248e-05	3.21263e-05	2.26739e-05	2.12203e-05	1.06827e-05	4.99359e-06	7.60076e-06	4.98007e-06	-5.75826e-06	-1.04774e-05	-1.38132e-05	-2.29425e-05	-2.51547e-05	-3.10649e-05	-2.49628e-05	-2.31433e-05	-1.96736e-05	-2.15967e-05	-2.51078e-05	-2.03192e-05	-1.49889e-05	-1.50247e-05	-5.36566e-06	-8.27662e-07	-1.57706e-06	9.05456e-06	1.47336e-05	1.80167e-05	1.62239e-05	2.17256e-05	2.58267e-05	2.42792e-05	3.27338e-05	2.48504e-05	2.31875e-05	2.7152e-05
	0.271084	-1.04773e-05	-6.15823e-06	-7.81863e-07	-6.46489e-06	5.41181e-06	8.26999e-06	1.21843e-05	1.86e-05	2.14886e-05	2.30058e-05	1.61559e-05	2.2953e-05	2.31501e-05	2.03999e-05	2.07215e-05	1.39118e-05	1.30478e-05	1.58168e-05	8.64406e-07	-1.18573e-07	-9.6763e-06	-1.87989e-05	-1.12553e-05	-1.41366e-05	-1.7682e-05	-1.36765e-05	-1.97794e-05	-2.88961e-05	-2.63504e-05	-2.39727e-05	-2.31924e-05	-2.11081e-05	-1.24046e-05	-1.41817e-05	-1.27967e-05	-2.20154e-06	2.79087e-06	1.03673e-05	5.57255e-06	1.21354e-05	1.60993e-05	1.65452e-05	1.88214e-05	2.56831e-05	3.16164e-05	2.2689e-05	1.85309e-05	2.72054e-05
	0.421687	-9.89474e-06	4.18298e-06	-5.34191e-06	1.09227e-05	4.09148e-06	8.78933e-06	6.25212e-06	1.50239e-05	1.36072e-05	1.86928e-05	1.56711e-05	1.38942e-05	2.07334e-05	1.63778e-05	1.41536e-05	1.96527e-05	1.13093e-05	6.06981e-06	-5.37054e-06	5.04029e-06	-9.85077e-06	-6.65489e-06	-1.12444e-05	-2.07826e-05	-1.44081e-05	-1.03236e-05	-1.53588e-05	-1.53994e-05	-1.77422e-05	-1.31366e-05	-1.32604e-05	-1.08361e-05	-1.00944e-05	-8.65189e-06	-8.6647e-06	1.96776e-06	1.23614e-07	5.06681e-06	7.69289e-06	6.84037e-06	1.15851e-05	7.25187e-06	1.12941e-05	1.69611e-05	9.0258e-06	9.44495e-06	8.8206e-06	1.66821e-05
	0.572289	-1.08385e-06	3.46367e-06	-1.02859e-05	-8.04617e-06	6.37604e-06	-1.49768e-06	1.14544e-05	1.2157e-05	6.50471e-06	7.78381e-06	1.82929e-05	5.82107e-06	6.1551e-06	1.465e-05	4.85408e-06	6.81332e-06	3.79434e-06	-1.33342e-06	2.45705e-06	3.50762e-06	-2.81934e-06	-2.392e-06	-5.05386e-06	-6.09223e-06	-8.14541e-07	-3.06275e-07	-5.61587e-06	-6.82785e-06	-4.87438e-06	-1.06739e-05	-6.20274e-06	-8.02988e-06	-2.60897e-06	-4.22844e-06	-2.68076e-06	-3.75713e-06	-3.44847e-07	-3.29607e-06	8.7898e-08	1.3658e-05	1.47667e-06	7.91827e-06	4.24574e-06	4.26313e-06	6.05286e-06	3.69441e-06	9.88556e-06	6.33992e-06
	0.722892	-9.12688e-06	-6.17302e-06	-4.87683e-06	-1.13302e-06	-4.1333e-08	1.5082e-06	3.69245e-06	-5.04683e-07	1.18094e-05	7.49583e-06	8.17834e-06	2.84028e-08	4.66417e-06	6.14323e-06	7.687e-06	8.44151e-06	1.02201e-05	-1.94878e-06	9.25375e-06	1.99018e-06	1.43459e-07	-1.63167e-06	-1.77226e-07	-5.4074e-07	-1.57605e-06	-6.11372e-06	-4.51419e-06	-3.27178e-06	-6.40291e-06	-5.19809e-06	4.98081e-06	-2.44701e-06	1.03745e-05	-4.49392e-06	3.46288e-06	-7.17068e-06	-4.96673e-06	1.54743e-06	6.84989e-07	-4.06192e-06	6.30177e-06	1.92159e-06	4.30515e-06	1.14286e-06	3.23336e-06	1.81791e-06	-2.13561e-06	1.40398e-06
	0.873494	9.60038e-07	-6.26856e-06	5.52916e-06	-4.95924e-06	-8.17833e-07	-7.14458e-06	-2.87643e-06	1.0512e-06	8.72545e-06	-7.83703e-06	9.75137e-06	3.57196e-06	-3.66015e-06	5.24277e-06	8.20986e-06	6.19627e-06	1.06747e-06	3.63765e-07	-1.58455e-06	-2.35229e-06	6.89408e-07	3.07138e-06	-4.25901e-06	3.03256e-07	-2.65387e-06	3.40238e-06	-9.08602e-06	1.01606e-06	3.788e-06	-4.98516e-06	-5.08036e-06	-2.96115e-07	1.01907e-06	-6.19783e-06	-1.27717e-06	-4.36097e-06	1.09275e-06	-4.82664e-06	-2.42854e-06	-8.16258e-06	2.44417e-06	5.35697e-06	1.34582e-06	-6.50664e-07	6.16028e-06	-4.33961e-06	-8.63608e-06	-3.45751e-06
	1.0241	-3.84361e-06	-4.9279e-06	-4.13051e-06	-2.2772e-06	-6.02666e-07	-2.41718e-06	-1.97464e-07	1.2216e-06	2.39226e-06	-2.9768e-06	-8.99924e-06	-2.73526e-06	-1.49677e-05	-5.97794e-06	-2.87838e-06	-1.72025e-06	6.34648e-06	-1.08586e-06	3.21237e-06	-9.87894e-06	4.89856e-06	4.11017e-06	5.6809e-06	1.46676e-06	-2.94221e-06	-5.98627e-06	-9.87708e-06	4.14923e-07	1.26281e-07	1.55755e-06	-2.89983e-06	-1.47584e-06	-4.40432e-06	-3.64934e-06	-3.70073e-06	-1.60213e-06	-2.45154e-06	-3.45252e-06	3.45561e-06	-2.30872e-07	-1.50444e-06	2.6373e-06	8.78188e-06	-3.12741e-06	4.07581e-07	-9.09127e-07	5.54044e-06	2.82242e-06
	1.1747	-8.10056e-06	7.46277e-06	-1.34165e-06	-2.92442e-07	5.88847e-06	-1.98857e-06	-6.5313e-06	-3.89035e-07	-1.27577e-07	-8.24371e-06	-2.61424e-06	-4.81851e-06	4.87327e-07	8.12449e-07	-3.57759e-06	-1.14607e-06	4.91911e-06	-3.54827e-06	-4.131e-06	-4.51313e-06	-7.13851e-06	-5.58437e-06	-6.68907e-07	5.58885e-06	-6.66674e-06	-1.54274e-06	-2.60048e-06	-3.81631e-06	-1.06439e-06	-6.627e-06	-9.86654e-07	-6.67429e-06	-1.10646e-07	2.26336e-06	1.12825e-05	-6.78549e-06	-9.29276e-08	-3.76278e-06	1.92032e-07	-8.30189e-07	-8.65856e-06	-5.02896e-06	-4.09867e-06	-7.44724e-06	6.15293e-06	2.88579e-07	6.86427e-07	-1.92677e-06
	1.3253	-5.71675e-06	-2.69584e-07	5.87241e-07	8.83231e-07	2.10054e-06	-8.11497e-06	-3.08326e-07	2.13242e-07	-2.77846e-06	-4.08417e-07	-2.73879e-06	5.7516e-06	-2.10338e-06	-2.93772e-06	-7.36596e-06	2.70329e-07	6.87694e-07	3.8758e-06	1.81723e-06	2.48554e-07	-2.9014e-07	4.06302e-06	1.94264e-06	7.15607e-06	1.74562e-06	2.0811e-06	-9.29511e-06	7.3412e-06	-2.67862e-06	-2.74742e-06	-2.46038e-07	-3.07883e-06	2.53798e-06	-1.5392e-06	3.68294e-06	-1.04711e-05	3.65984e-06	-7.35178e-06	1.37936e-06	-6.10425e-06	-3.38062e-06	-1.194e-05	1.7374e-06	-6.74803e-06	7.16663e-06	-2.93844e-06	-5.99313e-06	9.47693e-07
	1.4759	-7.95789e-06	-5.40554e-06	2.47953e-07	-1.08508e-06	4.07829e-07	2.41949e-06	-1.35755e-06	1.20764e-06	3.16297e-06	-5.52742e-06	4.63231e-06	2.69824e-06	-3.1574e-06	-8.91971e-06	2.98042e-06	1.68302e-06	1.77392e-06	2.02169e-06	4.40949e-06	1.60829e-06	-5.13157e-06	3.15645e-06	1.18057e-06	-1.76823e-06	-1.98401e-06	3.48721e-07	2.53008e-06	-2.78232e-06	5.53407e-06	8.85484e-07	-3.77436e-06	1.97972e-06	3.5545e-06	-6.3822e-06	7.6731e-06	-7.66892e-07	4.51137e-06	-8.69046e-06	-5.64933e-06	-2.82983e-06	2.99487e-06	8.59022e-06	-4.44903e-06	1.22641e-06	3.90233e-07	-1.28477e-06	-7.24823e-06	-5.74015e-06
	1.62651	-2.30409e-06	1.66323e-06	-6.52979e-06	4.2918e-06	6.05893e-07	3.40333e-06	8.87582e-06	2.76121e-06	2.80033e-06	2.48038e-06	7.35122e-06	1.16526e-06	3.65141e-07	-3.88238e-06	3.51891e-07	-6.62901e-06	7.72815e-06	-2.2622e-06	-6.37587e-06	-1.23599e-06	-5.33241e-06	3.6516e-06	-3.8341e-06	4.46108e-06	4.25706e-06	2.47691e-06	-7.65603e-06	-3.09671e-06	-2.22577e-06	1.34969e-05	-4.00787e-06	8.272e-06	6.00519e-06	-4.77884e-06	2.31844e-06	-1.40534e-06	-2.95726e-06	-9.46821e-07	3.54243e-06	5.86813e-07	-5.08831e-06	-2.24854e-06	-9.4782e-07	-2.46056e-06	-2.90099e-06	-5.02995e-06	-1.06663e-06	1.24598e-06
	1.77711	-4.53042e-06	2.82237e-08	-3.66165e-07	-1.42637e-06	2.69725e-07	-2.78028e-06	-2.02632e-06	-4.75611e-06	2.84228e-07	8.64964e-07	-3.9545e-06	1.68043e-07	2.74055e-06	1.84638e-06	-4.12011e-06	3.33668e-06	2.50445e-06	-4.08102e-06	-1.86038e-06	2.08885e-06	4.07872e-06	8.67591e-07	-1.22548e-06	-4.57607e-06	4.45685e-06	-3.10393e-06	4.28344e-07	5.67994e-07	-1.30244e-06	3.51653e-07	-9.24384e-07	1.68986e-07	-6.83268e-06	-1.86191e-06	-8.2833e-06	-1.68389e-06	-5.13637e-06	8.46031e-06	2.62006e-06	-1.62648e-06	-1.62528e-06	4.53515e-06	-1.5271e-06	-4.00034e-06	-5.67015e-06	-4.74768e-06	-7.10362e-07	-3.56627e-06
	1.92771	1.54953e-06	-6.07946e-07	1.15402e-05	-7.50785e-07	4.5735e-06	-1.03658e-06	-6.28728e-06	5.85259e-06	-3.89929e-06	-2.16156e-06	-6.11632e-06	-3.64212e-06	4.21716e-06	6.2662e-06	-5.55627e-06	2.04643e-06	-7.42318e-06	-6.43654e-06	-9.01166e-06	2.35593e-06	-1.20718e-05	-2.66554e-06	-1.86927e-06	7.8459e-07	1.1446e-06	-4.46338e-07	-4.70396e-07	-3.90321e-07	3.25915e-07	2.4031e-06	-4.97862e-06	-4.58773e-06	-4.24021e-06	6.98885e-06	-6.76009e-06	4.99437e-06	2.13746e-06	2.27732e-06	-4.14349e-06	-5.76625e-07	-4.45585e-06	6.71246e-06	-7.06861e-06	-4.53705e-06	4.64435e-06	-1.624e-06	4.09129e-07	-1.32627e-06
	2.07831	7.50269e-07	-3.32302e-06	-5.93096e-06	2.4615e-06	-8.89329e-06	-1.66641e-06	-4.75676e-06	1.1073e-06	7.62593e-06	-2.04342e-06	-5.76232e-06	-2.60528e-07	2.48398e-07	-3.51615e-06	-5.40247e-06	2.29136e-07	-1.14622e-06	-5.85385e-06	-1.02719e-06	-7.73785e-06	-3.85841e-06	-2.68765e-06	4.818e-06	4.49248e-07	-2.04447e-06	4.26299e-06	-7.52325e-06	2.80529e-06	-5.27151e-06	5.24604e-06	-2.31989e-07	5.23091e-06	9.271e-07	3.8319e-06	1.88393e-06	-2.527e-06	9.63211e-08	-2.20906e-06	-1.93912e-06	-1.58661e-06	1.96322e-06	3.33274e-07	-3.40848e-06	1.2453e-06	-4.91331e-06	-1.01035e-06	-4.14058e-06	-3.46496e-07
	2.22892	2.32118e-06	-4.12986e-06	-6.303e-06	-3.3693e-06	-1.32239e-06	-2.67509e-06	-5.78627e-06	-1.57026e-06	-5.44371e-06	2.93777e-06	-6.49924e-07	4.466e-06	-7.24729e-06	-1.51943e-06	-5.61673e-06	-1.42905e-06	-3.3953e-06	-1.50742e-06	-5.51401e-06	1.72196e-06	-1.20659e-06	4.74441e-06	7.04252e-08	4.3592e-06	-2.68921e-07	-5.86791e-06	-9.26145e-07	-1.43648e-05	-1.84322e-06	1.05649e-06	5.14623e-06	-3.59529e-06	1.98128e-06	-6.94002e-06	3.11449e-06	5.70187e-06	-9.37906e-06	7.84158e-07	2.32056e-06	-2.43939e-06	3.2854e-07	-9.67085e-06	-2.06111e-07	-3.93025e-06	2.68102e-07	8.00765e-06	-3.82179e-06	5.79028e-06
	2.37952	-7.3142e-06	-1.60208e-06	2.33217e-07	-1.8263e-06	2.83161e-06	3.72695e-06	6.26472e-07	2.26935e-07	3.20213e-06	2.02107e-06	6.46099e-07	2.06588e-06	-7.25612e-07	1.12681e-05	2.2747e-06	-1.9354e-06	-3.29552e-06	-2.67469e-06	-2.89393e-06	-1.47867e-06	-8.41219e-06	-1.09318e-05	5.67773e-07	-2.46541e-06	-3.80122e-06	-5.02949e-06	1.61942e-06	3.51771e-06	-2.30527e-06	7.59864e-06	-4.80754e-06	9.7381e-06	9.65069e-07	-1.31464e-05	3.81266e-06	2.95561e-06	2.61503e-06	-3.33541e-06	5.71546e-06	6.72668e-06	5.66987e-06	1.08065e-08	-1.50818e-06	-8.23267e-06	1.24163e-06	2.60826e-06	-4.42383e-06	-1.43856e-06
	2.53012	-1.97693e-06	-3.4804e-07	4.04137e-06	-4.48576e-07	-7.91123e-06	-2.56846e-06	-3.90039e-06	-7.46152e-07	3.60199e-06	-3.0868e-06	-9.79029e-09	1.89367e-06	-1.95622e-06	1.88461e-07	5.64067e-06	-2.85935e-06	-6.46156e-06	2.88703e-06	-8.20096e-06	5.08908e-06	7.37625e-06	-5.23987e-06	-1.48154e-06	-3.59377e-07	1.22187e-06	2.19931e-06	-6.27462e-06	-1.56794e-06	-1.30089e-06	-5.17017e-07	3.54422e-06	1.6186e-06	-2.51554e-06	1.0566e-06	-8.58443e-06	4.74712e-06	5.77211e-06	-2.63877e-06	-3.64596e-06	2.89329e-07	-3.86952e-06	-8.5113e-06	-5.86546e-07	8.44107e-07	-1.66156e-06	1.73675e-06	-1.06666e-06	-2.35582e-06
	2.68072	1.15669e-06	1.31427e-06	-5.28634e-06	-2.6425e-06	9.42495e-07	-4.04232e-06	6.86901e-06	6.96656e-06	-1.19584e-05	5.02942e-06	-9.63779e-06	6.7956e-07	1.75766e-06	-5.86405e-06	-4.71535e-06	-4.71299e-06	-8.56006e-07	-3.40035e-06	6.22331e-06	-2.38499e-06	1.61899e-06	3.3131e-06	-7.59853e-06	2.10361e-06	-5.28769e-06	-6.23271e-07	-8.5902e-08	-1.73527e-06	1.56807e-06	1.00013e-05	5.62438e-06	2.96226e-06	-7.30756e-06	2.75873e-06	6.40245e-06	6.99667e-06	-3.64925e-06	-6.99465e-07	-6.32913e-06	3.37573e-06	-2.38647e-06	-2.4693e-06	5.27854e-06	-1.37499e-06	-2.08921e-06	-8.86414e-08	-7.11394e-06	8.95404e-07
	2.83133	4.94055e-06	-2.12458e-06	4.99411e-07	-3.99345e-06	7.78899e-06	5.52842e-06	2.16861e-06	-3.63281e-06	-5.63222e-07	4.21529e-06	-1.97494e-06	-5.92648e-06	1.32337e-06	-7.35436e-06	5.61074e-06	-1.58399e-06	-8.02107e-06	1.01026e-06	4.07838e-06	-1.5672e-06	-7.22069e-08	-1.20595e-06	2.21994e-06	-8.77689e-07	-5.22873e-06	-7.19162e-07	3.86815e-06	-8.40915e-08	1.24353e-07	1.19996e-06	-5.33437e-06	-2.25369e-06	2.7065e-06	1.93383e-06	-1.12649e-06	9.1801e-07	5.78826e-06	1.27266e-06	-1.15795e-06	8.20882e-06	-1.26256e-06	2.65505e-06	-2.17873e-06	4.54947e-06	4.85175e-06	-2.48289e-06	-5.46419e-07	-9.06584e-07
	2.98193	-5.04134e-06	7.73311e-06	6.3259e-06	3.33551e-06	-4.09367e-06	7.24413e-07	4.23666e-06	-1.8779e-06	-6.64736e-06	-5.73394e-06	2.58332e-06	-5.78975e-06	-4.79845e-06	-3.33942e-06	1.962e-06	3.38878e-06	-7.00885e-06	-2.29109e-06	-1.93376e-06	-1.59701e-06	4.13914e-06	-1.11601e-06	-7.64479e-07	5.52169e-06	3.5138e-06	-2.35069e-07	-6.05471e-06	2.45495e-06	3.6709e-06	-5.15006e-06	-1.44703e-07	3.10116e-06	-9.04924e-07	-2.77962e-06	-4.25611e-06	-9.64172e-06	6.82262e-06	-7.31764e-07	-5.14982e-06	2.25848e-06	-6.79975e-07	7.33273e-07	-6.24138e-06	-2.1473e-06	-1.2572e-06	1.70774e-06	-2.2166e-06	5.10014e-06
[truncated: 1,165 more columns]

## Sheet: Fig2a Transmission data 500nm
	y-position (µm) ↓
x-position (µm) →	Transmission data ↘	3.003	3.15315	3.3033	3.45345	3.6036	3.75375	3.9039	4.05405	4.2042	4.35435	4.5045	4.65465	4.8048	4.95495	5.10511	5.25526	5.40541	5.55556	5.70571	5.85586	6.00601	6.15616	6.30631	6.45646	6.60661	6.75676	6.90691	7.05706	7.20721	7.35736	7.50751	7.65766	7.80781	7.95796	8.10811	8.25826	8.40841	8.55856	8.70871	8.85886	9.00901	9.15916	9.30931	9.45946	9.60961	9.75976	9.90991	10.0601
	-2.89157	1.70281	1.7015	1.70117	1.69985	1.70445	1.70084	1.70577	1.70709	1.7061	1.70939	1.7061	1.70347	1.70117	1.69985	1.7015	1.70182	1.7015	1.70511	1.70281	1.7061	1.70117	1.70084	1.69854	1.69854	1.70051	1.7015	1.70347	1.69886	1.7015	1.70051	1.69821	1.69656	1.69722	1.69821	1.69755	1.69755	1.69788	1.69821	1.69722	1.69788	1.69722	1.69623	1.69821	1.69229	1.69623	1.69722	1.69656	1.69919
	-2.74096	1.68473	1.68078	1.68209	1.68242	1.68242	1.68078	1.67979	1.68078	1.68308	1.68209	1.68275	1.68012	1.68045	1.68177	1.68012	1.67914	1.67979	1.67979	1.68078	1.68012	1.67946	1.67782	1.67946	1.67749	1.67749	1.67683	1.67848	1.67716	1.67979	1.67815	1.67683	1.67486	1.67683	1.67519	1.67815	1.67486	1.6742	1.6765	1.67782	1.67387	1.67552	1.67091	1.67256	1.67716	1.67387	1.67355	1.67453	1.67486
	-2.59036	1.66598	1.66237	1.66631	1.66302	1.66467	1.66204	1.66138	1.66138	1.66368	1.66171	1.66368	1.66302	1.66401	1.66138	1.66105	1.66335	1.65842	1.66105	1.66335	1.66006	1.66072	1.66237	1.66006	1.66171	1.66006	1.66105	1.66006	1.65809	1.65941	1.66105	1.66105	1.65875	1.66269	1.66105	1.65875	1.65941	1.65973	1.66006	1.65875	1.66072	1.65842	1.65875	1.65612	1.65645	1.65941	1.65908	1.65941	1.65743
	-2.43976	1.65382	1.65579	1.65678	1.65316	1.65447	1.65414	1.65382	1.65382	1.65414	1.65546	1.65414	1.65513	1.65612	1.65414	1.6525	1.65316	1.65119	1.65316	1.65283	1.65184	1.65414	1.6525	1.65217	1.65217	1.65382	1.65053	1.6502	1.65151	1.65086	1.6525	1.65184	1.65283	1.65414	1.6525	1.64987	1.65086	1.6502	1.65053	1.6502	1.6525	1.65086	1.65119	1.65119	1.65283	1.64954	1.65283	1.65217	1.64954
	-2.28916	1.64954	1.64954	1.64921	1.64954	1.6502	1.64921	1.65151	1.6479	1.6502	1.64757	1.65086	1.65119	1.65086	1.6479	1.65184	1.64757	1.64855	1.65151	1.64888	1.64823	1.64954	1.64757	1.64823	1.64724	1.6479	1.64855	1.64921	1.6479	1.65053	1.6502	1.64757	1.65151	1.64954	1.64888	1.64724	1.64921	1.64823	1.64888	1.6479	1.64724	1.64823	1.64658	1.65053	1.6479	1.64987	1.64888	1.6479	1.64954
	-2.13855	1.64921	1.64757	1.64823	1.64954	1.64888	1.65086	1.64757	1.64691	1.6502	1.6502	1.64921	1.64823	1.6479	1.64757	1.64691	1.64757	1.64691	1.64724	1.64855	1.64954	1.64691	1.64724	1.6479	1.64592	1.64823	1.64724	1.64757	1.64987	1.64954	1.64855	1.64757	1.64888	1.65086	1.64823	1.6479	1.64658	1.6456	1.64691	1.64921	1.64625	1.64724	1.64855	1.64592	1.64823	1.64757	1.64724	1.6479	1.64724
	-1.98795	1.65151	1.64757	1.64855	1.64888	1.65119	1.6502	1.65053	1.64823	1.64823	1.64855	1.65119	1.64954	1.64823	1.64757	1.64921	1.64954	1.6502	1.64888	1.64954	1.65151	1.64855	1.64395	1.64888	1.64954	1.6479	1.64888	1.64724	1.64987	1.64954	1.64888	1.64954	1.65151	1.64724	1.64921	1.64888	1.64954	1.64625	1.65086	1.64855	1.65086	1.64888	1.64921	1.64494	1.64921	1.64954	1.65119	1.64592	1.64987
	-1.83735	1.64921	1.65086	1.6502	1.6502	1.65053	1.64987	1.6502	1.65086	1.64823	1.65053	1.6502	1.65119	1.65086	1.64921	1.6502	1.6502	1.64757	1.64888	1.65053	1.6502	1.64987	1.64855	1.64888	1.6479	1.64987	1.64987	1.65053	1.64921	1.65086	1.64921	1.64921	1.64757	1.64921	1.6479	1.64954	1.65119	1.64757	1.64954	1.6479	1.64954	1.64823	1.64987	1.64724	1.64888	1.64855	1.64921	1.64954	1.64757
	-1.68675	1.64823	1.65053	1.64855	1.64921	1.64724	1.64855	1.64888	1.64888	1.64691	1.64987	1.64757	1.64691	1.64888	1.64691	1.64625	1.64823	1.64658	1.64757	1.64888	1.64757	1.64724	1.64691	1.64658	1.64691	1.64527	1.64757	1.64724	1.64855	1.64921	1.64658	1.64724	1.64823	1.64987	1.64757	1.64691	1.64724	1.64691	1.64724	1.6479	1.64724	1.64658	1.64724	1.64592	1.64592	1.6456	1.65053	1.64691	1.64625
	-1.53614	1.64855	1.64823	1.64921	1.64757	1.64757	1.6479	1.64888	1.64724	1.64625	1.64954	1.6479	1.64954	1.64691	1.64691	1.64724	1.65086	1.64691	1.64888	1.64757	1.64954	1.64888	1.64954	1.64855	1.64691	1.64724	1.64823	1.64855	1.64823	1.64855	1.64855	1.64691	1.64658	1.64823	1.64658	1.64658	1.64395	1.64625	1.64395	1.6479	1.64625	1.64592	1.6479	1.6479	1.6479	1.6479	1.64691	1.64658	1.6456
	-1.38554	1.64658	1.6479	1.64757	1.64757	1.64954	1.64921	1.64691	1.64823	1.64823	1.64592	1.64855	1.64823	1.64757	1.64724	1.64592	1.64691	1.64921	1.64888	1.64724	1.64592	1.64625	1.64724	1.64823	1.65053	1.64592	1.64855	1.64954	1.64592	1.64888	1.64757	1.64658	1.64757	1.64823	1.64823	1.6456	1.64625	1.6479	1.64592	1.64823	1.64658	1.6479	1.64691	1.64658	1.6456	1.64527	1.6456	1.64592	1.64658
	-1.23494	1.64954	1.6479	1.64855	1.64921	1.6502	1.64888	1.6502	1.64888	1.64658	1.6479	1.64592	1.64921	1.64823	1.6479	1.64691	1.64724	1.64658	1.64658	1.64658	1.65119	1.64658	1.64921	1.64888	1.64658	1.64855	1.64921	1.65184	1.64625	1.64987	1.64724	1.64724	1.6479	1.64823	1.64855	1.64855	1.6479	1.6456	1.64658	1.64855	1.64724	1.64757	1.6456	1.64888	1.64658	1.64625	1.64823	1.64592	1.64954
	-1.08434	1.64757	1.64921	1.64855	1.64888	1.64757	1.6502	1.64855	1.64625	1.64658	1.64888	1.64724	1.64954	1.64921	1.64724	1.64757	1.64757	1.64625	1.64954	1.64724	1.64757	1.64855	1.64691	1.64724	1.65086	1.64527	1.6479	1.64921	1.64527	1.64658	1.64724	1.6502	1.64823	1.64658	1.64592	1.64461	1.64724	1.64691	1.64691	1.64757	1.6479	1.64658	1.6479	1.64658	1.6479	1.64823	1.64724	1.6479	1.64757
	-0.933735	1.64823	1.65151	1.64855	1.65119	1.64855	1.65217	1.64921	1.6502	1.64855	1.65151	1.64888	1.64888	1.64954	1.64855	1.64888	1.64888	1.64888	1.65184	1.64888	1.65119	1.64855	1.65053	1.64724	1.64658	1.64823	1.64921	1.64855	1.64855	1.64888	1.64855	1.64724	1.6479	1.64855	1.64888	1.64921	1.65086	1.64888	1.65184	1.6479	1.64921	1.64888	1.64921	1.6479	1.64823	1.65053	1.6502	1.6502	1.65086
	-0.783133	1.65382	1.65217	1.65283	1.65349	1.65349	1.6548	1.65579	1.65382	1.65349	1.65414	1.65217	1.65217	1.65184	1.65283	1.65151	1.65151	1.65184	1.65382	1.65579	1.65382	1.65316	1.65217	1.65414	1.65217	1.65151	1.65349	1.65184	1.65217	1.65382	1.65447	1.6525	1.65151	1.6525	1.65382	1.65513	1.65513	1.65283	1.65349	1.65217	1.65414	1.65513	1.6525	1.6502	1.65217	1.6525	1.6525	1.65414	1.65447
	-0.63253	1.66828	1.66796	1.66993	1.67059	1.67091	1.67091	1.66894	1.6673	1.66664	1.66532	1.6673	1.66763	1.66927	1.67256	1.66894	1.67157	1.66927	1.6673	1.66796	1.66631	1.66927	1.66927	1.66828	1.66927	1.66993	1.66598	1.66598	1.66763	1.66697	1.66796	1.66894	1.67059	1.67322	1.6719	1.67157	1.6696	1.6696	1.66993	1.66763	1.66828	1.67223	1.67355	1.67355	1.67124	1.67256	1.6719	1.67157	1.66828
	-0.481928	1.70018	1.70182	1.70182	1.70709	1.7107	1.71432	1.71366	1.71136	1.7107	1.70643	1.70577	1.70347	1.70511	1.70741	1.70906	1.71103	1.71103	1.71169	1.70873	1.70511	1.7038	1.70544	1.70478	1.70972	1.71103	1.71268	1.71169	1.70939	1.71004	1.70807	1.70939	1.7107	1.71235	1.71366	1.71498	1.71531	1.71662	1.71333	1.70939	1.70972	1.71103	1.71235	1.713	1.71596	1.71794	1.71629	1.71136	1.71235
	-0.331325	1.76496	1.7689	1.77351	1.7791	1.77384	1.77449	1.7689	1.76463	1.76331	1.76463	1.77022	1.77022	1.77844	1.7768	1.77186	1.7666	1.76825	1.76397	1.76529	1.76923	1.76989	1.77186	1.77548	1.77581	1.77285	1.77252	1.76989	1.7689	1.76956	1.77515	1.7768	1.78173	1.78271	1.78074	1.7768	1.77285	1.77219	1.76956	1.77285	1.77778	1.77877	1.7814	1.78008	1.78041	1.77614	1.77614	1.77186	1.77482
	-0.180723	1.8373	1.84124	1.84749	1.84651	1.84782	1.84716	1.84519	1.84026	1.84289	1.84289	1.84453	1.84322	1.84387	1.84552	1.84914	1.84552	1.8442	1.84256	1.8419	1.84157	1.84322	1.84092	1.84881	1.84683	1.84716	1.84552	1.84848	1.84782	1.84585	1.84749	1.84979	1.84979	1.85078	1.85144	1.85177	1.85012	1.85177	1.84815	1.84782	1.85045	1.85144	1.85177	1.8521	1.84979	1.85275	1.85242	1.85308	1.85407
	-0.0301205	1.88695	1.89024	1.88991	1.89221	1.89254	1.89353	1.88991	1.89287	1.89254	1.89024	1.89353	1.89221	1.89057	1.89254	1.88859	1.88859	1.88859	1.89024	1.88794	1.89057	1.89122	1.89386	1.89188	1.89155	1.89221	1.89517	1.89681	1.89254	1.89517	1.89451	1.89517	1.89451	1.8955	1.89418	1.89386	1.88925	1.89353	1.89451	1.89386	1.89353	1.8955	1.89188	1.89451	1.89484	1.89254	1.89484	1.89451	1.89221
	0.120482	1.89254	1.89254	1.89254	1.89057	1.89188	1.89254	1.89287	1.89747	1.89517	1.89287	1.89057	1.89122	1.88991	1.88991	1.88925	1.89122	1.88827	1.89122	1.88925	1.89122	1.88695	1.88695	1.88629	1.88991	1.8909	1.89057	1.89386	1.89616	1.89287	1.89287	1.89024	1.88958	1.88991	1.88794	1.89122	1.8909	1.89057	1.88958	1.89155	1.89024	1.88794	1.88498	1.88596	1.88695	1.88662	1.88991	1.89057	1.89221
	0.271084	1.85341	1.85571	1.85736	1.86032	1.85604	1.85473	1.85242	1.85111	1.84914	1.84881	1.85078	1.8544	1.8544	1.8544	1.85505	1.84946	1.84585	1.84289	1.84256	1.84289	1.84979	1.84946	1.85374	1.85275	1.85308	1.84881	1.84782	1.84289	1.84124	1.8442	1.84979	1.85177	1.85144	1.85374	1.84848	1.84651	1.84355	1.84124	1.8419	1.84387	1.84585	1.84914	1.85045	1.84815	1.84848	1.84387	1.8419	1.83894
	0.421687	1.79554	1.79587	1.79488	1.78962	1.786	1.78337	1.78502	1.78765	1.79126	1.79521	1.79291	1.79028	1.78502	1.78436	1.78041	1.78107	1.77943	1.78567	1.78863	1.78863	1.78633	1.786	1.77943	1.78239	1.7814	1.78469	1.786	1.78699	1.78502	1.78403	1.78436	1.78271	1.78337	1.78107	1.7791	1.77877	1.78239	1.78239	1.78403	1.78239	1.78239	1.77811	1.77745	1.77515	1.7791	1.77877	1.78206	1.78304
	0.572289	1.73668	1.73569	1.73438	1.73306	1.73372	1.73175	1.72846	1.72813	1.72912	1.73175	1.73175	1.73142	1.73273	1.73142	1.72846	1.73109	1.72747	1.7278	1.72846	1.72977	1.73043	1.73076	1.73142	1.72813	1.72517	1.72616	1.7232	1.72583	1.72451	1.72681	1.72944	1.72912	1.72681	1.72714	1.72484	1.72221	1.7209	1.72221	1.72254	1.72649	1.72583	1.72353	1.72287	1.72287	1.7209	1.7209	1.71892	1.7209
	0.722892	1.69032	1.69097	1.69525	1.69196	1.69163	1.68999	1.689	1.68736	1.68703	1.68867	1.68999	1.68933	1.68999	1.689	1.68801	1.68834	1.68209	1.68736	1.6844	1.68604	1.68801	1.68604	1.68604	1.68703	1.68801	1.68703	1.68571	1.6844	1.68242	1.68111	1.68473	1.68407	1.68538	1.68604	1.68736	1.68473	1.68308	1.68209	1.68275	1.68078	1.68144	1.68341	1.68374	1.68505	1.68407	1.68242	1.68209	1.68374
	0.873494	1.66861	1.67026	1.66763	1.66697	1.66532	1.665	1.665	1.66467	1.66434	1.6673	1.66401	1.66565	1.66697	1.665	1.66204	1.66532	1.66072	1.66204	1.66072	1.66335	1.66532	1.66401	1.665	1.66467	1.66631	1.66302	1.66269	1.66204	1.66105	1.66138	1.66269	1.66434	1.66598	1.66335	1.66138	1.66269	1.66401	1.66072	1.66006	1.66204	1.665	1.66467	1.66368	1.66335	1.66204	1.66302	1.66171	1.66039
	1.0241	1.65513	1.6548	1.6525	1.65447	1.65447	1.6525	1.65382	1.6548	1.65283	1.65316	1.65349	1.65447	1.65316	1.65414	1.65217	1.6525	1.64987	1.6525	1.65283	1.6525	1.65546	1.65217	1.65217	1.65217	1.65316	1.65151	1.65086	1.65151	1.65283	1.65217	1.65053	1.65184	1.65349	1.65349	1.65184	1.65447	1.65217	1.65217	1.65151	1.65151	1.64987	1.65184	1.65053	1.65119	1.65151	1.65283	1.65184	1.64855
	1.1747	1.6502	1.6502	1.64921	1.65086	1.64987	1.65184	1.64987	1.65184	1.64954	1.6502	1.65447	1.64823	1.65184	1.64658	1.6479	1.65119	1.64921	1.64954	1.65217	1.64954	1.65184	1.65184	1.64823	1.6502	1.6502	1.64823	1.64855	1.64921	1.64823	1.64987	1.65053	1.64888	1.65086	1.65119	1.65184	1.64987	1.64987	1.64888	1.65119	1.6479	1.64987	1.64954	1.64888	1.64888	1.64823	1.64888	1.64691	1.64724
	1.3253	1.64855	1.6502	1.6502	1.65053	1.65053	1.65184	1.65283	1.6502	1.65217	1.64987	1.65119	1.6479	1.6502	1.65119	1.64954	1.6502	1.64823	1.64987	1.6502	1.65053	1.65086	1.65151	1.65151	1.65217	1.64987	1.64823	1.64691	1.64987	1.6502	1.65119	1.64954	1.65053	1.6502	1.6525	1.65151	1.64987	1.6502	1.64823	1.65184	1.6502	1.6502	1.64823	1.65119	1.64987	1.64921	1.65086	1.64921	1.6502
	1.4759	1.65086	1.65184	1.65316	1.6502	1.65053	1.65184	1.65184	1.65086	1.6502	1.65119	1.64987	1.65053	1.6502	1.64987	1.64757	1.65151	1.6502	1.65053	1.65053	1.65053	1.6502	1.6502	1.65217	1.65184	1.64855	1.64987	1.64921	1.64855	1.64855	1.64987	1.65119	1.64921	1.65184	1.65119	1.65151	1.65086	1.65086	1.64888	1.64855	1.64855	1.65086	1.65184	1.65184	1.64987	1.64954	1.65053	1.64823	1.64823
	1.62651	1.64921	1.65053	1.64921	1.65086	1.65184	1.65151	1.64987	1.65217	1.64888	1.6502	1.65086	1.64987	1.64724	1.64855	1.64954	1.64921	1.64855	1.64987	1.64691	1.65053	1.65086	1.65053	1.65053	1.64888	1.64855	1.64823	1.6479	1.64757	1.64987	1.64823	1.64954	1.64757	1.65119	1.6479	1.65053	1.64921	1.65151	1.65119	1.64724	1.64921	1.64987	1.64954	1.65119	1.64987	1.64954	1.64987	1.6502	1.64823
	1.77711	1.65053	1.64954	1.65053	1.65119	1.6502	1.6502	1.64757	1.64954	1.6502	1.65053	1.65053	1.64987	1.64888	1.65316	1.64855	1.6502	1.64823	1.64921	1.64987	1.64954	1.64855	1.64757	1.64855	1.64921	1.64855	1.64757	1.64823	1.64823	1.64823	1.6502	1.6502	1.64823	1.64724	1.65053	1.65086	1.65053	1.64888	1.6502	1.64921	1.6479	1.65151	1.64921	1.64888	1.64987	1.64921	1.65086	1.6479	1.64724
	1.92771	1.6479	1.64757	1.64855	1.64987	1.64823	1.65086	1.6502	1.64855	1.64921	1.6525	1.64954	1.64888	1.64888	1.6502	1.64855	1.64888	1.64954	1.64724	1.64823	1.6502	1.64658	1.64757	1.64658	1.64855	1.64855	1.64757	1.6479	1.64625	1.64691	1.64757	1.64921	1.6502	1.64823	1.64921	1.64658	1.64921	1.64724	1.64823	1.64855	1.64494	1.64823	1.64724	1.64888	1.64691	1.65053	1.64921	1.64724	1.64823
	2.07831	1.64888	1.6479	1.64921	1.64921	1.65151	1.65053	1.64888	1.64888	1.64921	1.64921	1.65217	1.64823	1.65086	1.65086	1.64987	1.64921	1.64823	1.64888	1.64954	1.64888	1.64888	1.64823	1.64823	1.64527	1.64823	1.64625	1.6479	1.64527	1.6479	1.64921	1.64823	1.64987	1.65053	1.65217	1.64954	1.65086	1.65053	1.64888	1.64954	1.64823	1.6502	1.64724	1.64691	1.64954	1.64888	1.64823	1.6502	1.64921
	2.22892	1.65119	1.65151	1.65086	1.65217	1.65382	1.65382	1.65119	1.65184	1.65217	1.65086	1.64987	1.65283	1.65349	1.65349	1.65217	1.65119	1.65119	1.65119	1.65283	1.6502	1.64954	1.64921	1.64888	1.64888	1.6479	1.65053	1.64921	1.65184	1.65184	1.64954	1.65151	1.65119	1.65086	1.65086	1.65184	1.6525	1.64987	1.64987	1.65184	1.65151	1.6525	1.65053	1.65119	1.64954	1.65217	1.64855	1.64987	1.64888
	2.37952	1.65283	1.65283	1.6525	1.65151	1.65382	1.65283	1.65316	1.65217	1.65151	1.65382	1.6525	1.65546	1.65414	1.65414	1.65447	1.65546	1.65217	1.65382	1.65382	1.65053	1.65086	1.6525	1.65053	1.64954	1.64823	1.65119	1.64823	1.64888	1.64987	1.65151	1.65151	1.65119	1.65151	1.65151	1.65151	1.65217	1.6502	1.65217	1.64954	1.64987	1.64954	1.65414	1.65184	1.65119	1.64888	1.6479	1.64954	1.65151
	2.53012	1.65546	1.65612	1.65645	1.65513	1.65579	1.65842	1.65645	1.65447	1.65546	1.65678	1.65579	1.65842	1.66039	1.66335	1.66368	1.66302	1.66171	1.65678	1.65776	1.6571	1.65414	1.65612	1.65414	1.65513	1.65645	1.65447	1.65447	1.65513	1.65579	1.65579	1.65382	1.65513	1.6571	1.65645	1.65678	1.65743	1.65513	1.6548	1.65513	1.65414	1.65382	1.65579	1.65447	1.65447	1.6548	1.65645	1.65513	1.65447
	2.68072	1.66204	1.66039	1.66269	1.66105	1.66204	1.66335	1.66335	1.66368	1.66302	1.66335	1.66631	1.66796	1.67091	1.6719	1.67124	1.6719	1.6696	1.66401	1.66171	1.66039	1.66302	1.66204	1.66105	1.66105	1.65776	1.66204	1.66237	1.65941	1.66006	1.66138	1.65842	1.66171	1.66269	1.66302	1.66072	1.66105	1.66237	1.66237	1.65973	1.66039	1.66072	1.66105	1.65908	1.66072	1.66105	1.66072	1.66138	1.66138
	2.83133	1.67519	1.67716	1.67519	1.67552	1.67749	1.67914	1.67585	1.68012	1.68078	1.68341	1.68473	1.68505	1.68867	1.68933	1.68966	1.689	1.68604	1.68341	1.68177	1.68078	1.68012	1.6765	1.67683	1.67585	1.67716	1.6742	1.67782	1.67946	1.67716	1.68012	1.68012	1.67782	1.67815	1.67552	1.67848	1.67815	1.67881	1.67914	1.68144	1.68111	1.68144	1.67914	1.6765	1.67552	1.67683	1.6765	1.6765	1.67618
	2.98193	1.71235	1.71103	1.71235	1.70972	1.71498	1.71465	1.71629	1.71695	1.71827	1.71794	1.72057	1.72385	1.72747	1.72846	1.73142	1.72879	1.72583	1.7232	1.71925	1.71859	1.71958	1.71695	1.71432	1.71531	1.71432	1.71596	1.71596	1.71958	1.71958	1.7209	1.72155	1.72024	1.71695	1.71794	1.71859	1.71859	1.71925	1.72155	1.71925	1.72188	1.71859	1.71991	1.72057	1.72057	1.71695	1.71859	1.71991	1.7209
[truncated: 1,165 more columns]

## Sheet: Fig2a Faraday rotation data 1um
	y-position (µm) ↓
x-position (µm) →	Faraday Rotation data ↘	3.003	3.15315	3.3033	3.45345	3.6036	3.75375	3.9039	4.05405	4.2042	4.35435	4.5045	4.65465	4.8048	4.95495	5.10511	5.25526	5.40541	5.55556	5.70571	5.85586	6.00601	6.15616	6.30631	6.45646	6.60661	6.75676	6.90691	7.05706	7.20721	7.35736	7.50751	7.65766	7.80781	7.95796	8.10811	8.25826	8.40841	8.55856	8.70871	8.85886	9.00901	9.15916	9.30931	9.45946	9.60961	9.75976	9.90991	10.0601
	-3.11084	-2.45446e-06	-5.94676e-06	-1.89747e-06	-1.70541e-06	2.29552e-06	2.06384e-06	-3.24022e-06	3.55139e-06	-6.74425e-06	8.49973e-06	4.91891e-06	9.5788e-07	-1.84067e-06	1.12917e-06	1.94331e-06	-4.46435e-06	-6.9274e-06	-5.69003e-06	-2.10913e-06	5.49252e-06	1.87767e-06	-2.63489e-06	4.86591e-06	4.46624e-06	-1.96318e-06	3.90897e-06	9.63457e-07	2.77776e-06	6.5526e-07	-4.20418e-06	-6.59461e-06	-6.64756e-06	-9.03426e-06	1.13356e-06	1.22213e-06	7.65859e-06	4.36136e-06	-1.64799e-06	-1.80402e-07	1.1184e-06	-2.01029e-06	2.04236e-06	-6.57629e-07	-8.57951e-06	-2.28998e-06	-6.93834e-06	-9.26489e-06	-3.11437e-06
	-2.96024	4.68596e-06	3.42177e-06	-4.56253e-06	-8.2862e-06	1.62938e-07	4.08558e-06	2.40924e-06	-1.69152e-06	-1.50064e-06	1.1455e-06	4.62266e-06	2.73009e-06	6.67809e-06	-2.61976e-07	-3.74686e-06	6.66494e-07	3.98886e-06	-1.08222e-05	-6.28967e-06	3.5177e-08	5.92016e-07	-2.04519e-06	-1.49986e-06	8.04011e-06	-5.2887e-06	3.46415e-06	1.00597e-05	1.45404e-07	1.4596e-06	-6.14622e-06	3.18681e-06	2.94903e-06	-3.53742e-06	3.93449e-07	3.39526e-06	7.23945e-06	-4.93665e-07	2.06178e-06	-2.93295e-06	4.91614e-06	-2.72421e-06	2.21683e-06	3.52354e-07	-8.0541e-07	-5.42544e-06	-3.82325e-06	-6.86573e-06	1.21909e-08
	-2.80964	-1.06934e-06	2.55034e-06	-1.62521e-06	-4.48004e-06	-2.43259e-07	1.24196e-05	1.98075e-06	-2.83184e-06	-5.58357e-06	3.24108e-06	-1.29218e-06	2.18735e-06	4.73563e-06	2.19154e-06	5.52529e-06	-6.71643e-06	-8.37577e-06	3.76044e-06	-1.70343e-06	-3.86375e-06	1.16588e-06	3.96011e-07	8.81659e-08	-9.80312e-07	9.58103e-06	1.48017e-06	-7.71639e-06	5.21651e-06	-7.85406e-06	-6.97705e-06	-5.89766e-07	-1.80038e-06	3.63079e-07	1.62166e-06	-6.12893e-06	4.32988e-06	1.95471e-06	-3.26852e-06	-5.71221e-06	-1.01041e-06	2.8687e-08	-1.2311e-06	4.83739e-06	3.69078e-06	-6.13742e-07	-4.79633e-06	3.10988e-06	2.57242e-06
	-2.65904	-3.77621e-06	-1.28804e-08	-1.27519e-06	-9.84189e-07	-5.59643e-06	1.85794e-06	8.26814e-06	-3.23642e-06	3.88429e-06	3.46951e-06	4.21369e-06	-6.16654e-06	-2.73698e-06	-1.07685e-07	-2.83722e-06	-4.15802e-06	7.51035e-06	6.77607e-07	-7.26859e-06	-6.01125e-06	-3.2056e-06	-8.24708e-06	1.70589e-06	1.84694e-06	4.40686e-06	8.85592e-07	-3.30154e-06	-5.44286e-06	4.70347e-06	3.01568e-06	-2.7792e-06	-5.97514e-06	1.43348e-06	3.80638e-06	-2.43172e-06	-7.28078e-06	-1.14991e-05	-3.0561e-06	-5.30112e-06	-3.72038e-06	-4.8119e-06	-1.8729e-06	-8.44051e-06	-3.62169e-06	1.25391e-06	8.56722e-07	1.55925e-06	4.14034e-06
	-2.50843	-3.02619e-06	-1.68772e-06	-1.17874e-07	4.58842e-06	-3.10131e-06	6.57068e-07	-3.30728e-06	-1.54455e-06	7.31429e-06	4.21814e-06	-2.31327e-06	8.67692e-07	4.30226e-06	4.80507e-06	-6.04799e-06	-1.02172e-06	-6.11874e-07	-5.74902e-06	1.64881e-07	3.78973e-06	-2.29542e-06	7.13975e-06	-1.007e-05	-8.7318e-07	1.59342e-06	3.24678e-06	-5.51594e-06	1.83747e-07	-3.10886e-06	1.95768e-06	-5.60943e-07	-3.57313e-07	1.58325e-06	-3.85076e-06	2.14153e-06	4.23789e-06	-1.95428e-06	-6.89724e-06	-2.31127e-06	-1.47241e-06	-1.44969e-07	-6.38867e-07	-2.04556e-06	-1.39828e-06	-1.58019e-06	1.76697e-06	-2.39538e-06	1.93448e-06
	-2.35783	1.15962e-06	-4.93993e-06	-3.67369e-06	1.03753e-06	1.99514e-06	-3.75724e-06	7.68509e-07	-2.39832e-07	-5.30777e-06	-2.50856e-06	-6.32895e-06	-1.08379e-06	1.00704e-05	-3.16912e-06	-2.4028e-06	-5.33123e-06	-4.74786e-08	-1.00478e-06	4.06843e-06	-5.4827e-06	1.94397e-06	3.06754e-06	-4.02706e-06	4.41418e-06	6.32895e-07	-4.84432e-06	-1.3749e-06	6.9126e-06	3.39999e-06	-6.93055e-07	-1.08559e-05	1.08294e-06	1.76378e-06	2.86689e-08	-1.36769e-06	4.38166e-06	-6.2548e-06	1.87774e-06	-4.73517e-06	-4.07841e-06	-4.70537e-06	-7.48812e-06	3.93091e-06	9.97662e-06	-9.29515e-06	2.85418e-06	3.83625e-06	2.62782e-07
	-2.20723	-4.82732e-06	3.91131e-06	3.41506e-06	8.42229e-07	7.5822e-06	-3.24954e-06	-2.91249e-06	-3.89352e-06	8.53224e-06	2.16005e-06	-4.15071e-06	4.14618e-06	3.05349e-06	-3.3959e-06	3.87041e-06	7.52887e-07	-7.12757e-07	-5.98039e-07	3.61978e-06	3.51199e-06	-3.52361e-06	4.42292e-06	-2.17532e-06	1.282e-06	-8.01425e-06	1.15976e-06	-1.48417e-06	1.1676e-06	2.52715e-06	-8.56777e-06	-2.23915e-07	2.36854e-07	6.91087e-08	-1.61182e-06	6.70595e-07	-5.98953e-06	-3.21818e-07	-1.33281e-06	3.33047e-06	3.30493e-06	6.1975e-06	3.14858e-06	7.91377e-07	-5.72846e-06	-1.23703e-06	-2.79941e-07	-7.71597e-07	2.74366e-07
	-2.05663	1.72716e-06	-5.70856e-06	-7.6403e-06	-9.26526e-07	-8.06262e-06	-3.39801e-06	7.49544e-06	-2.25468e-06	-2.38948e-06	-2.83632e-07	1.7412e-06	-2.23769e-07	3.22629e-06	-3.99967e-07	3.89986e-06	-3.8695e-06	-3.36181e-06	-2.39059e-06	-1.31824e-06	1.55485e-06	-3.75852e-06	4.50861e-07	-9.85307e-06	-6.18366e-06	1.98326e-06	3.91239e-06	-3.93635e-06	1.55328e-06	-7.98306e-06	-7.04846e-06	4.39957e-07	1.80416e-06	9.48312e-06	-4.03142e-06	4.12827e-06	-4.54414e-06	-5.86991e-06	1.21601e-06	3.31352e-06	-5.98955e-06	2.13616e-06	6.06326e-06	5.93858e-06	4.30572e-06	-5.5675e-06	-3.21716e-08	-7.87076e-06	-3.56191e-06
	-1.90602	-3.61734e-06	-3.74168e-07	-3.98319e-06	-1.00587e-06	-6.85706e-06	-5.34241e-06	2.66223e-06	2.79423e-06	-1.37618e-06	-5.45989e-06	-1.41488e-06	1.62811e-06	-3.98228e-06	-6.28851e-06	-1.58878e-06	-7.00916e-06	1.24031e-07	1.72138e-06	-6.95678e-06	1.60871e-06	-3.7491e-06	1.37756e-06	1.46906e-06	2.9873e-06	5.0292e-06	4.63084e-07	4.45425e-06	-3.24939e-06	-1.60736e-06	-8.01448e-06	-2.73486e-06	1.48109e-06	3.80869e-07	7.13313e-06	-5.16912e-06	-9.55755e-06	1.21962e-06	3.67979e-07	-4.11492e-06	2.7115e-06	4.30225e-06	-2.10715e-06	-3.61863e-07	-1.0277e-05	2.43754e-06	-3.03678e-06	-2.16793e-06	1.265e-06
	-1.75542	-2.52653e-06	6.53951e-06	2.98551e-06	-5.6305e-06	-1.66367e-06	3.16985e-06	2.46484e-06	-1.08207e-06	-6.33161e-06	-1.80765e-07	-3.61384e-06	-2.23217e-06	-3.18837e-06	5.50961e-06	-9.62022e-09	3.18935e-06	-5.72346e-06	-6.19292e-06	1.54807e-06	-1.86197e-06	6.32227e-07	-2.11701e-06	-3.01945e-07	6.30276e-06	2.80193e-06	-2.35148e-06	7.6852e-07	-1.29892e-06	-2.24876e-07	-5.17788e-06	-2.53843e-06	4.43417e-07	6.96616e-06	-2.62407e-06	-1.35629e-05	3.36513e-06	-3.73449e-06	-1.65176e-06	-7.14583e-07	-3.47711e-06	-9.47316e-06	-2.005e-07	-2.30882e-06	-6.0579e-06	-4.16301e-06	-5.98082e-06	-1.36226e-06	2.17668e-06
	-1.60482	-5.93727e-07	-2.84998e-06	2.82157e-06	-4.31662e-06	1.91577e-06	-1.00286e-06	3.79311e-06	1.01182e-05	4.11955e-06	-3.23013e-06	2.72393e-06	2.56252e-06	3.70538e-06	-1.76241e-06	4.54921e-06	1.64353e-07	3.04026e-06	-1.43406e-06	-4.39868e-07	4.87444e-07	3.21617e-06	2.17369e-06	-7.39769e-06	5.53065e-06	-2.13594e-06	-2.7498e-06	1.23848e-06	4.08619e-06	-4.40196e-06	-5.78778e-06	-4.72117e-06	6.9314e-06	3.04907e-06	6.94804e-06	1.51118e-07	-1.14043e-06	-6.40866e-06	-2.15872e-06	1.79997e-06	-5.03328e-06	-2.99232e-06	9.25139e-07	-5.33913e-06	4.75207e-06	-1.19852e-05	-6.4303e-06	8.43387e-06	1.643e-07
	-1.45422	-4.52324e-06	-1.0462e-05	2.85795e-06	-1.06852e-05	5.34464e-06	8.20591e-06	-3.14425e-06	1.62263e-06	-1.49801e-06	-1.58499e-06	-3.95028e-06	-3.93544e-07	-3.0124e-06	5.99638e-06	-1.61252e-06	4.02173e-06	-9.76112e-06	-1.93708e-06	-6.75663e-06	1.2578e-06	1.52979e-06	3.99313e-07	-4.56971e-06	-7.14153e-06	3.94445e-06	-7.9151e-07	3.11618e-06	-2.16428e-07	-6.44781e-06	-7.55635e-06	-3.9633e-06	-3.13041e-06	-1.59254e-06	-3.90868e-06	-2.44423e-06	2.50698e-06	-5.52343e-06	1.54543e-06	2.84076e-06	-6.40711e-06	-7.44104e-07	-2.31339e-06	1.45074e-06	-1.96255e-06	-4.54026e-06	-1.00737e-06	3.83909e-06	-2.68741e-07
	-1.30361	1.70151e-06	-5.91137e-06	-4.49636e-06	4.337e-06	1.35455e-06	2.59836e-06	-4.42618e-06	-3.06892e-06	-7.18163e-06	-5.30923e-06	-9.23747e-07	4.54708e-06	4.20701e-06	3.43887e-06	3.30311e-06	2.62206e-06	-5.96002e-06	4.74474e-06	2.14524e-06	1.62906e-06	-5.11464e-06	-6.3139e-06	3.06276e-06	-2.62293e-06	2.83105e-06	6.34601e-07	-4.80162e-06	9.46722e-07	-2.81555e-06	8.41513e-07	-7.80603e-06	1.92372e-06	5.39511e-06	-1.90085e-06	-6.28208e-06	-1.02463e-05	-6.54224e-07	-4.51453e-06	-2.18949e-06	9.08882e-07	7.39382e-06	-1.23852e-06	-3.71798e-06	1.08304e-05	2.40847e-06	-5.85074e-06	-3.03753e-06	2.34443e-06
	-1.15301	-7.28448e-06	-2.77071e-06	-6.52251e-07	-1.4492e-06	-9.20084e-06	-2.94049e-06	-6.75747e-06	3.50193e-06	-6.84674e-06	1.2012e-06	-3.27802e-06	4.37933e-06	-1.38907e-06	2.40036e-06	-5.97801e-06	6.23895e-06	9.78462e-07	1.29996e-06	-3.82999e-06	1.85256e-06	-8.16025e-07	2.67322e-06	2.81287e-07	7.58042e-06	6.21482e-06	-3.9596e-06	-5.0542e-08	1.43015e-06	-6.13153e-07	-7.27788e-06	4.79873e-06	4.66039e-06	-3.63142e-06	1.02825e-05	-5.75262e-06	-3.65589e-06	2.65511e-06	2.033e-07	7.9715e-06	5.20421e-06	7.10467e-07	-1.62399e-06	2.73201e-06	-1.37096e-06	2.30491e-06	-3.21521e-07	-2.19662e-06	4.2679e-06
	-1.00241	2.6891e-06	7.61542e-07	6.53008e-06	-3.32735e-06	-6.94546e-06	-3.64455e-06	-2.76214e-06	-1.01306e-06	-2.08788e-06	-4.73431e-06	4.02517e-06	-4.1939e-07	3.50721e-06	4.58964e-06	-5.85778e-06	2.12964e-06	3.38592e-06	-3.38066e-06	-4.17589e-06	-5.86088e-06	1.59351e-06	2.60935e-06	5.13425e-06	1.24337e-06	-3.40374e-06	-1.89702e-06	-1.6851e-06	-7.84308e-07	2.59453e-06	-5.09946e-06	7.26332e-06	8.32297e-07	-2.51413e-06	-5.88556e-06	3.1713e-06	8.16595e-07	-2.76502e-06	3.91458e-06	-8.24498e-06	-3.93034e-06	-1.0814e-05	-6.41003e-06	-2.95753e-06	9.71432e-07	-6.99827e-06	-1.83055e-06	-1.92011e-06	5.71962e-06
	-0.851807	5.055e-06	-2.88496e-07	-1.93144e-06	-1.80531e-06	-1.0355e-05	-2.92006e-07	-6.13894e-06	-2.19967e-06	1.47397e-06	2.20005e-06	8.7743e-07	-3.48561e-06	3.98279e-06	-3.74599e-06	1.48797e-06	1.16594e-05	1.07128e-06	-5.94773e-06	5.42379e-06	-4.19504e-06	5.9085e-06	-6.25863e-06	-1.58234e-06	1.40839e-07	1.95649e-06	1.20737e-06	-1.32317e-05	-3.45471e-06	-2.13051e-06	-4.55466e-06	-7.1584e-06	-2.56273e-06	-7.97922e-06	-7.2275e-06	-3.04692e-06	-3.1337e-06	-7.63004e-06	-1.00141e-05	-6.04945e-06	2.30912e-06	-4.85268e-06	-4.39613e-07	-4.87565e-06	-5.60106e-06	2.85554e-06	-2.43631e-06	1.53344e-06	6.23684e-06
	-0.701205	-3.86099e-06	7.46518e-06	-5.36268e-06	2.02074e-06	3.33258e-06	5.63374e-06	9.18752e-07	2.48195e-06	8.24993e-06	5.0059e-06	4.37006e-06	8.84977e-06	1.6663e-05	9.67657e-06	1.00229e-05	9.21113e-06	1.28206e-05	2.38744e-06	1.14905e-05	7.85122e-06	3.30132e-06	-4.64378e-06	-4.24285e-06	-1.21047e-06	-1.19694e-05	-1.12814e-05	-8.31626e-06	-2.12806e-06	-1.79103e-05	-1.17233e-05	-1.62012e-05	-1.79483e-05	-8.06948e-06	-7.41565e-06	-1.34316e-05	-6.75541e-06	-7.5403e-06	-3.80854e-06	1.95073e-06	1.61807e-06	5.52457e-06	6.97097e-06	7.84276e-06	5.80331e-07	8.94238e-06	5.01308e-06	4.82023e-06	1.82829e-05
	-0.550602	-1.00607e-05	-4.33652e-07	1.47899e-06	-5.93645e-06	3.33425e-06	6.83315e-06	1.24373e-05	1.41571e-05	1.45599e-05	2.20327e-05	2.83202e-05	2.01818e-05	3.00332e-05	3.02861e-05	2.7008e-05	2.34191e-05	1.92902e-05	2.54998e-05	1.10413e-05	3.477e-06	7.92571e-06	4.82591e-06	-1.37058e-06	-1.50625e-05	-1.63129e-05	-1.81527e-05	-2.2811e-05	-2.01895e-05	-1.58897e-05	-2.98264e-05	-3.3305e-05	-2.36749e-05	-3.35391e-05	-2.32017e-05	-2.20312e-05	-2.28842e-05	-2.26373e-05	-1.12055e-05	-2.71338e-06	3.1861e-06	6.08663e-06	1.65154e-06	1.5151e-05	1.38864e-05	2.07368e-05	1.66874e-05	1.81854e-05	2.80284e-05
	-0.4	-8.13092e-06	-9.72066e-06	-1.43749e-06	2.09501e-06	1.04699e-05	1.9427e-05	1.99382e-05	2.81998e-05	2.61897e-05	4.06926e-05	4.07134e-05	3.76358e-05	6.07298e-05	4.74041e-05	5.23759e-05	4.28261e-05	4.91968e-05	3.57261e-05	2.50882e-05	1.77299e-05	8.09499e-06	1.40394e-06	-1.05678e-05	-1.23269e-05	-2.30109e-05	-2.46827e-05	-2.78343e-05	-3.52461e-05	-4.25415e-05	-3.72859e-05	-5.35076e-05	-4.94516e-05	-5.15626e-05	-3.99261e-05	-3.30103e-05	-3.46203e-05	-2.43911e-05	-2.12811e-05	-1.01946e-05	1.10422e-06	4.45623e-06	1.72199e-05	2.31079e-05	2.68627e-05	3.07214e-05	3.60193e-05	4.43048e-05	3.93026e-05
	-0.249398	-2.21399e-05	-1.24532e-05	-3.74655e-06	1.03722e-05	1.45585e-05	2.23014e-05	3.22285e-05	3.55061e-05	4.64009e-05	4.91296e-05	5.68676e-05	6.17473e-05	6.79716e-05	6.63737e-05	6.856e-05	5.9093e-05	5.04727e-05	4.60469e-05	3.26558e-05	1.71366e-05	4.1369e-06	7.97634e-06	-6.17334e-06	-1.98658e-05	-2.55121e-05	-3.61799e-05	-3.73692e-05	-4.33863e-05	-5.23534e-05	-6.09872e-05	-6.8675e-05	-7.63902e-05	-7.05863e-05	-6.45296e-05	-5.93723e-05	-3.86946e-05	-3.53646e-05	-2.07169e-05	-7.60528e-06	-5.41405e-06	1.27033e-05	1.22077e-05	2.72966e-05	2.72058e-05	3.48181e-05	4.41407e-05	5.53741e-05	5.97234e-05
	-0.0987952	-2.82698e-05	-1.1162e-05	-4.71059e-06	2.82767e-06	1.64072e-05	2.58652e-05	2.76903e-05	4.20075e-05	5.59098e-05	6.02668e-05	6.05206e-05	7.62526e-05	7.63724e-05	7.42325e-05	7.68688e-05	5.97505e-05	6.18342e-05	4.83951e-05	3.87772e-05	2.47832e-05	1.60338e-05	8.84147e-06	-3.39258e-06	-1.92741e-05	-2.3798e-05	-3.49554e-05	-4.09978e-05	-5.64917e-05	-6.27129e-05	-6.74422e-05	-6.83602e-05	-7.35821e-05	-7.79134e-05	-6.99108e-05	-5.60384e-05	-4.51508e-05	-3.74235e-05	-2.96785e-05	-1.61174e-05	-2.09124e-07	9.68839e-06	1.98294e-05	2.37651e-05	3.2572e-05	5.00644e-05	4.83742e-05	6.00103e-05	6.85842e-05
	0.0518072	-2.55619e-05	-1.77356e-05	-4.41276e-07	-3.39557e-06	-1.29044e-06	1.14564e-05	3.13318e-05	3.686e-05	4.68131e-05	6.05936e-05	6.99116e-05	6.956e-05	7.12971e-05	7.52224e-05	6.67297e-05	6.57408e-05	5.25902e-05	3.93169e-05	3.84098e-05	2.4932e-05	1.64545e-05	8.06855e-06	-6.62986e-06	-8.06287e-06	-2.5784e-05	-3.18274e-05	-4.20997e-05	-5.40452e-05	-6.03446e-05	-6.22926e-05	-6.9097e-05	-7.35659e-05	-6.3988e-05	-6.15898e-05	-5.53331e-05	-4.39078e-05	-3.20127e-05	-1.52217e-05	-6.12079e-06	-1.28176e-06	2.18215e-06	1.3086e-05	2.7144e-05	3.31406e-05	2.83871e-05	5.52661e-05	5.5634e-05	6.0969e-05
	0.20241	-2.89455e-05	-1.50716e-05	-3.38752e-06	3.05548e-06	7.49869e-06	1.71534e-05	1.9444e-05	2.90899e-05	4.25419e-05	5.06225e-05	5.94089e-05	5.91827e-05	6.41381e-05	6.4496e-05	5.74011e-05	4.82566e-05	4.58994e-05	3.23592e-05	2.88176e-05	2.33479e-05	7.63458e-06	1.00713e-05	-5.91083e-07	-6.64441e-06	-2.04773e-05	-3.1849e-05	-3.75575e-05	-3.32687e-05	-4.78888e-05	-6.13164e-05	-5.65579e-05	-5.55774e-05	-5.77366e-05	-4.73023e-05	-4.03031e-05	-4.31105e-05	-2.7721e-05	-1.51221e-05	-1.40355e-05	-6.24092e-06	3.88279e-06	1.47952e-05	1.70366e-05	2.3143e-05	3.16695e-05	3.24001e-05	4.54233e-05	4.62314e-05
	0.353012	-1.70571e-05	-1.6925e-05	-8.13074e-06	-7.02e-06	-1.06395e-06	1.07897e-05	8.97251e-06	2.1012e-05	2.5999e-05	3.51019e-05	3.72609e-05	4.20688e-05	4.00162e-05	4.4534e-05	3.71936e-05	3.31109e-05	3.3245e-05	1.76522e-05	1.64017e-05	2.05112e-05	7.85553e-06	1.19553e-05	7.92736e-06	-1.15367e-06	-8.48798e-06	-1.79344e-05	-2.07589e-05	-2.26109e-05	-2.99811e-05	-3.71423e-05	-3.68822e-05	-4.51367e-05	-4.33057e-05	-3.16575e-05	-3.59465e-05	-2.26509e-05	-2.30032e-05	-1.3323e-05	-4.50096e-06	-3.44607e-06	2.23924e-07	9.15369e-06	1.77254e-06	8.10624e-06	1.24487e-05	2.23725e-05	3.74859e-05	3.47498e-05
	0.503614	-1.37431e-05	-3.42927e-06	-6.91365e-06	-2.48477e-06	-2.47991e-07	4.16062e-06	4.39782e-06	1.29531e-05	1.40877e-05	2.07226e-05	2.49128e-05	2.36011e-05	2.9985e-05	2.87737e-05	1.66632e-05	2.22036e-05	2.64984e-05	1.93833e-05	5.3434e-06	1.32576e-05	6.70833e-06	2.59553e-06	-1.36349e-07	-1.10935e-06	-3.87545e-06	-8.5248e-06	-1.31743e-05	-2.44842e-05	-1.29356e-05	-2.73037e-05	-2.09955e-05	-3.11431e-05	-3.16784e-05	-2.22653e-05	-1.86504e-05	-1.44414e-05	-2.60562e-06	-1.11134e-05	-1.22926e-05	-6.94102e-06	2.09629e-06	7.44451e-06	-6.29391e-07	6.4832e-06	1.08005e-05	1.40535e-05	8.09097e-06	2.12534e-05
	0.654217	-8.76861e-06	-4.97305e-07	-6.82859e-06	-7.28433e-07	-1.83168e-06	8.85964e-06	-2.44567e-06	5.99363e-06	2.16983e-06	6.20457e-06	6.66028e-06	1.3308e-05	6.37745e-06	9.13174e-06	1.01467e-05	8.15144e-06	2.19039e-06	6.04404e-06	2.48224e-06	5.39124e-06	5.5864e-06	3.581e-06	5.80373e-07	-7.25805e-06	-6.78959e-06	-4.58917e-06	-9.19409e-06	-8.5666e-06	-4.52053e-06	-1.17314e-05	-8.55205e-06	-5.08046e-06	-6.79338e-06	-9.77634e-06	-5.59741e-06	-1.60268e-05	-5.19761e-06	-2.04397e-06	-7.33339e-06	-2.78204e-06	2.95643e-06	1.48363e-06	-3.51002e-06	-3.25865e-06	2.75966e-06	1.36246e-06	8.53959e-06	6.16866e-06
	0.804819	-4.98492e-06	1.73543e-06	-1.06488e-05	-5.08599e-06	4.18268e-06	-8.93852e-07	5.97195e-06	7.24783e-07	7.00065e-06	-1.47399e-06	5.13353e-06	-1.11022e-06	1.01871e-05	-2.19576e-06	1.0556e-06	-1.3778e-06	6.36102e-06	1.08663e-05	6.63746e-06	1.00678e-06	5.81723e-06	-7.82212e-06	-1.7073e-06	-1.0787e-06	-6.9034e-06	-2.85243e-06	4.69769e-07	-5.77575e-06	-7.85367e-06	-6.48197e-06	-5.96684e-06	-1.13247e-06	-5.15242e-06	-4.33735e-06	4.64009e-06	-6.209e-06	-8.80686e-06	3.11926e-07	-2.5251e-06	4.65102e-06	-1.98861e-06	-4.11288e-06	1.41748e-06	-3.40378e-06	-2.94032e-06	-1.49266e-06	5.8936e-06	-3.43329e-06
	0.955422	7.41906e-07	-2.05022e-06	-4.51965e-06	8.41318e-07	-1.07023e-06	-3.05225e-06	4.53078e-07	-4.33891e-07	-3.92665e-06	5.32749e-06	5.10192e-06	-8.05447e-06	-2.79725e-07	-2.51678e-06	-6.24736e-06	-5.37764e-06	-1.11377e-06	1.43679e-06	1.22056e-06	-7.20499e-06	-6.8563e-06	1.23726e-07	4.43707e-06	2.9789e-06	-4.18705e-06	-6.16884e-06	-5.03289e-06	-4.92024e-06	-1.01697e-06	2.05422e-06	1.74713e-06	-4.52104e-07	6.13726e-07	7.76414e-06	1.47611e-06	-2.63586e-06	-5.59065e-06	1.88306e-06	-1.64829e-07	-7.82331e-07	2.17069e-06	-1.253e-06	1.80281e-06	-5.18575e-06	3.73988e-06	1.69251e-06	-3.65933e-06	2.42278e-06
	1.10602	5.43255e-06	-3.52753e-06	1.33361e-06	-4.47147e-06	1.95567e-06	-4.06969e-06	-9.25274e-06	-2.701e-06	9.55029e-06	-3.53244e-06	-1.60451e-06	-8.08795e-06	-1.62298e-06	-2.38358e-06	-3.25955e-06	-3.47825e-06	-2.0909e-07	-6.69158e-06	1.85895e-06	-5.27301e-07	-2.6217e-06	-8.93856e-06	4.51607e-06	-8.83997e-08	5.48875e-06	-2.83558e-06	6.34926e-06	-1.25579e-06	-7.26867e-06	1.62597e-06	9.08976e-09	3.53295e-06	-1.39473e-06	1.30561e-05	-1.1059e-06	1.0433e-06	-3.28324e-06	-3.30404e-06	5.67753e-09	-2.01753e-06	-5.17323e-06	-6.00457e-06	9.25717e-07	4.60565e-06	-2.47856e-06	-4.06318e-06	-7.85371e-07	-5.96886e-06
	1.25663	-7.67691e-06	3.14562e-06	5.38001e-07	7.73105e-06	2.81674e-07	1.51295e-06	4.23617e-06	-5.77818e-07	-2.27411e-06	-7.5671e-07	-2.46716e-06	-8.31406e-07	2.52644e-06	4.36447e-06	-9.87599e-07	-1.60125e-06	-8.93292e-07	-5.33343e-07	-6.86187e-06	4.34421e-06	8.68482e-07	8.71522e-06	2.66413e-06	2.39067e-06	-6.72887e-07	1.01198e-05	5.69314e-06	-1.05383e-05	-2.18075e-06	9.52237e-06	4.8358e-06	-4.84189e-06	1.2133e-06	2.44164e-06	-1.30985e-06	3.25077e-06	9.42073e-07	-2.61423e-06	-7.47327e-06	4.59772e-07	7.09211e-07	-6.13123e-06	3.93164e-06	-7.2429e-06	-4.98745e-06	2.66499e-06	5.35766e-07	-2.80116e-06
	1.40723	-8.22474e-07	-2.9134e-06	-4.49513e-07	8.72445e-08	-2.09669e-06	-3.66004e-06	-7.18324e-06	2.05712e-06	-2.35277e-06	-1.15563e-05	4.36519e-06	-5.2543e-06	1.61107e-06	3.84117e-06	-6.72902e-06	-5.80828e-06	1.98803e-06	-2.05792e-06	-5.46232e-06	-4.6996e-06	2.23813e-06	-8.49901e-06	4.78246e-07	8.09951e-07	3.58214e-06	8.72762e-07	5.36826e-07	8.14381e-07	2.27513e-06	-1.30395e-07	1.46465e-07	2.24101e-07	8.51042e-06	-2.76417e-06	4.40124e-06	-6.08696e-06	-3.98746e-06	-1.9257e-06	3.15919e-07	-3.4094e-06	-8.50625e-06	-1.49798e-06	2.62507e-07	2.07397e-06	6.74019e-07	-5.99356e-07	7.68571e-06	-1.28764e-06
	1.55783	9.93033e-07	1.01236e-05	-1.27695e-06	1.82882e-06	3.42772e-06	3.15823e-06	-4.53436e-06	1.55377e-06	-2.8206e-06	-1.10105e-06	3.74004e-06	4.12553e-06	-3.58764e-06	-3.27161e-06	-6.02534e-06	-7.42069e-06	2.3902e-06	-1.49397e-06	9.6459e-07	-3.46808e-06	2.08515e-06	2.75347e-06	6.73191e-07	-1.12229e-06	-4.77691e-06	-3.46491e-06	4.09152e-06	-2.74902e-06	-4.59506e-07	-2.27848e-06	6.62474e-06	3.53279e-06	3.62495e-06	2.20896e-07	2.0252e-06	4.43389e-07	-3.44934e-06	1.87006e-06	-2.29535e-06	6.15581e-07	-1.8807e-06	-2.82859e-06	5.64359e-06	-9.34294e-06	1.08456e-07	1.74798e-06	5.16769e-06	-4.24905e-06
	1.70843	1.59856e-06	-4.09008e-06	-2.00065e-06	6.78381e-06	-8.83566e-06	4.51729e-06	2.4903e-06	-6.27134e-06	-1.81981e-06	4.56582e-06	4.59859e-06	1.08389e-06	4.05871e-07	4.26856e-06	-1.55363e-06	4.32444e-06	4.95966e-06	-1.66586e-06	1.21836e-06	9.33555e-06	4.46154e-06	-9.2876e-07	2.29322e-06	2.25668e-06	-9.47523e-07	4.34947e-06	9.65191e-06	5.94202e-06	2.23793e-06	3.58434e-06	4.78352e-06	4.78144e-06	5.92223e-07	8.26639e-06	4.63734e-06	-1.57579e-06	-3.2151e-06	3.2849e-06	1.40083e-06	2.72213e-06	-2.23754e-06	-5.96056e-06	-4.58097e-06	6.89977e-08	-3.19463e-06	-8.70474e-06	-7.70799e-06	-4.65466e-06
	1.85904	-8.04456e-06	2.33101e-06	-5.5047e-06	4.54021e-06	-1.64415e-06	-4.00657e-06	-9.73635e-06	3.27346e-06	-5.13571e-06	-1.98258e-06	-2.35247e-06	-8.02862e-06	3.09263e-06	2.23235e-06	-4.07551e-06	1.15583e-06	8.7038e-06	-1.35781e-06	1.22986e-05	7.09571e-06	-2.06161e-06	1.72844e-06	7.31575e-07	-8.95816e-06	-2.7096e-06	5.84159e-06	-1.53358e-06	2.80438e-06	1.30873e-06	-3.15387e-06	-2.33689e-06	-9.62248e-06	-3.6623e-06	-4.03824e-07	8.11954e-06	-4.47848e-06	-7.1432e-06	-6.58517e-07	-2.04297e-06	4.0883e-06	-7.45242e-06	-4.06643e-06	4.83726e-06	-2.27001e-07	2.04528e-07	-7.81875e-06	4.97263e-06	3.78107e-06
	2.00964	-3.66189e-07	3.65505e-06	-1.80745e-06	-8.19949e-06	-1.13194e-05	4.01025e-06	-5.494e-06	3.54052e-06	3.46722e-06	2.6801e-06	6.39076e-06	5.73014e-06	-1.46449e-07	-4.56503e-06	-8.88479e-06	-4.15818e-06	4.75108e-06	-6.09069e-06	5.01779e-07	-5.31601e-06	1.00841e-05	-2.74765e-06	4.32854e-06	-5.71777e-06	-4.3592e-07	-4.21722e-06	-1.14086e-05	3.59739e-07	-5.32229e-06	-5.02635e-06	-4.72376e-06	-7.21675e-06	4.2886e-06	1.5947e-06	-1.7691e-06	1.96705e-06	3.64468e-06	2.469e-06	3.87877e-06	-1.88731e-06	-7.15804e-06	3.03623e-06	-3.07651e-06	3.9526e-06	-1.98026e-06	-3.48427e-06	1.61362e-06	1.49109e-06
	2.16024	4.26644e-06	3.9108e-06	2.07549e-06	3.05729e-06	4.63745e-06	-6.27845e-06	-3.07367e-06	-3.88167e-06	2.60114e-06	-1.00649e-06	-4.44044e-06	-4.86664e-06	-3.6665e-06	5.83134e-06	-7.56815e-06	-1.37868e-06	5.80716e-07	2.22398e-06	-2.33698e-06	4.32768e-06	-3.62854e-07	2.58904e-06	-4.1193e-06	8.48473e-07	8.60282e-06	-2.93972e-06	-3.23595e-07	9.05523e-07	-2.62115e-07	5.24284e-06	-2.29706e-06	-1.53432e-06	1.90406e-06	-9.62765e-06	-3.05391e-06	1.59162e-06	-4.21951e-07	-2.89998e-06	-5.74209e-07	-1.55436e-06	7.60523e-06	-9.40692e-07	2.97764e-06	-3.17699e-07	5.95898e-06	-3.63886e-07	-9.47737e-07	-3.58319e-06
	2.31084	-3.49925e-06	5.17765e-07	3.02475e-06	-1.84207e-06	-7.42831e-06	-5.46976e-06	-1.53242e-06	2.36718e-06	7.26007e-06	2.33135e-06	-2.10092e-06	4.40718e-07	-6.95976e-06	-1.31859e-06	-2.15805e-06	-3.11766e-06	-3.92348e-06	-3.01901e-06	-3.43587e-07	-1.90467e-06	-1.02028e-05	-7.10777e-06	-1.26944e-06	-8.2629e-06	3.07438e-06	-3.08709e-06	1.12762e-06	3.50673e-06	3.52377e-06	-1.47211e-06	-2.43481e-06	-1.12236e-08	-7.24616e-06	1.75002e-06	8.69898e-07	-4.26771e-06	-2.19515e-06	-1.49572e-06	3.56143e-06	1.92336e-06	-1.16375e-06	-1.11308e-05	-3.39283e-06	-4.32732e-06	-3.21985e-06	5.30613e-06	5.39776e-06	-8.32212e-07
	2.46145	-6.63893e-06	7.2696e-08	1.08879e-05	-1.99381e-06	-1.4338e-06	4.04096e-06	1.43064e-06	8.50632e-06	-6.76751e-07	-5.19106e-06	1.04606e-06	4.64287e-07	-3.13549e-06	-8.12378e-07	9.0825e-07	3.5656e-06	5.58897e-06	-1.18324e-06	6.44784e-06	-5.59712e-06	-4.71012e-06	-6.25236e-06	-2.47134e-06	1.2781e-06	-3.39969e-06	-8.17088e-06	4.1672e-06	-1.49203e-06	4.62171e-06	1.92398e-06	3.24963e-06	-4.51885e-06	1.6289e-06	-3.23518e-06	-3.50051e-06	3.2095e-06	5.31303e-06	-5.16961e-06	2.82684e-07	8.65979e-08	-4.59611e-06	-4.99444e-06	-4.91232e-06	1.64716e-06	2.11616e-06	-2.46745e-06	-5.16466e-06	7.69696e-07
[truncated: 1,165 more columns]

## Sheet: Fig2a Transmission data 1um
	y-position (µm) ↓
x-position (µm) →	Transmission data ↘	3.003	3.15315	3.3033	3.45345	3.6036	3.75375	3.9039	4.05405	4.2042	4.35435	4.5045	4.65465	4.8048	4.95495	5.10511	5.25526	5.40541	5.55556	5.70571	5.85586	6.00601	6.15616	6.30631	6.45646	6.60661	6.75676	6.90691	7.05706	7.20721	7.35736	7.50751	7.65766	7.80781	7.95796	8.10811	8.25826	8.40841	8.55856	8.70871	8.85886	9.00901	9.15916	9.30931	9.45946	9.60961	9.75976	9.90991	10.0601
	-3.11084	1.73372	1.7324	1.72879	1.72649	1.72681	1.72583	1.72221	1.72649	1.72879	1.73109	1.73142	1.72977	1.72747	1.72484	1.72385	1.72583	1.72583	1.72517	1.72353	1.72879	1.7255	1.72714	1.72583	1.72451	1.72188	1.72254	1.72287	1.72353	1.72649	1.72583	1.72879	1.7255	1.72287	1.72122	1.71925	1.71958	1.72254	1.7232	1.72649	1.72418	1.72583	1.72188	1.71892	1.72155	1.71958	1.72122	1.7232	1.72287
	-2.96024	1.70248	1.70544	1.7061	1.70413	1.70314	1.70215	1.70084	1.69985	1.70084	1.70347	1.70117	1.70413	1.70544	1.70314	1.69919	1.70314	1.70182	1.69919	1.70051	1.70182	1.70182	1.70084	1.70248	1.70281	1.70347	1.70248	1.70117	1.69755	1.69886	1.69919	1.69755	1.70084	1.69821	1.70314	1.70018	1.69985	1.69656	1.69788	1.69854	1.69656	1.69623	1.69985	1.70051	1.69952	1.70051	1.69886	1.69886	1.69788
	-2.80964	1.69032	1.69229	1.69525	1.69229	1.6936	1.68966	1.69097	1.68933	1.69097	1.69064	1.69229	1.6936	1.6913	1.69032	1.69295	1.69163	1.69097	1.68999	1.68966	1.68801	1.69262	1.69064	1.6913	1.68867	1.69097	1.68999	1.68834	1.6913	1.68867	1.68933	1.69064	1.68966	1.68966	1.68933	1.69064	1.69032	1.69032	1.68768	1.68966	1.68834	1.68999	1.68801	1.68867	1.68966	1.69097	1.689	1.6867	1.689
	-2.65904	1.68637	1.68736	1.6867	1.68867	1.68933	1.68966	1.68801	1.6867	1.68834	1.68801	1.68736	1.68834	1.68933	1.68834	1.6867	1.68736	1.68768	1.68768	1.68604	1.68768	1.68966	1.68867	1.68966	1.68834	1.68801	1.68999	1.68801	1.68703	1.68768	1.68604	1.6867	1.68768	1.68604	1.68604	1.6867	1.68736	1.68505	1.68538	1.68736	1.68538	1.68505	1.68505	1.68473	1.68505	1.68966	1.68604	1.68703	1.6867
	-2.50843	1.68768	1.68768	1.6913	1.68966	1.6844	1.68703	1.6867	1.68834	1.68801	1.68801	1.6867	1.68801	1.68834	1.68736	1.68736	1.68867	1.68703	1.68473	1.68736	1.68538	1.68637	1.68966	1.6867	1.68736	1.689	1.68801	1.68834	1.68703	1.68768	1.68703	1.6867	1.68505	1.68736	1.68736	1.68308	1.68637	1.68341	1.68078	1.68538	1.68505	1.68637	1.68703	1.68571	1.68341	1.68637	1.68538	1.68801	1.68703
	-2.35783	1.68867	1.68801	1.68604	1.68703	1.6867	1.68473	1.68637	1.68703	1.68834	1.68637	1.68604	1.68571	1.68538	1.68637	1.68571	1.68604	1.68736	1.68538	1.6844	1.68604	1.68703	1.68834	1.68637	1.68703	1.68703	1.68736	1.68768	1.68736	1.68604	1.68538	1.68571	1.68637	1.68571	1.68703	1.68571	1.68473	1.68505	1.68407	1.68473	1.68308	1.68505	1.6844	1.68604	1.68275	1.68604	1.68473	1.68473	1.68308
	-2.20723	1.68736	1.6867	1.68867	1.68801	1.68604	1.68538	1.68834	1.68538	1.68604	1.68604	1.6867	1.68505	1.68604	1.68637	1.68637	1.6844	1.68801	1.6867	1.68768	1.68505	1.68604	1.68473	1.68571	1.6844	1.68571	1.6867	1.68834	1.68473	1.68571	1.68538	1.68637	1.68571	1.6867	1.68473	1.6844	1.6844	1.68505	1.68275	1.68308	1.6867	1.68505	1.6844	1.68177	1.68242	1.68505	1.68571	1.6844	1.68768
	-2.05663	1.68604	1.68538	1.68505	1.68736	1.68736	1.68801	1.6867	1.68604	1.68604	1.6844	1.68637	1.68341	1.68604	1.68341	1.68604	1.68604	1.6867	1.68473	1.68604	1.68473	1.68604	1.6867	1.68374	1.68867	1.68505	1.68637	1.68505	1.68505	1.68538	1.6867	1.68473	1.68571	1.6867	1.6844	1.68407	1.68209	1.68407	1.68275	1.68177	1.68374	1.68505	1.68407	1.68407	1.6844	1.68374	1.68505	1.68604	1.68374
	-1.90602	1.68801	1.689	1.68867	1.68604	1.68571	1.68867	1.68571	1.68637	1.68538	1.6867	1.68538	1.6844	1.68637	1.68571	1.68703	1.6844	1.68473	1.68703	1.68505	1.68736	1.68736	1.6867	1.68703	1.68473	1.68637	1.68571	1.6844	1.68571	1.68801	1.6844	1.68801	1.68407	1.68505	1.68571	1.68538	1.68571	1.6844	1.68275	1.68275	1.68144	1.68341	1.68242	1.68341	1.6844	1.68473	1.68505	1.68275	1.68571
	-1.75542	1.689	1.68703	1.69032	1.68966	1.68703	1.689	1.68834	1.68768	1.68505	1.68703	1.68801	1.68736	1.6867	1.68604	1.68736	1.68538	1.68637	1.68571	1.68736	1.68703	1.68604	1.68571	1.68966	1.68703	1.68768	1.68768	1.68801	1.68505	1.68703	1.68604	1.68538	1.68538	1.68637	1.68407	1.68407	1.6844	1.6867	1.68177	1.68275	1.68177	1.68242	1.68374	1.6844	1.68473	1.68571	1.68505	1.68341	1.68407
	-1.60482	1.68703	1.68834	1.68834	1.68768	1.68736	1.68736	1.68604	1.68736	1.68473	1.68505	1.68571	1.68637	1.68768	1.68538	1.68867	1.6867	1.68604	1.68538	1.68637	1.68505	1.68703	1.68768	1.68505	1.6867	1.68604	1.68736	1.68736	1.68571	1.68407	1.68571	1.68538	1.68637	1.6867	1.68703	1.68505	1.68538	1.68505	1.68341	1.68308	1.68242	1.6844	1.68538	1.68473	1.68407	1.6844	1.68637	1.68703	1.68571
	-1.45422	1.68966	1.68768	1.68933	1.68768	1.68801	1.68867	1.68933	1.68867	1.68834	1.68768	1.68703	1.68834	1.68736	1.68604	1.6867	1.68768	1.68736	1.68736	1.689	1.68571	1.68571	1.68571	1.68768	1.68736	1.68736	1.68604	1.68538	1.68538	1.6867	1.68801	1.68834	1.6867	1.68341	1.68571	1.68538	1.68505	1.68768	1.68703	1.6844	1.68571	1.68604	1.68473	1.68505	1.68407	1.6844	1.68473	1.68637	1.68604
	-1.30361	1.68768	1.68834	1.68637	1.68736	1.68867	1.68933	1.69032	1.68834	1.68768	1.68801	1.69064	1.68834	1.68966	1.689	1.68637	1.6867	1.68604	1.68801	1.68933	1.68604	1.68736	1.68538	1.68966	1.68571	1.68867	1.68604	1.6867	1.68538	1.68703	1.68966	1.68768	1.68768	1.68637	1.68801	1.68801	1.68505	1.68768	1.68637	1.68275	1.68538	1.68637	1.68473	1.68505	1.6867	1.68571	1.68736	1.68505	1.68867
	-1.15301	1.69097	1.69229	1.69032	1.68933	1.69229	1.69229	1.69064	1.69295	1.69327	1.69163	1.6913	1.69295	1.69196	1.6913	1.69196	1.689	1.69097	1.68999	1.68867	1.69032	1.69327	1.69097	1.69163	1.68933	1.68933	1.689	1.69097	1.68999	1.68933	1.69064	1.68966	1.6913	1.689	1.68999	1.69097	1.68999	1.69163	1.68933	1.689	1.69064	1.68999	1.68933	1.69032	1.69032	1.68999	1.68801	1.689	1.689
	-1.00241	1.70544	1.70445	1.70577	1.70478	1.70643	1.70873	1.70774	1.70741	1.70676	1.70643	1.70314	1.70314	1.70248	1.7061	1.70445	1.70511	1.70445	1.70577	1.7038	1.70347	1.7038	1.70413	1.70413	1.70478	1.70577	1.70807	1.70709	1.70774	1.70544	1.70413	1.70314	1.70709	1.70511	1.70643	1.70577	1.70643	1.70643	1.70676	1.70511	1.70511	1.70709	1.70774	1.70577	1.70709	1.7084	1.70676	1.70577	1.70413
	-0.851807	1.74786	1.7472	1.74753	1.74391	1.74194	1.73701	1.74062	1.74161	1.74424	1.74819	1.74983	1.74917	1.74621	1.74424	1.74194	1.7403	1.74227	1.74424	1.74589	1.74917	1.75016	1.74917	1.74589	1.74424	1.74161	1.74161	1.74457	1.74589	1.74852	1.74885	1.7518	1.7518	1.74424	1.7449	1.7449	1.74687	1.74589	1.74852	1.75148	1.75279	1.74819	1.74687	1.74326	1.74358	1.74161	1.74556	1.74983	1.75312
	-0.701205	1.80935	1.81165	1.81231	1.81297	1.81231	1.81198	1.81264	1.80803	1.80738	1.81066	1.81395	1.81329	1.81264	1.81527	1.81066	1.81001	1.80935	1.81033	1.81198	1.81527	1.81921	1.81658	1.81757	1.81395	1.81264	1.81066	1.81165	1.81297	1.8179	1.81888	1.82151	1.82382	1.81954	1.81987	1.81592	1.81329	1.81362	1.81658	1.82086	1.8225	1.83006	1.82678	1.82546	1.81987	1.8156	1.81297	1.81297	1.81625
	-0.550602	1.90273	1.89945	1.90076	1.90339	1.90799	1.91063	1.91161	1.90799	1.90799	1.90832	1.90536	1.90504	1.90668	1.9103	1.90701	1.90865	1.90964	1.90865	1.90865	1.90832	1.9103	1.9103	1.90767	1.90997	1.91161	1.91194	1.90931	1.91161	1.91293	1.91326	1.91227	1.9149	1.91622	1.91983	1.9195	1.91753	1.91687	1.91326	1.91358	1.91358	1.91358	1.91819	1.91885	1.92082	1.9195	1.91622	1.91589	1.91589
	-0.4	1.99974	1.99711	1.99645	2.00072	2.00533	2.01124	2.0096	2.00796	2.00763	2.00697	2.00401	2.00302	2.00631	2.005	2.00861	2.0096	2.00861	2.0073	2.00631	2.00697	2.00039	2.00171	2.00533	2.00927	2.01256	2.0142	2.01289	2.01585	2.01059	2.01289	2.00861	2.0096	2.01059	2.01486	2.01651	2.01585	2.01618	2.01289	2.01026	2.00894	2.01026	2.01486	2.01585	2.01782	2.01815	2.01749	2.02012	2.01848
	-0.249398	2.0872	2.08523	2.08523	2.0895	2.08753	2.08687	2.0872	2.08918	2.08556	2.0872	2.08687	2.0872	2.09148	2.09148	2.0895	2.08852	2.0849	2.08326	2.08885	2.08885	2.08654	2.09213	2.09016	2.08786	2.08983	2.09148	2.09049	2.08852	2.09016	2.09411	2.09444	2.09378	2.09542	2.09509	2.09444	2.09378	2.08918	2.09049	2.08918	2.09345	2.09345	2.09608	2.09509	2.09838	2.09509	2.09575	2.09345	2.09016
	-0.0987952	2.12798	2.126	2.126	2.12436	2.12732	2.12863	2.12732	2.13291	2.12929	2.13028	2.1283	2.12896	2.12666	2.12502	2.12633	2.12732	2.12929	2.1283	2.12469	2.12896	2.12765	2.12798	2.12896	2.12962	2.12436	2.12929	2.1283	2.13061	2.13225	2.13192	2.13028	2.13094	2.13028	2.12995	2.13028	2.13028	2.13126	2.12995	2.13126	2.1283	2.12962	2.1283	2.12863	2.12863	2.12962	2.13324	2.12896	2.13324
	0.0518072	2.12074	2.12107	2.12074	2.1168	2.11351	2.10825	2.1066	2.1089	2.11384	2.11844	2.11811	2.11548	2.11515	2.11515	2.10923	2.10627	2.10496	2.10496	2.10989	2.11482	2.11384	2.11384	2.11548	2.11285	2.10397	2.10496	2.10266	2.1089	2.11154	2.11417	2.11581	2.11581	2.11515	2.10726	2.10759	2.10627	2.10299	2.10825	2.10693	2.11318	2.11186	2.11318	2.11219	2.10562	2.10364	2.10101	2.10364	2.10989
	0.20241	2.06583	2.06418	2.05827	2.05399	2.04939	2.04807	2.05037	2.05465	2.05892	2.06057	2.06155	2.05958	2.05596	2.04741	2.04248	2.0438	2.04413	2.04906	2.05432	2.05531	2.05169	2.05136	2.04709	2.04215	2.04281	2.04544	2.04741	2.05037	2.05366	2.05465	2.0507	2.04709	2.04248	2.03656	2.04117	2.0415	2.04347	2.04972	2.05498	2.04972	2.04807	2.04446	2.03919	2.03755	2.03591	2.03689	2.04248	2.04873
	0.353012	1.97113	1.97507	1.97146	1.96817	1.96685	1.96028	1.95502	1.95699	1.95699	1.95896	1.96225	1.96685	1.96718	1.96652	1.9583	1.95502	1.95206	1.94976	1.95173	1.95337	1.9583	1.96258	1.96159	1.96094	1.95798	1.95107	1.94976	1.94745	1.95173	1.95502	1.956	1.95962	1.95567	1.95502	1.9468	1.94384	1.94614	1.94449	1.94844	1.95337	1.95633	1.95633	1.956	1.94976	1.9491	1.94548	1.94384	1.94449
	0.503614	1.88366	1.88366	1.87643	1.86985	1.859	1.85637	1.85177	1.859	1.86393	1.87281	1.87478	1.87314	1.87117	1.85999	1.85407	1.84815	1.84716	1.85407	1.86163	1.86854	1.86985	1.86887	1.8636	1.85637	1.84979	1.84651	1.84979	1.85374	1.8613	1.86492	1.86788	1.86426	1.8613	1.85144	1.84749	1.84585	1.84782	1.85078	1.8567	1.85867	1.85966	1.85834	1.85407	1.85078	1.84585	1.84683	1.84782	1.8544
	0.654217	1.80211	1.80146	1.79324	1.786	1.7837	1.77943	1.77943	1.78534	1.78995	1.7962	1.79718	1.79389	1.78896	1.78765	1.78041	1.77614	1.77844	1.78173	1.78732	1.79192	1.79028	1.78798	1.78304	1.77943	1.77515	1.77581	1.77581	1.7837	1.78732	1.78896	1.78929	1.786	1.7791	1.77778	1.77581	1.77581	1.7791	1.78206	1.78534	1.78732	1.78469	1.77877	1.77482	1.77153	1.77055	1.77318	1.77712	1.78337
	0.804819	1.73832	1.73405	1.73405	1.73405	1.73372	1.7403	1.73635	1.73931	1.73602	1.7324	1.7324	1.73208	1.73175	1.72879	1.73175	1.73405	1.73471	1.73602	1.73142	1.73076	1.72747	1.72583	1.72714	1.72583	1.7301	1.73438	1.73372	1.73438	1.73471	1.73273	1.7278	1.72714	1.72649	1.72714	1.72813	1.73076	1.7324	1.73208	1.72977	1.72944	1.72813	1.7255	1.72583	1.72649	1.73109	1.73109	1.73339	1.72879
	0.955422	1.70478	1.70643	1.70643	1.70544	1.7061	1.70709	1.70413	1.70478	1.7038	1.7038	1.70413	1.70577	1.7038	1.70511	1.70281	1.7015	1.70117	1.7038	1.70051	1.70051	1.70084	1.70281	1.7015	1.70347	1.70117	1.70215	1.70215	1.70018	1.7015	1.70248	1.7015	1.70182	1.70314	1.70117	1.70117	1.70248	1.70182	1.70117	1.7015	1.70314	1.70445	1.70117	1.70084	1.70018	1.70248	1.70314	1.70248	1.70117
	1.10602	1.69229	1.69229	1.6913	1.68867	1.689	1.69295	1.68999	1.68933	1.69064	1.68999	1.68966	1.68966	1.68999	1.69064	1.69097	1.69032	1.69064	1.68867	1.6867	1.68933	1.68736	1.689	1.68604	1.68703	1.6867	1.68703	1.68966	1.68966	1.689	1.68801	1.68999	1.689	1.68637	1.68637	1.68768	1.68571	1.68801	1.68801	1.69097	1.68801	1.68834	1.69064	1.6867	1.68933	1.69097	1.68768	1.68703	1.68867
	1.25663	1.68637	1.68801	1.68505	1.68637	1.68703	1.68374	1.68768	1.68374	1.68538	1.68308	1.68703	1.68407	1.68473	1.68341	1.68341	1.68012	1.6844	1.68473	1.68407	1.68308	1.68374	1.68242	1.6844	1.68374	1.68177	1.68209	1.68473	1.68374	1.68177	1.68308	1.68308	1.68308	1.68604	1.68604	1.68308	1.68308	1.68374	1.68242	1.68341	1.68374	1.68604	1.68209	1.68473	1.68703	1.68571	1.68538	1.68571	1.68473
	1.40723	1.68538	1.68703	1.68637	1.68505	1.68637	1.68538	1.68341	1.68505	1.6844	1.68538	1.68374	1.6867	1.68473	1.6844	1.68341	1.68604	1.68538	1.68341	1.68374	1.68308	1.68473	1.6844	1.68209	1.68407	1.6844	1.68407	1.68473	1.68407	1.68374	1.68341	1.6867	1.68242	1.68341	1.68407	1.68407	1.68242	1.68637	1.68242	1.68604	1.68308	1.68374	1.68341	1.68538	1.68637	1.68341	1.68505	1.68538	1.68604
	1.55783	1.6844	1.68407	1.6867	1.68275	1.68341	1.68374	1.68538	1.68209	1.68407	1.68473	1.68275	1.68308	1.68177	1.6844	1.68374	1.6844	1.68242	1.6844	1.68407	1.68308	1.68144	1.68275	1.68275	1.68275	1.68242	1.68308	1.68341	1.68242	1.68374	1.68209	1.68473	1.67914	1.68177	1.67979	1.68111	1.68045	1.68209	1.68242	1.68341	1.68275	1.68374	1.68308	1.6844	1.6844	1.68473	1.68308	1.6867	1.68275
	1.70843	1.68473	1.68374	1.68637	1.68473	1.68407	1.68538	1.68242	1.68209	1.68078	1.68144	1.68407	1.68275	1.68308	1.68275	1.68538	1.68308	1.67979	1.68407	1.68505	1.68144	1.68308	1.68209	1.6844	1.68242	1.68078	1.68275	1.68144	1.68473	1.6844	1.68308	1.68012	1.68177	1.68407	1.68078	1.68242	1.68012	1.68209	1.68275	1.68407	1.68242	1.68308	1.6844	1.68111	1.68242	1.68275	1.68341	1.68341	1.68505
	1.85904	1.68604	1.68538	1.68275	1.68374	1.68308	1.68407	1.68374	1.68242	1.6844	1.68341	1.68308	1.68144	1.68473	1.68538	1.68242	1.68308	1.68275	1.68341	1.68341	1.68407	1.68177	1.68308	1.68308	1.68341	1.68111	1.68571	1.68374	1.68078	1.68242	1.68341	1.68275	1.6844	1.68374	1.68144	1.68242	1.68473	1.68275	1.68505	1.68242	1.68308	1.68341	1.68341	1.68308	1.68374	1.68407	1.68144	1.68209	1.68177
	2.00964	1.68538	1.68604	1.68177	1.68242	1.68275	1.68473	1.6844	1.68407	1.68308	1.68538	1.68177	1.68374	1.68407	1.68275	1.68177	1.68209	1.68341	1.68242	1.68144	1.67946	1.68407	1.68177	1.68242	1.68209	1.68275	1.68078	1.68177	1.68078	1.68374	1.68473	1.68144	1.68374	1.68209	1.68177	1.68275	1.68473	1.68308	1.68341	1.68308	1.68144	1.68341	1.68374	1.68341	1.6844	1.68538	1.68505	1.68275	1.68308
	2.16024	1.68209	1.68637	1.68604	1.68473	1.6844	1.68407	1.68604	1.68177	1.68538	1.68242	1.68473	1.68538	1.68144	1.68209	1.68374	1.68144	1.68308	1.67914	1.68374	1.68144	1.68341	1.68242	1.68341	1.68275	1.68275	1.68374	1.68374	1.68242	1.68177	1.68473	1.68209	1.68209	1.68275	1.68144	1.68242	1.68374	1.68275	1.68473	1.68177	1.68341	1.68341	1.68505	1.68374	1.68275	1.68341	1.68407	1.68374	1.68473
	2.31084	1.68604	1.68538	1.68177	1.6867	1.6844	1.6844	1.68505	1.68637	1.68308	1.68407	1.68341	1.68242	1.68177	1.68308	1.68407	1.68308	1.68407	1.68308	1.68308	1.68374	1.68407	1.68177	1.68407	1.68144	1.68374	1.68144	1.68275	1.68275	1.68078	1.68374	1.68177	1.68407	1.68209	1.68209	1.68308	1.68374	1.68407	1.68242	1.68374	1.68374	1.68407	1.68473	1.6844	1.68407	1.68275	1.68308	1.68407	1.68341
	2.46145	1.6867	1.6844	1.68407	1.6844	1.68505	1.68505	1.68604	1.68374	1.68407	1.68374	1.6844	1.6844	1.68341	1.6844	1.68242	1.68242	1.68407	1.68341	1.68604	1.68473	1.68505	1.68571	1.68275	1.6844	1.68571	1.68407	1.68407	1.68505	1.68242	1.68209	1.68374	1.68473	1.68374	1.68242	1.6844	1.68538	1.68538	1.68209	1.68407	1.68407	1.68505	1.68341	1.68374	1.6844	1.68473	1.68505	1.68407	1.68538
[truncated: 1,165 more columns]

## Sheet: Fig2a Faraday rotation data 3um
	y-position (µm) ↓
x-position (µm) →	Faraday Rotation data ↘	3.003	3.15315	3.3033	3.45345	3.6036	3.75375	3.9039	4.05405	4.2042	4.35435	4.5045	4.65465	4.8048	4.95495	5.10511	5.25526	5.40541	5.55556	5.70571	5.85586	6.00601	6.15616	6.30631	6.45646	6.60661	6.75676	6.90691	7.05706	7.20721	7.35736	7.50751	7.65766	7.80781	7.95796	8.10811	8.25826	8.40841	8.55856	8.70871	8.85886	9.00901	9.15916	9.30931	9.45946	9.60961	9.75976	9.90991	10.0601
	-3.15181	2.77147e-06	-6.22152e-06	-1.0472e-06	2.80537e-06	-4.74029e-06	1.18274e-06	6.71022e-06	-3.03112e-07	-6.06924e-06	8.49617e-07	3.87327e-06	-6.59265e-06	5.37479e-07	5.01115e-06	-2.48739e-06	-5.0529e-06	-7.01643e-07	-1.46096e-06	2.17672e-06	-4.26771e-06	-3.63231e-06	-1.71409e-06	8.29151e-07	-7.68668e-07	3.2454e-06	-4.64575e-06	-1.15983e-06	-7.2528e-06	5.07174e-06	2.90645e-06	9.86221e-07	3.73969e-06	2.72698e-06	2.27927e-06	-4.82141e-06	-4.82541e-07	-2.31606e-06	2.39706e-06	-2.08588e-06	-3.61093e-06	4.98937e-06	-4.80438e-06	-6.48913e-06	-1.98541e-07	-3.74564e-06	-1.80502e-07	-4.74824e-06	-6.91623e-06
	-3.0012	-1.92866e-06	-1.21685e-06	1.29978e-06	-1.09601e-06	2.64256e-06	-4.99855e-07	-5.58065e-06	1.26116e-06	-1.30344e-06	6.4554e-06	5.35954e-06	6.13975e-06	3.702e-06	-4.60366e-07	-1.76757e-06	1.21907e-06	-1.67014e-06	-5.97375e-06	4.70691e-06	1.45791e-06	1.26012e-06	-1.82565e-06	2.61115e-06	6.77834e-08	-2.29885e-06	-8.12979e-06	-5.26908e-06	4.80566e-06	3.75882e-06	-4.82844e-07	-3.7832e-06	-5.4374e-06	-2.91069e-06	-3.17531e-06	3.82555e-06	7.89485e-06	6.82892e-08	-2.38205e-06	-1.5911e-06	-1.18888e-06	2.80399e-06	3.39438e-06	-5.83352e-06	-4.29047e-06	-3.86013e-06	-1.88708e-06	-8.2009e-07	-6.46998e-06
	-2.8506	-4.14233e-06	3.68809e-06	7.12527e-07	-1.2557e-07	-9.09146e-07	-6.57924e-07	2.27497e-06	-3.2138e-06	1.52827e-06	-7.97408e-06	1.37688e-06	-1.63699e-07	2.25729e-06	5.36024e-06	-1.12205e-06	4.34897e-06	-3.58464e-06	-7.28856e-06	-2.67145e-06	5.71297e-06	-1.75092e-06	1.06238e-06	-1.1066e-06	-9.78833e-06	-2.8998e-06	-1.96541e-06	-6.24323e-06	-5.72037e-07	2.50939e-06	1.63231e-06	4.18635e-07	-5.08617e-06	-4.8647e-06	-7.87564e-07	-2.82428e-07	1.10092e-06	-1.76967e-06	1.37757e-06	3.15727e-06	3.47902e-08	-7.92704e-06	4.07435e-06	1.1029e-05	8.73468e-08	4.79999e-07	3.7447e-06	1.53931e-06	2.9727e-06
	-2.7	2.23856e-06	3.01481e-06	1.37634e-06	2.20091e-06	-2.72004e-07	2.16144e-06	7.4919e-07	-2.45852e-06	-6.27229e-06	-7.29936e-06	-4.18746e-07	7.94521e-06	-4.91301e-06	6.84427e-06	2.72404e-06	-4.84563e-06	-2.47287e-06	-5.82754e-06	-2.11698e-06	-4.77415e-06	-5.81141e-06	7.51213e-07	-6.45709e-06	7.401e-06	-6.93831e-07	3.52942e-06	1.44983e-06	1.00329e-06	6.18155e-06	-2.57025e-06	8.00586e-06	-2.63029e-06	4.776e-06	2.75258e-06	-6.23145e-06	-8.5931e-07	-6.45306e-06	-1.69309e-06	8.47863e-06	3.31427e-06	4.21159e-06	-7.16832e-07	-7.07223e-06	-7.58955e-06	-3.04775e-08	-3.72225e-06	4.59393e-07	-1.78174e-07
	-2.5494	4.02699e-06	-8.47448e-06	-6.57337e-07	3.68726e-06	3.39859e-06	-3.17528e-07	-7.28901e-06	3.81416e-06	2.52291e-06	-7.46368e-06	-4.56668e-06	-1.99608e-06	-3.04685e-06	1.80215e-06	8.90138e-06	6.41558e-06	-8.84241e-06	-1.35062e-06	7.28595e-07	3.39486e-07	-5.1148e-06	6.6692e-06	-6.86468e-06	-2.72174e-06	-3.29639e-06	-2.7069e-06	8.44414e-07	6.28806e-07	-9.58353e-06	-6.53476e-06	-5.08994e-06	-9.96743e-06	-3.47564e-06	-7.19591e-06	-1.02171e-06	-5.33719e-06	-1.44856e-06	-3.16172e-06	-4.45127e-06	1.93805e-06	1.50207e-06	-3.65069e-06	-1.81721e-07	-4.32685e-06	4.89539e-06	5.3776e-07	7.61419e-07	2.34522e-06
	-2.3988	-2.55427e-06	-1.72685e-06	-9.43592e-07	-5.31929e-06	-1.01243e-06	-2.28456e-06	-3.05521e-06	1.68166e-06	-1.49974e-06	-2.66379e-06	-5.85908e-06	-8.1916e-06	7.38081e-06	5.12465e-07	2.14353e-06	2.96385e-06	-7.41244e-07	4.99345e-06	4.35477e-06	-2.46736e-06	-3.1434e-06	-3.15256e-06	-2.39453e-06	-5.49787e-06	-2.18972e-06	1.70365e-06	4.97244e-06	-1.40935e-06	2.47069e-06	-3.80091e-06	-3.75545e-07	1.57021e-06	-9.12257e-07	-6.0823e-06	7.20479e-06	4.105e-06	-6.05703e-07	-2.45129e-06	-4.85762e-08	-3.98217e-06	2.74903e-07	-4.3457e-07	3.3746e-06	-2.05093e-06	-9.42627e-06	-5.45176e-06	7.18955e-07	-4.25492e-06
	-2.24819	8.20283e-07	2.63251e-06	-1.22492e-07	-8.37155e-06	-1.65534e-06	2.11277e-06	-3.19456e-06	-2.63236e-06	1.63101e-07	-3.91655e-06	-7.26802e-06	-1.04708e-06	-2.6801e-06	3.99705e-06	1.29488e-07	2.77422e-06	-1.94053e-06	3.91625e-06	4.47174e-06	1.49747e-06	-1.5365e-06	1.11483e-06	-2.0915e-06	-6.17113e-08	-1.51861e-06	3.41317e-06	-3.64512e-06	2.3881e-06	-4.67765e-06	-2.678e-06	8.51038e-06	-1.50315e-06	3.61081e-07	-6.68261e-06	-4.39874e-06	-5.35921e-08	-3.27607e-07	5.95828e-06	-6.49353e-06	3.64366e-06	-1.75245e-06	-1.14065e-05	1.72665e-06	-7.01411e-06	-9.93952e-06	-1.48931e-06	1.85528e-06	2.86154e-06
	-2.09759	2.74193e-06	-3.98792e-06	-8.59659e-06	-6.27527e-06	-3.78582e-06	-1.02678e-05	-7.30681e-06	1.98604e-07	9.53961e-07	-9.23763e-06	-3.80201e-07	-3.04603e-06	1.19169e-06	4.54137e-06	2.87274e-06	-1.25714e-06	-2.22784e-06	1.13661e-07	4.05266e-06	-1.35088e-06	-6.73801e-06	3.05429e-06	2.55117e-06	1.31549e-06	9.20231e-07	-1.62511e-06	-7.23348e-07	2.80876e-06	5.31857e-06	6.46061e-06	1.00678e-05	7.86342e-06	1.54028e-06	1.06898e-05	3.72926e-06	4.21234e-08	-8.22602e-06	1.22648e-06	-1.41472e-06	-3.80445e-06	-4.49753e-06	-2.77099e-06	-9.24936e-06	-5.96229e-06	-6.87805e-06	-1.90062e-06	-5.71239e-06	-5.69172e-06
	-1.94699	-7.02553e-06	-9.34035e-06	-1.34842e-05	-1.40915e-05	-1.77725e-05	-7.49505e-06	-5.70697e-06	-2.04135e-05	-6.53201e-06	-7.66354e-06	-7.26122e-06	-6.34268e-06	1.81765e-06	3.56921e-06	1.57919e-06	9.69102e-06	9.26984e-06	1.12431e-05	7.75163e-07	6.11157e-06	5.48126e-06	8.7274e-06	1.49734e-06	7.12839e-07	-1.70926e-06	8.20557e-06	7.61827e-06	9.38545e-06	6.92562e-06	9.13278e-06	1.44267e-05	7.80523e-06	1.12768e-05	1.0566e-05	1.75169e-07	-2.33282e-06	-7.53018e-06	-1.56945e-05	-3.73459e-06	-1.5351e-05	-1.07239e-05	-1.10242e-05	-5.74759e-06	-1.00477e-05	-4.56409e-06	5.50929e-08	-1.9802e-07	5.71091e-06
	-1.79639	-1.33063e-05	-8.2797e-06	-1.66175e-05	-1.87733e-05	-1.91157e-05	-2.19112e-05	-1.29655e-05	-1.94886e-05	-1.34853e-05	-1.43807e-05	-3.74139e-06	-7.5697e-06	3.28423e-06	-1.72768e-06	9.29943e-06	2.08748e-06	1.17185e-05	7.57291e-06	5.57003e-06	-3.67723e-06	-3.11549e-06	6.67522e-06	2.43399e-06	-1.54945e-06	-3.48725e-07	-7.24024e-07	4.60654e-07	3.51654e-06	8.51979e-06	8.84195e-06	1.29191e-05	9.16921e-06	1.57381e-05	2.64725e-06	-1.19087e-06	4.68273e-06	-1.00397e-07	-8.10236e-06	-8.70332e-06	-3.89801e-06	-8.49505e-06	-1.76121e-05	-1.66867e-05	-1.15947e-05	-9.48073e-06	-6.44498e-06	-9.01238e-06	1.56897e-06
	-1.64578	-1.33342e-05	-1.23557e-05	-2.29236e-05	-1.80802e-05	-2.31976e-05	-2.02577e-05	-1.31661e-05	-1.23787e-05	-1.04048e-05	-1.34971e-05	-1.60865e-05	-1.03226e-05	-3.37303e-06	3.78923e-06	7.33101e-06	2.32658e-06	2.2149e-06	-1.31362e-06	-4.55873e-06	8.73187e-08	3.3464e-06	2.05512e-06	-1.93534e-06	3.27286e-06	9.04636e-07	-2.21686e-06	-2.07383e-06	8.27729e-06	3.9782e-07	2.05607e-06	4.39862e-06	8.59285e-06	1.99003e-06	-2.82616e-06	-1.94618e-06	-1.03425e-05	-4.02372e-06	-6.27782e-06	-6.46667e-06	-9.49793e-06	-5.7131e-06	-1.27828e-05	-7.27246e-06	-9.30593e-06	-8.73992e-06	-9.32949e-06	-3.96705e-06	-6.65141e-07
	-1.49518	-8.07612e-06	-8.74479e-06	-4.401e-06	-1.10033e-05	-1.34969e-05	-8.59768e-06	-8.92892e-06	-1.20221e-05	-1.76075e-05	-1.37767e-05	-9.04732e-06	-4.00938e-06	-1.11852e-06	-3.62048e-06	-2.96616e-06	-5.45507e-07	-3.71264e-06	2.87502e-06	-2.22919e-06	5.23471e-07	-6.36046e-06	2.20634e-06	-1.03072e-05	-5.80472e-06	-1.5616e-06	-5.0784e-06	-7.52002e-06	-1.15753e-06	-2.85996e-06	5.86842e-07	-4.97528e-06	-3.1175e-07	-2.0864e-06	-3.95023e-06	-4.35204e-06	-2.75711e-06	-1.16274e-05	-8.88445e-06	-6.88944e-06	-5.03193e-06	-9.35763e-06	-5.38275e-06	-7.80648e-06	-9.18549e-06	-2.06669e-06	-1.73159e-06	-9.53694e-07	1.32934e-06
	-1.34458	-1.15402e-06	-7.8138e-06	-2.27404e-06	-1.12093e-05	-4.24733e-06	-5.49483e-06	7.15989e-07	2.32133e-06	-1.91123e-06	-3.74377e-06	-3.00764e-06	3.11675e-06	-5.44909e-06	-2.30083e-06	-1.08227e-05	-5.87037e-06	3.11802e-06	-7.9331e-06	-9.25773e-06	-3.72704e-06	-6.16616e-06	-5.62631e-06	-7.72507e-06	-4.0122e-06	-1.47815e-05	-8.91092e-06	-5.81087e-06	-3.78783e-06	-7.60514e-06	-1.19293e-06	-2.41887e-06	-8.37809e-07	-8.42402e-06	-6.71368e-06	-3.68275e-06	-4.28697e-06	-3.44881e-06	1.2662e-06	2.55653e-06	-1.55199e-06	-5.02618e-06	5.93663e-07	-1.68318e-06	-6.69323e-06	-5.1054e-06	-2.76215e-06	-5.37831e-06	3.65739e-07
	-1.19398	2.1213e-06	-1.57999e-06	-7.88129e-07	-4.48991e-06	-4.1855e-06	-1.14914e-06	-2.8402e-06	-3.0216e-06	-2.79632e-06	8.4812e-07	-4.55512e-06	-3.00571e-06	-3.88648e-06	6.82004e-07	-1.65777e-06	-7.63506e-06	-8.88274e-06	-7.6214e-06	-3.76918e-06	2.98864e-07	-4.49732e-06	2.64316e-06	-7.33179e-06	-5.66679e-06	-3.62745e-06	-5.70753e-06	-7.79748e-06	-4.28774e-06	-3.10919e-06	-1.0851e-05	-7.72141e-06	-5.499e-06	-1.5334e-06	1.77331e-06	-6.33638e-06	-6.85413e-06	-6.72886e-06	-1.5355e-06	2.1026e-06	2.41396e-06	2.09866e-06	-4.52848e-06	-8.70419e-06	1.27979e-06	9.17303e-07	-1.57829e-06	-4.91982e-06	-3.02309e-06
	-1.04337	2.0167e-07	-6.84665e-06	-1.24803e-07	-4.46546e-06	-6.14319e-06	-3.96549e-06	-1.05792e-05	-1.83248e-06	-3.38737e-06	-6.29427e-06	3.5194e-06	-5.80767e-06	-6.13438e-06	-4.27035e-06	-5.93377e-07	-6.26572e-06	-2.4524e-08	-7.18621e-06	-3.03924e-06	-3.34116e-06	-1.98037e-06	-2.95038e-06	-5.10636e-06	-2.96775e-06	-1.30832e-06	-5.10031e-06	1.30777e-06	-4.1441e-06	2.29292e-06	1.32421e-06	-5.76535e-06	-7.72811e-06	-3.08953e-07	-3.12994e-06	-7.41276e-07	-4.59476e-06	-3.87914e-06	-1.93624e-06	-6.82593e-06	2.5969e-07	-2.87227e-06	-2.13164e-06	-1.85993e-06	-3.47067e-06	-8.66794e-06	-1.98232e-06	1.23738e-07	7.52468e-07
	-0.892771	1.65205e-06	-4.41185e-06	6.34981e-07	5.43881e-07	-2.69784e-06	4.14346e-06	-5.29417e-07	-1.90318e-06	-7.93989e-06	-4.0018e-06	-3.63968e-06	2.44113e-06	-1.5623e-06	-3.47761e-06	-3.82919e-06	1.07498e-05	3.50886e-07	-2.487e-06	-8.75273e-07	-6.79704e-06	-2.70756e-06	-3.08038e-06	-2.3972e-06	-3.71762e-06	3.80348e-06	-6.31345e-06	1.00729e-07	-5.31375e-07	1.10875e-06	-7.50982e-06	7.25174e-07	2.08322e-06	-4.96918e-06	2.16972e-06	2.59716e-07	-3.90431e-06	-2.12551e-06	-3.85766e-06	-5.32816e-06	-3.13092e-06	1.12702e-06	-1.96546e-06	-3.26434e-06	-3.19405e-06	-6.45901e-06	-2.51738e-06	2.62308e-06	2.71411e-06
	-0.742169	-2.57767e-06	-1.86528e-06	-1.14325e-07	-5.36036e-06	-4.70872e-07	2.04345e-07	-6.95085e-07	-1.60898e-06	-3.46054e-06	-1.62184e-06	-4.94655e-06	-6.42968e-06	-3.91859e-06	-2.00955e-06	-3.96819e-06	-4.60717e-06	-4.87256e-06	2.29608e-06	-4.91739e-06	-6.3791e-06	-4.58451e-09	-4.00635e-06	-3.23203e-06	5.51286e-06	-3.62172e-06	1.24701e-06	-4.91882e-06	-4.23271e-06	-9.42097e-06	-8.31397e-07	2.78247e-06	6.60936e-06	7.5703e-06	-2.71145e-06	-4.75585e-06	-3.66819e-06	-3.90533e-06	-9.79459e-06	2.05208e-06	-5.34326e-08	1.41472e-07	-5.06356e-07	-5.47265e-06	-2.91061e-06	-3.20384e-06	-4.84888e-06	-6.61578e-07	-5.76495e-06
	-0.591566	1.5e-06	-1.50008e-06	2.21799e-06	-7.02202e-06	-3.95671e-06	-8.12173e-06	6.18673e-07	-6.5485e-06	-1.8392e-06	-6.6591e-06	-7.45127e-06	-3.61952e-06	-1.52967e-06	-5.29135e-06	-4.42439e-07	-1.00505e-06	1.59399e-06	8.7229e-07	-2.69277e-06	-2.93581e-06	-3.41404e-06	-2.62297e-06	2.93477e-06	1.10667e-07	3.36567e-06	-3.81608e-09	-3.19146e-06	-2.61931e-06	-5.6284e-06	6.96273e-09	1.59172e-06	-5.81688e-06	-4.03534e-06	-2.26028e-06	-2.70608e-06	1.06841e-06	8.7328e-07	-4.47053e-06	-4.82966e-06	-3.68541e-06	-3.5336e-07	-4.79884e-06	1.51352e-06	-2.19172e-07	-4.82762e-06	-5.70342e-06	-4.56467e-06	-2.27685e-06
	-0.440964	-5.24168e-06	-6.81389e-08	-4.62288e-06	-2.02091e-06	-2.59576e-06	1.98954e-06	1.09764e-06	-5.7498e-07	-1.00921e-06	-2.32115e-06	-5.63495e-06	-7.93072e-06	-8.33954e-08	-1.4842e-06	-4.70994e-06	8.90085e-07	-7.71007e-06	-5.19111e-07	-1.99953e-07	-7.68572e-07	-9.86118e-06	-6.23603e-06	-5.01163e-07	-4.18625e-06	-4.79072e-06	1.92713e-06	-7.20119e-06	-5.00845e-07	-2.17233e-06	-3.9157e-06	2.24689e-08	2.2873e-06	-3.98149e-06	-1.10638e-05	-5.35208e-06	1.61801e-06	2.07914e-06	1.0352e-06	-5.86754e-06	-6.29295e-06	-9.46665e-08	-2.93408e-07	5.38221e-06	5.29994e-07	-3.65282e-06	-4.11601e-06	-2.17624e-06	-3.71226e-06
	-0.290361	1.8886e-06	-4.55857e-07	-6.50334e-07	-7.39101e-06	-2.76044e-06	-3.60967e-06	-4.14055e-06	5.14911e-07	-9.58825e-06	-9.38685e-06	-2.02575e-06	-5.56255e-06	-8.52632e-06	-4.30864e-06	-4.02147e-06	2.99036e-06	-5.08118e-06	-4.50271e-06	-1.66195e-06	-3.19025e-06	-8.27479e-06	-1.19127e-06	6.35065e-07	-6.57667e-06	-5.47862e-06	-5.37049e-06	4.60576e-06	1.25891e-06	-2.60389e-06	8.28353e-07	-9.32494e-06	-7.15959e-06	-6.86369e-06	-3.80981e-06	-4.26335e-06	-5.2214e-06	-1.18679e-05	-6.33506e-06	-4.78692e-06	-4.92237e-06	7.53687e-07	-5.1408e-06	-5.33743e-06	-6.31177e-06	-7.40111e-07	3.51471e-07	-5.02743e-06	2.84432e-06
	-0.139759	-3.33976e-06	-3.6562e-06	-3.37023e-06	-5.81582e-06	1.3314e-07	-4.42916e-06	-2.11588e-06	-3.69656e-06	1.67455e-06	-1.42885e-06	-2.3978e-06	-5.60399e-06	3.10214e-06	-2.72654e-06	-4.46672e-06	-1.85988e-06	-8.35621e-06	4.60147e-06	2.68134e-06	3.96564e-08	-3.14512e-06	-4.19712e-06	-4.23371e-06	-3.27939e-06	-7.68455e-06	1.79803e-06	-4.20367e-06	-4.24525e-06	-6.86331e-06	2.48519e-06	-6.922e-06	-3.43541e-06	2.54414e-06	1.96954e-06	-4.04994e-06	-1.21911e-06	1.08538e-06	-2.75146e-06	-3.56232e-06	-1.75627e-06	-4.04268e-06	-9.27506e-07	-1.39672e-06	1.83072e-06	-7.5705e-07	3.80861e-07	-6.5132e-07	-2.29663e-06
	0.0108434	-1.40063e-05	-1.50128e-05	-4.34139e-06	-5.58296e-06	-6.09163e-06	-8.71009e-06	-4.01477e-06	-1.05669e-06	1.78397e-06	-9.1472e-06	-1.61951e-06	-6.13438e-06	-3.10357e-06	-1.73917e-06	9.77217e-07	7.99789e-06	-2.19186e-06	-1.92116e-06	-3.93523e-06	6.24441e-06	-2.39748e-06	-3.58992e-06	8.13349e-07	-7.14895e-06	-9.73557e-06	5.4456e-07	-2.48443e-06	7.99537e-06	-5.0763e-08	2.51367e-06	-4.54874e-07	-3.99325e-06	4.38243e-06	1.3654e-06	3.30713e-06	-4.94699e-06	-4.86343e-07	-3.14077e-06	7.41648e-07	-3.81917e-06	5.25124e-06	4.00533e-06	-3.49182e-06	6.64956e-07	2.19397e-06	1.366e-06	2.48821e-06	4.29356e-06
	0.161446	-1.31797e-05	-7.67343e-06	-7.21212e-06	-6.43536e-06	-1.00454e-05	-1.12365e-05	2.74674e-06	-4.43343e-06	2.3437e-06	2.13277e-06	-8.24853e-06	-5.07364e-06	-1.1174e-07	-4.45997e-06	2.28922e-08	-1.99978e-06	-8.90498e-07	-1.28506e-05	1.43146e-06	-4.25607e-06	-5.64822e-06	-8.93229e-07	-3.61827e-07	-6.66443e-07	-5.75645e-06	-4.91036e-06	1.60578e-06	-6.02967e-06	4.83418e-06	3.30598e-06	9.0495e-07	1.00883e-06	2.23435e-06	2.96567e-06	-4.71751e-06	1.08328e-06	-5.85336e-06	2.57492e-06	-1.6241e-06	5.89775e-07	-4.96974e-06	-1.20372e-06	-3.24646e-07	1.94339e-06	-5.02719e-06	5.00328e-07	-4.72782e-06	-2.65632e-07
	0.312048	-9.69493e-06	-6.6392e-06	-8.15056e-06	-1.17272e-05	-4.06326e-06	-9.29655e-06	-6.25317e-06	-6.13346e-06	-5.38249e-06	-1.62546e-06	5.93125e-07	-3.96094e-06	4.43104e-06	-3.45233e-06	-1.05479e-06	8.56037e-08	-3.39299e-06	-8.4741e-06	-1.43156e-06	1.83383e-06	-4.89812e-06	4.81857e-06	-1.45564e-07	4.75334e-07	-6.22651e-06	-1.80303e-06	-1.44634e-06	2.87849e-06	9.35133e-07	4.34885e-06	3.67886e-06	2.56266e-06	-3.2282e-07	6.04868e-07	-2.23058e-08	-9.16187e-06	4.24293e-06	-1.17587e-06	-8.72126e-06	-1.04964e-07	2.0642e-06	-4.02779e-06	4.02857e-06	1.30937e-06	5.29418e-06	-2.65696e-06	-2.61066e-06	-2.25133e-06
	0.462651	-1.75776e-06	7.98732e-07	2.32854e-06	-1.28657e-06	3.60392e-06	1.75544e-06	-2.46698e-06	1.98419e-06	-3.35701e-06	6.2069e-07	-7.30369e-07	-3.91189e-06	-4.61026e-06	-1.01043e-06	-5.11761e-06	4.9163e-06	-2.31343e-08	-1.39557e-06	2.79723e-06	2.46343e-07	8.37267e-06	-5.27883e-08	-1.08407e-06	-1.83172e-06	-2.05534e-06	-8.83981e-06	-8.8224e-07	-6.66104e-06	-4.41036e-06	-2.76804e-06	-2.6597e-06	-9.412e-06	-4.63457e-06	-3.7935e-06	-1.00566e-05	-1.44872e-05	-2.71877e-06	-4.1639e-06	-5.46564e-06	-2.05588e-06	-4.19742e-06	1.95547e-06	-9.81671e-06	-5.2106e-06	-4.42693e-06	-1.86416e-06	-7.66368e-06	-2.1714e-06
	0.613253	1.04618e-05	9.72481e-06	6.98226e-06	4.17108e-06	6.09687e-06	1.04673e-05	1.27461e-05	-2.91249e-06	-4.84151e-06	-6.19876e-06	-9.76554e-06	-5.94559e-06	-9.53991e-06	-7.18909e-06	-1.12861e-05	-7.36143e-06	-8.00656e-06	-3.28839e-06	6.21589e-06	-4.59803e-06	1.00318e-06	3.63844e-06	4.7792e-06	-2.3829e-06	-3.43718e-06	-3.79449e-06	-8.08101e-06	-1.00831e-05	-8.95987e-06	-6.78792e-06	-1.1067e-05	-6.78602e-06	-1.04993e-05	-1.14538e-05	-8.80631e-06	-4.49406e-06	-1.67293e-06	1.13944e-06	4.07993e-06	3.61115e-06	-6.06647e-06	2.37425e-06	-2.73023e-06	-1.01224e-05	-8.64186e-06	-3.46427e-06	-1.60275e-05	-1.00233e-05
	0.763855	1.49242e-05	1.22604e-05	5.09035e-06	9.74455e-06	-1.34999e-06	-1.55375e-06	6.14166e-07	4.24191e-06	-1.12611e-05	-7.23069e-06	-1.13357e-05	-1.43871e-05	-8.65083e-06	-1.15015e-05	-4.21287e-06	-3.66718e-06	9.07519e-07	-5.49377e-06	-6.86037e-06	-2.43176e-06	-3.02978e-06	1.07869e-06	-2.40558e-06	2.35413e-06	-3.4913e-06	-5.84662e-06	-4.48744e-06	-1.35387e-05	-2.5664e-05	-1.40987e-05	-1.1626e-05	-1.37252e-05	-1.33734e-05	-1.21884e-05	-1.20252e-05	-6.42034e-06	-2.36331e-06	-3.21904e-06	-7.70509e-07	-1.78995e-06	-9.58393e-06	-2.26198e-06	-6.84374e-06	-6.74451e-06	-1.12624e-05	-8.03136e-06	-8.30655e-06	-6.08331e-06
	0.914458	1.14912e-05	7.70831e-06	7.62129e-06	1.00317e-05	7.54526e-06	8.08966e-06	2.80176e-06	3.79342e-07	-1.15813e-05	-4.97861e-06	-7.42396e-06	-1.47152e-05	-1.28544e-05	-9.92929e-06	-8.65595e-06	6.18587e-07	3.88874e-06	-1.44746e-06	-7.9692e-06	-8.12864e-06	-5.56387e-06	2.6418e-06	2.15453e-06	2.63558e-06	-1.20499e-05	-9.44251e-06	-1.41822e-05	-9.45948e-06	-1.2718e-05	-2.54997e-06	-2.19606e-05	-1.51539e-05	-6.65309e-06	-1.03324e-05	-8.82639e-06	-6.17543e-06	-6.96475e-06	2.55651e-06	7.18958e-06	3.35552e-06	-1.23704e-06	-5.02569e-06	-2.45729e-06	-7.06087e-06	-9.08849e-06	-4.58901e-06	-8.40582e-06	1.50337e-06
	1.06506	1.77332e-06	9.7257e-06	5.54752e-06	4.24633e-06	7.07922e-06	8.9236e-06	-1.28622e-06	8.90314e-07	-2.00018e-06	-1.10351e-05	-1.41013e-05	-1.39368e-05	-1.53473e-05	-1.95039e-05	-4.20893e-06	-1.22733e-05	-3.13158e-07	-1.56762e-06	6.35335e-07	-3.16382e-06	-4.89384e-07	4.61288e-06	-3.09202e-06	-2.59705e-06	-2.63066e-06	-8.41022e-07	-8.94474e-06	-9.00737e-06	-1.82374e-05	-4.00122e-06	-5.14278e-06	-8.249e-06	-7.23452e-06	-7.01605e-06	-9.46996e-06	-5.49982e-06	3.38733e-06	-1.94185e-06	1.06893e-05	5.17109e-06	2.13784e-06	8.82808e-06	-7.43646e-06	-4.54877e-06	-5.6725e-07	2.30969e-06	-9.62219e-07	6.91876e-06
	1.21566	6.18724e-06	1.27193e-05	1.15351e-06	4.68655e-06	4.67807e-06	2.53957e-06	2.44051e-06	6.35396e-08	-3.67102e-06	-2.76651e-06	-1.42438e-06	-6.34276e-06	-1.14539e-05	-1.26169e-05	-1.13515e-05	1.18792e-06	3.34268e-07	-3.58846e-06	1.17902e-06	-2.43793e-06	2.6349e-06	-6.08169e-06	5.32726e-07	-5.54339e-06	-4.63725e-08	-1.15075e-06	-1.41604e-05	-1.09219e-05	-7.30246e-06	-1.84012e-06	-3.53762e-06	-3.86028e-06	-8.03283e-06	-4.50064e-08	-9.05607e-07	-2.72485e-06	2.56573e-06	6.46834e-06	5.58398e-06	-8.10225e-07	7.18696e-06	1.08015e-06	2.07738e-06	-1.23852e-06	-2.30357e-06	-9.98378e-06	2.68634e-07	-6.17094e-06
	1.36627	5.39545e-06	8.31438e-07	7.45128e-07	3.14991e-07	3.5176e-06	2.29192e-06	1.02917e-06	3.78232e-06	1.04682e-06	-1.42682e-06	-3.46296e-06	-4.24454e-06	-9.76995e-06	2.40671e-06	-2.78515e-06	-4.96682e-06	-4.06863e-06	-1.77996e-07	-6.60953e-06	-3.30394e-07	3.01569e-08	-4.57443e-06	-2.10439e-06	-5.4276e-06	5.95078e-07	-1.54393e-06	-6.30188e-06	8.4595e-08	-3.33695e-06	3.28966e-06	-5.82759e-06	-4.42729e-06	-6.02231e-06	-9.09807e-06	-9.86761e-06	-6.74794e-06	-4.03405e-06	2.65873e-06	-1.21623e-06	2.89832e-06	6.59181e-06	5.63058e-06	1.92387e-06	-4.6929e-06	-7.94088e-06	-7.30671e-07	-8.50796e-06	6.84276e-06
	1.51687	4.92429e-06	-7.00795e-07	6.79938e-07	-6.40122e-06	-2.39644e-06	-2.7416e-06	-3.94534e-06	-2.169e-07	5.0392e-06	2.76978e-07	3.76117e-07	-4.88882e-06	-1.2403e-06	-4.60103e-06	3.37358e-06	-2.26715e-06	-1.54227e-06	-4.73335e-06	3.94747e-06	2.76611e-07	-9.13761e-07	1.04385e-06	2.85778e-06	-9.4731e-07	1.95342e-06	4.96584e-06	-6.92397e-06	3.64848e-06	-2.99278e-06	-1.06991e-06	-1.24206e-06	-5.72729e-06	6.82855e-06	-1.09103e-05	3.87852e-06	3.72509e-06	6.23133e-06	2.53523e-06	-7.81783e-06	-3.48085e-06	3.24963e-06	6.06547e-07	-3.07288e-06	4.40169e-06	4.65668e-08	-1.5737e-06	-2.78324e-07	1.73946e-06
	1.66747	-5.10035e-06	-2.28165e-06	5.46236e-06	-1.30945e-05	-6.10437e-07	-2.20325e-06	-7.28967e-07	2.10311e-06	8.68242e-08	2.59027e-06	-3.20831e-06	1.38764e-06	9.62919e-06	8.78285e-06	2.45444e-06	4.83351e-06	-5.14848e-07	7.12943e-06	-2.03231e-07	8.31625e-06	-2.63034e-06	-3.37177e-06	-3.93719e-06	-5.68667e-06	-1.06269e-06	-6.4246e-06	-4.38673e-07	-3.70069e-06	5.21266e-06	-6.65171e-06	-7.91112e-07	4.3748e-06	-7.27129e-06	9.4181e-07	6.86498e-06	-2.30195e-06	-5.45084e-06	-2.80402e-06	2.12626e-06	5.34352e-06	-4.66642e-06	-4.38046e-06	-4.29005e-06	-1.72664e-06	-6.38396e-06	-1.50761e-06	-5.6427e-06	-2.7136e-06
	1.81807	2.741e-06	-3.92957e-06	-2.73755e-06	-7.20291e-06	-2.41108e-07	-3.59909e-06	-7.02149e-06	-9.46316e-06	-1.05673e-06	8.22783e-07	-2.43756e-07	6.96601e-06	1.72399e-06	1.63523e-06	-1.95783e-06	6.09904e-07	-1.9067e-06	9.26708e-07	1.90417e-06	-9.29902e-07	-5.81992e-06	-1.5718e-06	2.19402e-06	-3.68932e-06	-1.08111e-05	-3.62393e-07	1.35592e-06	3.46865e-06	-3.42316e-06	-4.49351e-06	-5.49316e-06	5.76115e-07	-5.04491e-06	-4.68782e-06	4.62722e-06	3.18453e-06	-5.15816e-07	2.05456e-07	1.93991e-06	-6.34104e-06	-6.33862e-07	6.58311e-06	5.93913e-07	-3.67896e-06	2.72822e-06	-2.65345e-07	3.20823e-06	-2.62992e-07
	1.96867	5.55799e-06	-7.43949e-06	-6.72298e-07	-3.03718e-06	-7.30415e-06	4.72177e-07	-1.61489e-06	-5.03546e-06	-1.10563e-06	-3.38123e-07	-5.03269e-06	1.68893e-06	4.38742e-06	5.01482e-07	-4.03322e-06	1.47167e-07	-5.17151e-06	1.2618e-07	3.48925e-06	4.13265e-06	-6.51282e-06	1.83678e-07	-1.88843e-06	-9.09443e-06	7.25707e-06	-2.37244e-06	-6.16263e-07	-5.10484e-06	2.71851e-06	-1.46026e-07	-4.16466e-06	5.10518e-06	-3.18705e-06	-1.76559e-06	5.28461e-06	-2.12032e-06	-1.72787e-06	-9.9978e-07	-5.77987e-06	4.73487e-06	5.37768e-06	-1.37476e-06	-3.27909e-06	2.87917e-06	-4.74541e-06	2.7207e-06	4.10685e-06	8.20225e-06
	2.11928	6.22753e-06	-4.88012e-06	-4.5846e-06	-7.46929e-06	-1.75225e-06	3.1401e-06	-6.25625e-06	-6.94837e-06	2.90179e-06	-7.61823e-06	-5.048e-08	-1.85127e-06	2.13803e-06	-4.70275e-06	-1.39736e-06	-4.3284e-06	2.10034e-06	-3.86133e-06	-4.56999e-06	-3.24428e-06	2.01682e-07	-7.88623e-06	-2.68394e-06	-1.22836e-05	-2.60682e-06	-2.43474e-06	-3.4077e-06	7.37986e-06	2.62919e-06	-3.10101e-06	-1.22894e-06	-4.18978e-07	3.09106e-06	-1.49336e-06	3.64446e-06	2.49077e-06	1.6503e-06	-1.73069e-06	6.13138e-07	1.0672e-06	-1.92555e-06	2.76191e-06	-6.81222e-06	4.96596e-08	2.21777e-06	-3.89613e-06	-6.13371e-06	5.22005e-07
	2.26988	6.73762e-06	2.07931e-06	-5.94375e-06	-1.16738e-05	6.78629e-08	-2.74672e-06	-2.06655e-06	-5.4422e-06	2.85654e-06	2.29548e-06	7.61451e-06	4.79908e-06	-6.08083e-06	1.22262e-06	-7.82849e-06	-1.2706e-07	-8.35897e-07	4.5421e-06	2.13578e-06	1.96356e-06	1.63357e-06	-4.60558e-06	-1.60104e-07	2.74707e-06	1.39262e-06	1.70957e-06	5.17782e-07	6.42751e-06	-3.62316e-06	1.27915e-06	-7.40812e-06	7.53139e-06	-8.57545e-06	-5.27621e-07	9.68204e-07	2.5674e-06	-3.54357e-06	-1.04408e-05	-5.59785e-06	-4.3964e-07	4.05765e-06	-1.94368e-06	2.37901e-06	-4.0996e-06	-2.08074e-06	-1.65121e-06	8.12701e-06	-2.43328e-06
	2.42048	-5.35801e-07	2.31602e-06	2.1101e-06	-8.81011e-06	1.18203e-06	-2.00589e-06	1.4731e-06	-4.10007e-06	1.05326e-06	7.5258e-07	-2.2526e-07	5.66942e-06	-1.60117e-06	-6.31321e-07	-8.45225e-07	1.49373e-07	-3.18815e-06	2.93037e-08	-1.75396e-06	3.90416e-06	-3.52965e-06	-1.83078e-06	-9.09624e-07	-2.94662e-06	-7.99494e-06	-1.50199e-06	-9.64534e-07	-3.49178e-07	1.67672e-06	-1.0477e-05	-8.15623e-06	1.0142e-05	-8.72737e-07	-1.55367e-06	-1.92721e-06	-1.42252e-06	9.67108e-07	2.87888e-06	2.31598e-07	-3.02086e-06	8.16602e-06	-8.30357e-07	1.11136e-06	3.49092e-06	-4.56199e-06	-7.17356e-07	2.2224e-06	-3.23235e-06
	2.57108	6.3398e-06	5.10337e-08	-4.8709e-06	-2.94488e-06	2.76424e-06	1.90365e-06	-4.30999e-06	8.32167e-07	-1.49275e-05	2.68211e-06	5.32132e-06	4.54038e-06	-2.27124e-06	-3.07497e-06	3.25331e-06	3.74241e-06	5.5853e-07	4.1109e-06	-2.92095e-06	-5.35493e-07	-3.33537e-06	1.00715e-06	-3.12525e-06	-4.83668e-06	-1.08101e-06	-1.74167e-06	2.25842e-06	5.03043e-06	-1.76781e-06	-6.1656e-07	-5.50557e-06	-1.37807e-06	2.77536e-06	6.98714e-07	1.45895e-06	-2.7628e-06	1.30766e-07	-4.26477e-06	-1.09559e-07	-6.01334e-06	-4.17526e-06	2.82152e-06	-8.43731e-06	1.17667e-06	4.79697e-06	-3.27378e-06	-4.79523e-07	-3.91817e-06
[truncated: 1,165 more columns]

## Sheet: Fig2a Transmission data 3um
	y-position (µm) ↓
x-position (µm) →	Transmission data ↘	3.003	3.15315	3.3033	3.45345	3.6036	3.75375	3.9039	4.05405	4.2042	4.35435	4.5045	4.65465	4.8048	4.95495	5.10511	5.25526	5.40541	5.55556	5.70571	5.85586	6.00601	6.15616	6.30631	6.45646	6.60661	6.75676	6.90691	7.05706	7.20721	7.35736	7.50751	7.65766	7.80781	7.95796	8.10811	8.25826	8.40841	8.55856	8.70871	8.85886	9.00901	9.15916	9.30931	9.45946	9.60961	9.75976	9.90991	10.0601
	-3.15181	1.67914	1.68078	1.68209	1.68209	1.68111	1.68242	1.68341	1.68111	1.68209	1.68242	1.68177	1.68341	1.68275	1.68308	1.68242	1.68275	1.68242	1.68209	1.68242	1.68374	1.68045	1.68308	1.68078	1.68144	1.68078	1.68078	1.68111	1.68078	1.68209	1.68209	1.68209	1.68308	1.68209	1.68078	1.67946	1.68111	1.68078	1.68177	1.68045	1.68078	1.68341	1.68045	1.68045	1.68111	1.68078	1.68078	1.67979	1.68078
	-3.0012	1.68111	1.68341	1.68209	1.68144	1.6844	1.68144	1.68275	1.68341	1.68341	1.68209	1.68407	1.6844	1.68275	1.68407	1.68407	1.6844	1.68308	1.68177	1.68045	1.68177	1.68177	1.68473	1.68078	1.68374	1.68111	1.68407	1.68177	1.68308	1.68341	1.68275	1.68177	1.68407	1.67979	1.68308	1.68242	1.68045	1.68144	1.68177	1.68341	1.68275	1.68144	1.68045	1.68275	1.68275	1.68209	1.68045	1.68177	1.67979
	-2.8506	1.67914	1.68144	1.68308	1.68209	1.68341	1.68473	1.68111	1.68341	1.68308	1.6844	1.68209	1.68374	1.68177	1.6844	1.68177	1.68144	1.68177	1.68144	1.68111	1.68209	1.68374	1.68242	1.68308	1.68111	1.68407	1.68144	1.68275	1.68144	1.68341	1.68144	1.68308	1.68407	1.68144	1.68144	1.68111	1.68209	1.68209	1.68242	1.68209	1.68275	1.68177	1.68209	1.68341	1.68308	1.67946	1.68144	1.68078	1.68242
	-2.7	1.68144	1.68407	1.68341	1.68177	1.68209	1.68341	1.68308	1.68275	1.68374	1.68308	1.68407	1.68341	1.68308	1.68473	1.68374	1.68505	1.68111	1.68407	1.6844	1.68374	1.68341	1.68473	1.68341	1.68374	1.68308	1.6844	1.68374	1.6844	1.68374	1.6844	1.68473	1.68012	1.68374	1.68308	1.68144	1.68177	1.68407	1.68177	1.68505	1.68177	1.68407	1.68275	1.68078	1.68341	1.68308	1.68275	1.68275	1.68209
	-2.5494	1.68505	1.68571	1.68703	1.68966	1.689	1.68999	1.68867	1.68801	1.6867	1.68933	1.68801	1.689	1.68966	1.689	1.69032	1.689	1.69032	1.69032	1.68999	1.68801	1.68768	1.68801	1.689	1.68867	1.69064	1.68933	1.69097	1.689	1.68999	1.68834	1.68801	1.6913	1.68999	1.68867	1.68999	1.6913	1.68933	1.69032	1.689	1.68768	1.68768	1.68933	1.68801	1.69163	1.68933	1.6913	1.68867	1.68933
	-2.3988	1.7061	1.70478	1.70413	1.70281	1.70577	1.70511	1.70577	1.7084	1.70807	1.70972	1.70906	1.70445	1.70478	1.70314	1.70445	1.70445	1.70939	1.70873	1.71004	1.71169	1.7107	1.70709	1.70544	1.70774	1.70577	1.70774	1.71037	1.71235	1.71268	1.71037	1.71004	1.7061	1.70478	1.70577	1.70511	1.71037	1.713	1.7107	1.71202	1.71366	1.71103	1.70906	1.7084	1.70807	1.7084	1.7084	1.71235	1.713
	-2.24819	1.74424	1.74753	1.74786	1.74917	1.7518	1.75279	1.75542	1.75542	1.75312	1.75411	1.75082	1.75279	1.7495	1.75049	1.75411	1.75542	1.75312	1.75674	1.75641	1.75838	1.75378	1.75411	1.75246	1.75345	1.75312	1.75542	1.75739	1.75772	1.75937	1.75937	1.75641	1.75608	1.75246	1.75411	1.75772	1.76003	1.75838	1.76167	1.76331	1.76003	1.75838	1.75707	1.76035	1.75805	1.75674	1.75838	1.76233	1.76298
	-2.09759	1.83105	1.83138	1.83006	1.82612	1.82184	1.82415	1.81921	1.8202	1.82283	1.82743	1.83105	1.83237	1.83533	1.83204	1.82546	1.82415	1.82151	1.82513	1.83006	1.83631	1.8396	1.83598	1.83631	1.83138	1.83039	1.8271	1.82974	1.83204	1.83664	1.84059	1.84486	1.84157	1.83861	1.83335	1.83072	1.82875	1.83302	1.83434	1.83828	1.84387	1.84585	1.84618	1.84289	1.83927	1.83434	1.83368	1.83631	1.8396
	-1.94699	1.91917	1.9172	1.9172	1.92049	1.92345	1.92805	1.92509	1.92509	1.92509	1.92444	1.92246	1.92542	1.9274	1.93035	1.93266	1.932	1.93003	1.92542	1.92444	1.92312	1.92674	1.93068	1.93364	1.93627	1.93463	1.93134	1.9297	1.92838	1.92674	1.93068	1.93134	1.93792	1.93529	1.93825	1.93792	1.93562	1.93397	1.9297	1.93364	1.93167	1.9366	1.93759	1.94055	1.94548	1.94252	1.93726	1.93496	1.93463
	-1.79639	2.00993	2.00829	2.00796	2.01092	2.01782	2.02374	2.03065	2.029	2.02538	2.02341	2.01716	2.01322	2.01519	2.01979	2.01914	2.02801	2.02999	2.0313	2.02801	2.02571	2.02308	2.02177	2.02308	2.02538	2.02999	2.02999	2.03229	2.03426	2.03097	2.02604	2.02407	2.0244	2.02538	2.02966	2.03229	2.03887	2.03558	2.03591	2.03328	2.02834	2.03032	2.02999	2.03492	2.03854	2.03821	2.03821	2.03788	2.03558
	-1.64578	2.09805	2.09772	2.09181	2.09246	2.09181	2.09279	2.09575	2.10101	2.10101	2.09937	2.10167	2.102	2.09871	2.09509	2.09444	2.09641	2.0974	2.09871	2.10266	2.10364	2.10792	2.1043	2.10134	2.09838	2.09838	2.10003	2.10233	2.10529	2.10496	2.11022	2.1066	2.10496	2.10167	2.102	2.10299	2.10364	2.10759	2.10923	2.10825	2.10858	2.10989	2.10726	2.10496	2.10858	2.10627	2.1089	2.11154	2.10595
	-1.49518	2.14836	2.14902	2.15132	2.15297	2.15001	2.14771	2.14442	2.14672	2.14507	2.14935	2.15001	2.15165	2.15527	2.15428	2.15461	2.14968	2.15034	2.14869	2.14771	2.14836	2.15362	2.15362	2.15527	2.15395	2.15527	2.15297	2.15297	2.14935	2.15297	2.15395	2.15231	2.15658	2.15823	2.15889	2.15856	2.15658	2.15362	2.15527	2.15297	2.15264	2.15297	2.15823	2.15856	2.15691	2.15757	2.1556	2.15593	2.15494
	-1.34458	2.1773	2.17598	2.17566	2.17533	2.18026	2.18125	2.18125	2.18256	2.18125	2.18157	2.17829	2.1773	2.18059	2.17894	2.18059	2.18026	2.18256	2.18223	2.18256	2.18388	2.18453	2.18059	2.18026	2.18256	2.17861	2.18223	2.18289	2.18289	2.18585	2.18223	2.18223	2.18125	2.18388	2.18289	2.18256	2.18355	2.18651	2.18618	2.18256	2.18519	2.18355	2.1819	2.17993	2.18355	2.18618	2.1842	2.18684	2.18322
	-1.19398	2.19407	2.19506	2.19111	2.19374	2.19473	2.1944	2.19407	2.19374	2.19341	2.19374	2.18979	2.19111	2.19571	2.19407	2.19308	2.19867	2.1967	2.1944	2.19407	2.19473	2.19604	2.19637	2.19473	2.19637	2.19637	2.1967	2.19473	2.19736	2.19538	2.19538	2.19506	2.19769	2.19769	2.19571	2.19736	2.19506	2.19736	2.19637	2.19637	2.19802	2.19538	2.19703	2.19703	2.19604	2.19637	2.19506	2.19604	2.19308
	-1.04337	2.20032	2.19736	2.19703	2.19736	2.19703	2.2013	2.19604	2.19867	2.19966	2.19802	2.20032	2.19966	2.20065	2.20065	2.19802	2.20065	2.19867	2.19834	2.19933	2.19966	2.20032	2.19999	2.19966	2.19999	2.19802	2.2013	2.19933	2.20163	2.20032	2.20163	2.19933	2.20065	2.20229	2.20097	2.19769	2.20196	2.20032	2.20065	2.19999	2.19999	2.20097	2.19834	2.20295	2.20295	2.20262	2.20032	2.19736	2.20229
	-0.892771	2.20032	2.20262	2.19933	2.20032	2.19999	2.20163	2.199	2.2013	2.19933	2.20393	2.19834	2.20196	2.20097	2.19867	2.20097	2.20097	2.20196	2.19933	2.2036	2.199	2.20459	2.20196	2.20097	2.19966	2.20163	2.20065	2.20328	2.2013	2.2036	2.20097	2.20229	2.20032	2.20393	2.2036	2.20163	2.20196	2.20459	2.2036	2.199	2.2013	2.20196	2.20032	2.20163	2.20163	2.20196	2.20097	2.20032	2.20229
	-0.742169	2.20032	2.19769	2.19933	2.19933	2.20229	2.20032	2.19933	2.19867	2.19999	2.19999	2.19802	2.20196	2.20196	2.20163	2.20097	2.20196	2.20328	2.20065	2.20032	2.2036	2.19999	2.20459	2.20295	2.20229	2.20196	2.20229	2.20295	2.20262	2.20065	2.19802	2.2036	2.20196	2.20426	2.20295	2.20295	2.2013	2.20163	2.20393	2.2013	2.20295	2.2013	2.2013	2.20196	2.20229	2.20032	2.19999	2.20262	2.199
	-0.591566	2.199	2.19867	2.199	2.19867	2.19736	2.20097	2.20393	2.20163	2.20097	2.19999	2.19999	2.20229	2.20196	2.20328	2.19802	2.20393	2.20065	2.20163	2.20492	2.20163	2.20097	2.20097	2.20097	2.199	2.20328	2.2013	2.19966	2.20393	2.20032	2.199	2.20097	2.20196	2.20492	2.20262	2.20525	2.2036	2.20163	2.19933	2.20295	2.20163	2.20393	2.20459	2.20328	2.20295	2.20196	2.20426	2.20065	2.20065
	-0.440964	2.19834	2.20065	2.20196	2.20262	2.19867	2.20229	2.19933	2.20065	2.19966	2.20328	2.20196	2.20328	2.20328	2.20591	2.20426	2.20196	2.20459	2.20262	2.19966	2.20459	2.20262	2.20262	2.20196	2.20295	2.20097	2.2013	2.20328	2.20097	2.20295	2.20492	2.20492	2.20525	2.20229	2.20229	2.20262	2.20065	2.20328	2.20196	2.20459	2.20262	2.2036	2.20163	2.20229	2.20492	2.20097	2.20262	2.20229	2.20163
	-0.290361	2.20196	2.19999	2.19933	2.20097	2.19867	2.20196	2.20295	2.2013	2.20032	2.20163	2.20262	2.20229	2.20097	2.20196	2.2036	2.20426	2.20229	2.20229	2.20097	2.2013	2.19933	2.20328	2.20328	2.20229	2.20393	2.2013	2.20229	2.20426	2.20525	2.20196	2.20229	2.20229	2.20163	2.20558	2.20163	2.20328	2.20393	2.20426	2.20163	2.2013	2.20196	2.2036	2.20262	2.2013	2.20492	2.20065	2.20097	2.20196
	-0.139759	2.20032	2.199	2.19999	2.20065	2.20163	2.20163	2.20097	2.20196	2.20163	2.19933	2.20196	2.2036	2.20032	2.2013	2.20196	2.20032	2.20163	2.20097	2.20065	2.19999	2.19999	2.20295	2.20295	2.20196	2.199	2.20295	2.20459	2.20065	2.2013	2.20262	2.20328	2.20492	2.20328	2.20426	2.20459	2.20032	2.20163	2.20262	2.2013	2.20196	2.20262	2.20097	2.20295	2.20065	2.2013	2.20262	2.20262	2.2013
	0.0108434	2.19867	2.19736	2.20097	2.19999	2.19966	2.19933	2.19933	2.20032	2.20097	2.19933	2.20065	2.20065	2.20032	2.19999	2.20097	2.19802	2.19736	2.199	2.20097	2.20196	2.20163	2.20065	2.20097	2.20097	2.19802	2.20163	2.20097	2.20196	2.20328	2.20295	2.19999	2.20393	2.20229	2.20196	2.20163	2.20262	2.20032	2.20163	2.19834	2.20097	2.20065	2.20065	2.19966	2.20262	2.19933	2.20229	2.20163	2.20196
	0.161446	2.19834	2.1967	2.19999	2.20065	2.2013	2.19933	2.199	2.19867	2.19867	2.19933	2.19867	2.19966	2.19966	2.20032	2.19867	2.1967	2.199	2.19966	2.19966	2.19802	2.19769	2.2013	2.2013	2.2013	2.20229	2.19999	2.20097	2.2013	2.20065	2.20229	2.19999	2.19999	2.19867	2.20032	2.20163	2.20032	2.19999	2.20163	2.19867	2.20065	2.20032	2.199	2.2013	2.19867	2.20196	2.19802	2.20097	2.19802
	0.312048	2.1944	2.19769	2.19703	2.1944	2.19703	2.19834	2.19604	2.19506	2.1967	2.1967	2.19407	2.19637	2.19703	2.19571	2.19867	2.19769	2.19571	2.1944	2.19604	2.19506	2.199	2.1944	2.19637	2.19736	2.19966	2.19802	2.19933	2.19867	2.19834	2.1967	2.19538	2.19834	2.19736	2.199	2.19703	2.19802	2.19571	2.1967	2.1967	2.19703	2.19933	2.19867	2.20032	2.19769	2.19637	2.19604	2.1967	2.19637
	0.462651	2.18223	2.18453	2.18585	2.18223	2.18453	2.17861	2.18125	2.17829	2.17927	2.1819	2.18289	2.1819	2.18059	2.18059	2.18157	2.18256	2.17796	2.17927	2.17927	2.18157	2.18355	2.18453	2.18552	2.1819	2.18289	2.17829	2.18026	2.1796	2.18092	2.1796	2.18223	2.18552	2.18223	2.18026	2.18256	2.18223	2.18157	2.17993	2.18059	2.1819	2.18157	2.17927	2.18157	2.18026	2.18125	2.17894	2.17763	2.17829
	0.613253	2.15165	2.15198	2.14935	2.15001	2.14409	2.1408	2.13817	2.13981	2.14212	2.14606	2.14935	2.14705	2.14869	2.1431	2.13981	2.13685	2.13587	2.13587	2.14409	2.14672	2.14869	2.15034	2.14968	2.14606	2.14244	2.1362	2.13817	2.13784	2.14573	2.14507	2.14803	2.14968	2.14475	2.13883	2.1362	2.13718	2.1362	2.1385	2.14475	2.14869	2.14935	2.14244	2.1454	2.1385	2.13554	2.13554	2.13883	2.1385
	0.763855	2.07339	2.07865	2.08095	2.0826	2.08227	2.07997	2.07536	2.07372	2.07076	2.0701	2.07471	2.07865	2.07997	2.07865	2.08063	2.07438	2.06616	2.06451	2.06484	2.06649	2.07109	2.07701	2.07898	2.07767	2.07504	2.07241	2.07076	2.06353	2.06418	2.06616	2.07175	2.07602	2.078	2.07832	2.07504	2.06977	2.06583	2.06386	2.06221	2.06221	2.0655	2.07273	2.07273	2.07339	2.07273	2.06682	2.06451	2.05531
	0.914458	1.98329	1.98297	1.9879	1.98921	1.99283	1.99349	1.99184	1.98724	1.98264	1.97968	1.98034	1.9777	1.98099	1.98593	1.99152	1.99184	1.98921	1.98625	1.98198	1.97902	1.97705	1.98034	1.98132	1.98297	1.98856	1.98724	1.98691	1.98856	1.98198	1.97935	1.97738	1.97343	1.97507	1.97836	1.98099	1.98625	1.9879	1.9856	1.98329	1.9754	1.97244	1.96916	1.97179	1.97179	1.97376	1.97869	1.98099	1.97968
	1.06506	1.88432	1.88333	1.88399	1.88531	1.89353	1.89747	1.89977	1.9024	1.89977	1.8909	1.88202	1.8738	1.87774	1.88037	1.88859	1.89616	1.90043	1.89747	1.89024	1.88498	1.87807	1.87544	1.87643	1.87939	1.88859	1.89681	1.89945	1.89714	1.88794	1.8807	1.87544	1.87446	1.87413	1.88103	1.88728	1.89221	1.89879	1.89287	1.88662	1.87643	1.86887	1.86722	1.86952	1.8761	1.88563	1.88958	1.89221	1.88498
	1.21566	1.81494	1.81757	1.81757	1.81329	1.81001	1.8031	1.79685	1.7962	1.79817	1.80573	1.80869	1.81198	1.81527	1.80968	1.80343	1.80014	1.79521	1.79126	1.79389	1.80442	1.80935	1.80935	1.81297	1.80869	1.80474	1.79817	1.79357	1.79587	1.7985	1.79883	1.8077	1.81033	1.80573	1.80113	1.79916	1.7962	1.79093	1.79159	1.79455	1.79718	1.80179	1.80179	1.80376	1.80146	1.79324	1.78962	1.78699	1.78929
	1.36627	1.74654	1.74457	1.74424	1.74326	1.74391	1.7426	1.74194	1.74326	1.74358	1.74391	1.74293	1.74194	1.74095	1.7403	1.73931	1.73964	1.74095	1.73931	1.74293	1.7426	1.7403	1.73997	1.74161	1.73865	1.73898	1.7403	1.74326	1.7426	1.74457	1.74293	1.74161	1.74194	1.74161	1.73997	1.7403	1.73767	1.73964	1.73865	1.74161	1.73997	1.73931	1.73701	1.73503	1.73503	1.73503	1.73536	1.73438	1.73701
	1.51687	1.71268	1.71399	1.71366	1.71103	1.7107	1.70774	1.70676	1.7061	1.70676	1.70709	1.71004	1.70972	1.71103	1.71037	1.70807	1.70939	1.70445	1.70511	1.7038	1.70676	1.70972	1.70906	1.70972	1.70676	1.70807	1.70445	1.70741	1.70709	1.70676	1.7084	1.70774	1.70807	1.71004	1.70939	1.70972	1.70774	1.70741	1.70577	1.7061	1.70511	1.70544	1.7061	1.70709	1.70676	1.7061	1.70314	1.70182	1.70643
	1.66747	1.69327	1.69426	1.69558	1.69492	1.69492	1.69426	1.69295	1.69295	1.69196	1.69459	1.69525	1.6936	1.69525	1.69393	1.69229	1.6913	1.69262	1.68999	1.69163	1.68999	1.69426	1.69229	1.69262	1.69064	1.69393	1.6913	1.69459	1.69163	1.69295	1.69327	1.69393	1.69525	1.6936	1.69525	1.69327	1.69327	1.69229	1.68966	1.69163	1.69196	1.69064	1.69327	1.68999	1.68933	1.69196	1.69097	1.69262	1.6913
	1.81807	1.68637	1.68637	1.68933	1.6867	1.68703	1.68604	1.68341	1.68407	1.68571	1.68604	1.68473	1.68703	1.68637	1.68308	1.68571	1.68242	1.68209	1.6844	1.68275	1.68374	1.68604	1.68604	1.68407	1.6844	1.68637	1.68604	1.68571	1.68637	1.68505	1.68473	1.68538	1.68505	1.68473	1.68736	1.68736	1.68637	1.68505	1.6867	1.6867	1.68604	1.68604	1.68571	1.68703	1.68505	1.68407	1.68538	1.68571	1.68703
	1.96867	1.68242	1.68308	1.6844	1.68341	1.68637	1.68242	1.68144	1.68374	1.68242	1.68111	1.68374	1.68275	1.68209	1.68144	1.68374	1.68209	1.68177	1.68242	1.68209	1.68275	1.68374	1.68275	1.68242	1.6844	1.68308	1.68473	1.6844	1.68505	1.68308	1.68341	1.68407	1.68341	1.68637	1.68374	1.68242	1.68308	1.68505	1.68275	1.68177	1.68341	1.68374	1.68374	1.68012	1.68275	1.68341	1.6844	1.68407	1.68407
	2.11928	1.68374	1.68242	1.68177	1.68275	1.68012	1.68111	1.67946	1.68242	1.68242	1.68275	1.68308	1.68275	1.68242	1.68209	1.68144	1.68144	1.68078	1.68209	1.68012	1.68308	1.68144	1.68144	1.68012	1.68242	1.68341	1.68308	1.68242	1.68209	1.68177	1.68012	1.68111	1.68308	1.68341	1.68078	1.68275	1.68275	1.68308	1.68111	1.68374	1.68275	1.68209	1.68505	1.68177	1.68078	1.68473	1.68275	1.68078	1.68144
	2.26988	1.68144	1.68144	1.68177	1.68308	1.68177	1.68374	1.67914	1.68341	1.68242	1.68209	1.68144	1.68209	1.67979	1.68078	1.68275	1.68078	1.67848	1.68341	1.68111	1.68209	1.68045	1.68242	1.68209	1.68209	1.68242	1.68242	1.68144	1.68308	1.6844	1.68209	1.68275	1.68242	1.68144	1.68242	1.68209	1.68242	1.68275	1.68111	1.68275	1.68111	1.68473	1.68374	1.68275	1.68209	1.68407	1.68275	1.68505	1.68209
	2.42048	1.68144	1.68407	1.68045	1.68177	1.68045	1.68177	1.68045	1.67979	1.68275	1.68209	1.68407	1.67946	1.68242	1.68144	1.68177	1.68111	1.68012	1.68078	1.68078	1.68144	1.68275	1.67979	1.68144	1.67979	1.68111	1.68308	1.68111	1.68177	1.68111	1.68078	1.68209	1.68078	1.68374	1.68242	1.68111	1.6844	1.68144	1.68473	1.67848	1.68209	1.68111	1.68242	1.6844	1.68144	1.68177	1.68275	1.68144	1.68012
	2.57108	1.68078	1.68209	1.68045	1.68012	1.68177	1.68012	1.68111	1.68275	1.68177	1.68341	1.68407	1.68275	1.68308	1.68177	1.68177	1.68078	1.68111	1.68078	1.68308	1.68209	1.68078	1.68045	1.67848	1.68045	1.68144	1.68341	1.68209	1.68308	1.68374	1.68209	1.68144	1.68275	1.68308	1.68473	1.68144	1.68308	1.67815	1.68473	1.68078	1.68177	1.68111	1.68209	1.68177	1.68242	1.68341	1.68045	1.68177	1.68209
[truncated: 1,165 more columns]

## Sheet: Fig2c Faraday rotation data Sum
	y-position (µm) ↓
x-position (µm) →	Faraday Rotation data ↘	3.003	3.15315	3.3033	3.45345	3.6036	3.75375	3.9039	4.05405	4.2042	4.35435	4.5045	4.65465	4.8048	4.95495	5.10511	5.25526	5.40541	5.55556	5.70571	5.85586	6.00601	6.15616	6.30631	6.45646	6.60661	6.75676	6.90691	7.05706	7.20721	7.35736	7.50751	7.65766	7.80781	7.95796	8.10811	8.25826	8.40841	8.55856	8.70871	8.85886	9.00901	9.15916	9.30931	9.45946	9.60961	9.75976	9.90991	10.0601
	-3.15181	9.55878e-07	-7.30078e-06	-4.90012e-06	6.96258e-06	-4.44122e-06	-7.64804e-07	-3.04532e-06	-4.61504e-06	2.77291e-06	1.05448e-06	-3.04316e-06	-4.44002e-06	2.4281e-06	-2.85659e-06	-7.6704e-06	1.11194e-06	-8.16371e-06	-5.33631e-06	5.51435e-06	5.33546e-06	-3.12844e-06	-2.85531e-06	-7.97149e-06	4.84591e-06	3.16529e-06	-2.41283e-08	3.93458e-06	-5.44885e-06	6.5895e-06	1.92663e-06	8.4322e-07	4.69754e-06	-2.97146e-06	1.67271e-06	5.54308e-06	3.70644e-06	-5.37401e-06	-8.4809e-06	-3.003e-07	-2.09141e-06	-5.88021e-06	-5.00199e-06	1.05891e-07	-1.67086e-06	3.88314e-06	1.88658e-06	-1.88521e-06	1.00131e-05
	-3.0012	-7.3304e-06	1.70681e-06	-8.40804e-06	1.67522e-06	-3.57197e-06	-4.98811e-06	7.15023e-06	-3.5251e-06	-5.24898e-06	-2.75946e-06	3.88027e-06	-5.75224e-06	7.63087e-07	1.03486e-06	9.01787e-06	7.55091e-06	-7.85016e-07	-4.57518e-06	2.15869e-06	-2.08061e-08	-5.42478e-06	-1.57661e-06	-2.01921e-06	-4.36059e-07	-4.25752e-06	1.57712e-06	3.64641e-06	-4.63849e-06	1.32276e-06	1.20888e-06	-3.08143e-06	8.41653e-07	4.31012e-06	2.6443e-06	3.20465e-06	-1.1886e-05	2.60734e-07	7.04329e-07	4.39027e-07	-6.68708e-06	3.61993e-06	1.86958e-06	1.90533e-06	7.40064e-06	5.33264e-07	-4.66672e-07	-4.31267e-06	1.26292e-06
	-2.8506	-7.57506e-07	2.8328e-06	-8.76968e-08	-2.50506e-06	-8.15314e-06	-5.03194e-06	5.68145e-06	-4.72753e-06	-2.67909e-06	-1.52206e-06	4.1222e-07	-6.37487e-06	-7.2454e-06	-4.95937e-08	5.62569e-06	-2.12133e-06	5.70642e-07	9.95716e-07	4.09353e-06	2.39666e-06	-2.88782e-06	3.2802e-06	9.21421e-07	-2.44784e-07	1.09363e-06	1.6402e-07	2.3917e-06	-6.09582e-07	9.98215e-07	1.48109e-06	-2.34895e-06	-4.30703e-06	-9.98664e-07	-8.31767e-06	6.50385e-06	1.28607e-06	-4.35024e-07	-4.2446e-06	-3.08785e-06	7.24981e-07	6.88662e-06	-4.88455e-06	3.47776e-06	-3.74488e-06	-2.2331e-07	1.9663e-06	3.82212e-06	3.63419e-06
	-2.7	-2.41209e-06	5.27126e-06	-1.92574e-06	-1.24798e-06	2.40438e-06	-5.61718e-06	8.0702e-06	-2.96466e-06	-4.59157e-06	5.02792e-07	1.63683e-06	-1.50067e-06	-2.08004e-06	-9.01948e-06	8.57289e-07	4.38807e-06	1.34386e-06	8.84485e-06	2.29425e-06	-1.06281e-06	-6.19676e-06	2.52535e-06	-3.47551e-06	8.14469e-06	-2.97681e-06	3.66831e-06	-2.44812e-06	5.18181e-06	-5.62138e-06	1.16471e-06	-2.81794e-06	-4.57543e-06	-1.13381e-06	6.48274e-06	-2.62509e-06	-2.02225e-06	4.22439e-06	-1.14933e-06	-4.88647e-06	-2.30752e-06	9.55624e-07	4.14872e-06	-5.70852e-06	-2.56316e-06	-6.69156e-06	-7.28719e-06	-5.72181e-06	3.87902e-06
	-2.5494	-2.1771e-06	-6.87061e-07	-7.72358e-06	-3.508e-06	-4.69947e-06	-1.25848e-07	8.21015e-06	-3.22608e-06	-4.10813e-06	-1.34544e-06	6.68829e-07	1.57303e-06	-1.15176e-06	-4.49279e-06	-5.73721e-06	-1.75597e-06	-2.97184e-06	-8.73167e-08	-2.39117e-06	-3.12421e-06	-1.65452e-06	-3.37295e-07	-6.37714e-06	-1.85024e-06	6.91359e-06	-1.88764e-06	5.42549e-07	-1.26554e-06	-6.14261e-06	-9.66671e-06	-5.39119e-06	-2.22516e-07	5.23506e-06	-3.57824e-06	5.62852e-06	-5.00314e-06	6.64195e-06	1.18178e-06	-2.17889e-06	-5.8076e-06	-2.62536e-06	5.71723e-06	-3.63052e-06	-3.09998e-06	3.20635e-06	-3.53846e-06	-8.21691e-06	-6.22552e-06
	-2.3988	-7.89979e-06	3.33208e-06	-6.42632e-06	-5.49637e-06	3.07573e-06	2.88523e-06	3.76321e-06	2.73665e-06	-3.3152e-06	-5.04872e-07	3.1187e-06	-4.31882e-06	-9.71159e-06	2.0229e-06	1.94668e-06	-7.43441e-07	1.05604e-07	-3.62761e-06	-2.00263e-06	-3.24807e-06	-2.28718e-06	-1.8667e-07	6.94277e-06	1.20222e-06	2.44456e-07	1.03444e-06	4.32178e-07	4.91966e-06	4.14009e-06	2.9964e-06	-7.13995e-06	-3.61136e-06	-2.68211e-06	-4.24652e-07	1.86734e-06	-3.00039e-06	-1.44103e-06	1.23929e-06	2.48847e-06	2.62243e-06	3.49397e-08	3.99237e-06	-4.10845e-06	-5.76928e-06	-1.59049e-06	6.43512e-07	-4.27749e-06	8.61962e-07
	-2.24819	-1.89228e-06	4.09487e-06	-3.0003e-06	-1.52237e-06	-3.47999e-06	-3.55871e-06	-9.82894e-06	8.57287e-07	-2.0077e-06	4.28809e-07	-2.38675e-06	-3.17771e-07	-5.12681e-07	3.90911e-06	3.92641e-06	-4.90631e-06	5.20535e-06	7.58699e-07	1.77289e-06	3.59172e-06	-5.89579e-07	5.93483e-06	4.28883e-07	6.62869e-07	1.0445e-06	-3.03732e-06	-2.02931e-07	-8.77537e-07	-5.7981e-06	3.9968e-06	-7.59675e-06	-3.37901e-06	-2.91922e-06	-3.00606e-06	8.58586e-06	1.23139e-05	4.0255e-06	-7.2617e-07	5.96683e-06	-1.10833e-05	2.57991e-06	-1.78488e-06	1.78237e-06	-9.55391e-06	-4.38714e-06	-2.14951e-06	8.36296e-06	2.39369e-06
	-2.09759	-8.36315e-06	-2.37983e-06	-3.88807e-07	-5.16696e-06	2.75823e-06	8.12681e-06	1.27605e-06	6.99126e-06	7.79182e-06	3.21999e-06	-3.65271e-06	-5.35388e-06	2.61728e-06	3.40998e-06	-1.64408e-06	5.11867e-06	-6.70635e-06	4.11775e-07	3.31245e-06	-1.23416e-06	2.35551e-06	-4.35478e-06	-3.33313e-06	-1.46286e-06	-7.16317e-07	1.0413e-06	-1.80431e-06	1.78281e-06	-4.38956e-06	-4.996e-06	3.76737e-06	1.26783e-06	6.11634e-06	-1.22509e-07	-6.4195e-08	3.24778e-06	-5.26777e-07	1.12139e-07	-1.83265e-07	-8.152e-06	-2.97282e-06	-2.21142e-06	-2.9914e-06	-7.34943e-07	-2.08503e-06	-3.60367e-06	1.15221e-06	3.54964e-07
	-1.94699	4.8888e-06	1.17038e-06	7.04788e-06	8.19002e-06	2.48704e-06	7.38761e-06	6.11285e-06	4.737e-06	2.64025e-06	-3.39414e-07	3.47093e-06	-4.02298e-06	-4.55015e-06	-3.80794e-06	2.39194e-06	-3.2009e-06	3.72703e-07	4.82687e-06	-4.55381e-06	-2.21661e-07	4.07702e-06	2.30521e-06	1.89564e-06	-1.46087e-06	-8.52123e-06	1.08999e-07	-3.75068e-06	-8.41385e-07	-2.37849e-06	-4.29027e-06	-1.07918e-05	-7.123e-06	-8.73967e-07	-1.00729e-06	-3.69165e-06	2.09216e-06	3.48222e-06	-1.4492e-06	-1.25377e-06	-4.99592e-06	-3.27665e-06	5.60377e-06	2.72912e-06	1.91274e-07	3.02918e-06	7.58717e-06	8.1668e-06	3.38708e-06
	-1.79639	-5.00568e-06	2.78374e-06	-3.82622e-06	9.56356e-06	1.93428e-05	6.7507e-06	1.63576e-05	1.8278e-05	1.22272e-05	9.90774e-06	1.1348e-05	-9.86066e-07	-1.71627e-06	2.6772e-06	-2.72515e-06	5.61897e-06	6.47954e-07	-4.29345e-06	-3.66884e-07	-4.52478e-07	7.35667e-07	-3.97684e-06	-3.4958e-07	-8.74023e-06	-6.42317e-06	-1.14746e-05	-4.72187e-06	-9.81078e-06	-7.17668e-06	-3.67776e-06	-3.33819e-06	-1.64664e-06	-2.09945e-06	-2.17124e-07	3.16393e-06	2.93885e-06	6.04115e-06	9.71697e-06	1.18339e-05	7.60507e-06	-2.53432e-06	-1.22145e-06	8.68182e-07	4.73469e-06	2.59041e-06	4.47587e-06	1.08913e-05	1.31546e-05
	-1.64578	-2.31491e-06	1.12837e-05	1.45265e-05	2.55379e-05	1.58211e-05	2.97847e-05	2.35388e-05	3.18232e-05	2.65595e-05	2.1935e-05	6.30983e-06	-2.61772e-06	-1.02288e-05	-4.20932e-06	1.34501e-06	-4.792e-06	-4.8176e-06	8.4994e-06	1.9775e-06	8.52435e-07	-2.23876e-06	1.5973e-06	-7.96714e-06	-1.06615e-05	-1.42169e-05	-1.15596e-05	-2.22961e-05	-1.33135e-05	-1.74172e-05	-1.10897e-05	-4.38481e-06	-8.9373e-06	-9.83302e-06	1.33823e-05	2.13927e-05	1.48974e-05	1.84845e-05	9.74748e-06	1.47634e-05	4.82032e-06	-1.63066e-06	3.25951e-06	-3.0118e-06	6.09785e-06	5.68436e-06	1.03373e-05	1.84389e-05	1.8614e-05
	-1.49518	6.11993e-06	6.61504e-06	2.30325e-05	3.48787e-05	5.15161e-05	5.54529e-05	5.34391e-05	5.57825e-05	4.50003e-05	3.74101e-05	1.72911e-05	-6.05903e-07	-7.02919e-06	-7.52419e-06	-9.78631e-06	-5.14232e-06	-4.73529e-06	-1.39106e-06	2.82194e-06	-2.94106e-06	-1.11854e-05	-1.21658e-05	-1.35914e-05	-1.95076e-05	-2.36284e-05	-2.9811e-05	-3.03125e-05	-2.85919e-05	-2.94341e-05	-1.89402e-05	-1.75182e-05	-1.74704e-05	-4.67597e-06	1.69875e-05	2.12788e-05	2.91209e-05	2.44147e-05	2.62529e-05	2.86017e-05	6.6354e-06	3.06009e-06	-4.98789e-06	-2.40866e-06	8.51006e-06	7.38769e-06	1.67257e-05	2.10188e-05	3.6785e-05
	-1.34458	5.15892e-06	1.89627e-05	3.62827e-05	5.18186e-05	6.43758e-05	7.74665e-05	9.49288e-05	8.34633e-05	7.12709e-05	4.41291e-05	2.31984e-05	5.71379e-06	-7.44921e-06	-1.57301e-05	-1.33562e-05	-1.21442e-05	-2.55733e-06	-2.25984e-06	5.54938e-06	-1.06267e-05	-1.4762e-05	-1.80556e-05	-2.8459e-05	-3.04166e-05	-3.85377e-05	-4.14729e-05	-5.07326e-05	-5.05295e-05	-4.87802e-05	-4.80985e-05	-2.53635e-05	-1.84688e-05	-2.39865e-06	1.18313e-05	3.03408e-05	4.13864e-05	4.57914e-05	4.34137e-05	3.72501e-05	1.07462e-05	1.43484e-05	4.04208e-06	-4.419e-07	1.18677e-05	2.06098e-05	3.60782e-05	3.77423e-05	4.14754e-05
	-1.19398	1.18498e-05	3.15798e-05	5.54944e-05	8.24178e-05	9.88365e-05	0.000101781	0.000113245	0.000106195	8.61198e-05	6.29623e-05	3.84851e-05	2.18869e-05	3.41252e-06	-1.30992e-05	-1.70024e-05	-1.01702e-05	-8.6176e-06	-6.36231e-06	-4.58871e-06	-1.2735e-05	-1.3283e-05	-3.09036e-05	-3.49832e-05	-4.6744e-05	-5.8312e-05	-7.06861e-05	-7.03235e-05	-7.06885e-05	-6.30032e-05	-5.50615e-05	-3.94324e-05	-1.21868e-05	1.60509e-06	1.99311e-05	3.81123e-05	5.17605e-05	5.23579e-05	5.03105e-05	4.43055e-05	3.09647e-05	2.20989e-05	1.17161e-05	1.05961e-05	2.1397e-05	2.67753e-05	4.15589e-05	5.15248e-05	5.26702e-05
	-1.04337	3.11065e-05	5.72564e-05	7.78557e-05	0.000104133	0.000119363	0.000133708	0.000140876	0.000131821	0.000111815	8.12207e-05	5.17401e-05	2.62575e-05	1.0563e-05	-4.06823e-06	-1.86746e-05	-1.67987e-05	-1.07848e-05	-1.82807e-05	-2.12031e-05	-2.10038e-05	-2.97531e-05	-3.88363e-05	-5.51475e-05	-6.24633e-05	-7.62782e-05	-8.38768e-05	-9.24392e-05	-8.30768e-05	-7.89486e-05	-6.09517e-05	-5.19472e-05	-2.54219e-05	-5.20126e-06	2.52164e-05	4.34061e-05	4.69787e-05	6.37985e-05	5.63379e-05	5.46411e-05	4.54937e-05	3.33003e-05	2.56324e-05	2.95415e-05	3.30254e-05	4.52037e-05	5.50931e-05	6.46579e-05	7.5662e-05
	-0.892771	4.22964e-05	7.15755e-05	9.99652e-05	0.000125353	0.000147294	0.000150542	0.000155817	0.000142857	0.000123713	0.000104122	8.40593e-05	4.69857e-05	3.08842e-05	1.29344e-05	4.52832e-07	-1.35173e-05	-1.68153e-05	-2.85525e-05	-3.43964e-05	-4.30383e-05	-5.23283e-05	-6.33698e-05	-7.39937e-05	-8.07053e-05	-9.37201e-05	-0.000107015	-9.9262e-05	-0.000103845	-9.31697e-05	-6.96954e-05	-4.80875e-05	-2.4984e-05	1.41706e-06	1.24753e-05	3.10843e-05	5.56562e-05	5.54762e-05	6.65609e-05	6.19196e-05	5.71417e-05	5.53713e-05	5.56374e-05	5.81405e-05	6.07484e-05	5.99295e-05	6.2656e-05	6.90303e-05	7.94233e-05
	-0.742169	5.52639e-05	8.67191e-05	0.0001112	0.000147938	0.00015726	0.000171381	0.00016856	0.000156743	0.000134825	0.000132554	0.000100623	8.54501e-05	6.14099e-05	3.48822e-05	1.92363e-05	-7.27671e-06	-2.14511e-05	-4.00382e-05	-5.26647e-05	-6.49907e-05	-8.00419e-05	-8.51191e-05	-9.99391e-05	-0.000104784	-0.000115334	-0.000121491	-0.000117997	-0.000103048	-9.96697e-05	-7.64072e-05	-5.48914e-05	-3.32341e-05	-8.75688e-06	7.36542e-06	2.65659e-05	4.6116e-05	5.74956e-05	6.60807e-05	6.72859e-05	7.769e-05	8.1943e-05	8.40796e-05	7.96175e-05	8.23644e-05	7.97446e-05	7.79546e-05	8.45114e-05	8.33449e-05
	-0.591566	7.86997e-05	0.000108019	0.000132928	0.000154225	0.0001578	0.00016797	0.00017086	0.000158273	0.000155701	0.000140558	0.000126433	0.000106287	8.59434e-05	6.55132e-05	3.17644e-05	-1.84639e-07	-1.93492e-05	-4.8782e-05	-6.688e-05	-8.6943e-05	-0.000103921	-0.00011224	-0.000117559	-0.000128429	-0.00013095	-0.000125797	-0.000118236	-0.000107486	-9.38645e-05	-8.61438e-05	-6.15197e-05	-4.50938e-05	-2.22011e-05	-1.56339e-07	1.23041e-05	3.05089e-05	4.84293e-05	7.09763e-05	6.96034e-05	9.34386e-05	0.000103954	0.0001059	0.00011092	0.000112033	0.000113755	0.000109664	0.000104551	0.000101356
	-0.440964	9.93587e-05	0.000115783	0.00013786	0.000152483	0.000161243	0.000167415	0.000172749	0.000167125	0.000167156	0.000159116	0.000155542	0.000127773	0.000110558	8.81103e-05	5.28865e-05	2.16809e-05	-1.94045e-05	-5.76948e-05	-8.09947e-05	-0.000104632	-0.000126892	-0.000139633	-0.000147354	-0.000146586	-0.00013629	-0.000136416	-0.000114604	-0.000105077	-9.39379e-05	-7.74028e-05	-6.05227e-05	-5.66628e-05	-3.2226e-05	-1.45804e-05	3.88294e-06	2.7607e-05	4.1969e-05	6.65682e-05	8.57677e-05	0.000100239	0.000114712	0.000134757	0.000133175	0.0001385	0.000135531	0.000130694	0.000123049	0.000108924
	-0.290361	0.000113743	0.000124044	0.000129152	0.000141998	0.000151203	0.00016475	0.000165989	0.000175313	0.000174505	0.000165141	0.000161226	0.000143062	0.000129021	0.000107915	7.04684e-05	3.50402e-05	-7.17785e-06	-4.2879e-05	-7.53947e-05	-0.000116928	-0.000134457	-0.000155187	-0.000168557	-0.000158106	-0.000154867	-0.000133787	-0.000123092	-0.000107259	-9.77792e-05	-7.81659e-05	-7.41075e-05	-6.39324e-05	-5.21379e-05	-3.4342e-05	-1.52071e-05	7.03624e-06	3.59274e-05	6.05599e-05	8.76159e-05	0.0001136	0.000128288	0.000139913	0.000156875	0.000155323	0.000161685	0.000151548	0.000134021	0.000121027
	-0.139759	0.000112974	0.000122396	0.000134074	0.000147725	0.000153994	0.000166843	0.00016824	0.000168994	0.000170826	0.000168387	0.000164025	0.000156495	0.000130565	0.000104272	8.14512e-05	4.26398e-05	2.09963e-06	-4.88236e-05	-8.49771e-05	-0.000118839	-0.000147129	-0.000159481	-0.000170245	-0.000168889	-0.000154451	-0.000138347	-0.000131917	-0.00011742	-9.92596e-05	-8.67093e-05	-8.01436e-05	-6.79343e-05	-4.793e-05	-2.79524e-05	-1.15444e-05	1.45086e-05	4.1139e-05	6.15093e-05	8.61535e-05	0.000119134	0.000143225	0.000156383	0.000171455	0.000173088	0.000172134	0.000167281	0.000147153	0.000115336
	0.0108434	0.000116243	0.000132522	0.0001341	0.000153456	0.000151998	0.000161978	0.000167946	0.000161515	0.000169486	0.000164486	0.000160211	0.000145788	0.000128546	0.000102098	6.16194e-05	2.64124e-05	-9.82629e-06	-4.33986e-05	-8.32697e-05	-0.000107198	-0.000138439	-0.000157806	-0.00015819	-0.000164205	-0.000154783	-0.000143344	-0.000130994	-0.000123571	-0.000114252	-0.000100832	-7.52711e-05	-6.40403e-05	-5.08467e-05	-2.65846e-05	-1.19005e-05	1.06911e-05	3.35681e-05	6.93504e-05	8.70181e-05	0.000117016	0.000134169	0.00016109	0.000171816	0.000174587	0.000175391	0.000164845	0.00014399	0.000122745
	0.161446	0.000111597	0.000126095	0.000136055	0.000144001	0.000154213	0.000156535	0.000156984	0.000161204	0.000164034	0.000162958	0.000147115	0.000126658	0.000110882	9.87627e-05	6.19051e-05	3.48539e-05	-1.04403e-05	-4.16838e-05	-6.36332e-05	-9.17288e-05	-0.000108255	-0.000125667	-0.000141549	-0.000151385	-0.000145133	-0.000138801	-0.000146735	-0.000131221	-0.000124041	-0.000108008	-9.41061e-05	-7.12505e-05	-4.82705e-05	-2.90179e-05	-2.37641e-06	1.77869e-05	3.6648e-05	7.05359e-05	9.02513e-05	0.000113011	0.000140422	0.000152822	0.000164899	0.000174443	0.000173169	0.00014668	0.000131216	0.000107672
	0.312048	0.000107882	0.000121172	0.000142196	0.000152341	0.000149643	0.000155794	0.000155209	0.000164151	0.000152473	0.000145455	0.000135313	0.000116313	9.7163e-05	7.44396e-05	4.49681e-05	1.68686e-05	-3.58489e-06	-3.00008e-05	-4.07354e-05	-7.08255e-05	-8.41806e-05	-9.89779e-05	-0.00010913	-0.000125981	-0.000136812	-0.000151977	-0.000149309	-0.000143018	-0.000132053	-0.000114652	-9.47523e-05	-7.13372e-05	-4.65143e-05	-2.35652e-05	-1.18731e-07	2.06899e-05	4.6487e-05	6.69322e-05	9.38608e-05	0.000118152	0.000125725	0.00014342	0.000145769	0.000152292	0.000151071	0.000132715	0.000123755	8.98504e-05
	0.462651	9.21981e-05	0.000114157	0.000137702	0.000146519	0.000152687	0.00014854	0.000157892	0.000140173	0.000132957	0.000126779	0.000108612	9.01633e-05	6.73606e-05	5.13105e-05	2.95095e-05	1.43122e-05	6.22641e-06	-1.68345e-05	-3.12018e-05	-3.75406e-05	-5.93354e-05	-7.0971e-05	-8.83463e-05	-0.000105082	-0.000126224	-0.000132132	-0.000147245	-0.00015061	-0.000131926	-0.000123143	-0.000106277	-8.05443e-05	-5.79685e-05	-2.5173e-05	1.12011e-05	3.2848e-05	6.10574e-05	7.58865e-05	9.27474e-05	0.000105289	0.000117937	0.000119456	0.000124946	0.000115813	0.000112413	0.00010337	0.000100939	7.47151e-05
	0.613253	7.49469e-05	9.80534e-05	0.000132161	0.000135258	0.000149206	0.000146518	0.000142049	0.000138722	0.000118656	0.000100712	8.56936e-05	6.49819e-05	5.30067e-05	2.83031e-05	2.31149e-05	8.47588e-06	1.66754e-06	-5.29021e-06	-1.48484e-05	-2.02632e-05	-2.50882e-05	-5.27823e-05	-6.81471e-05	-8.06965e-05	-0.000100284	-0.000122316	-0.000122144	-0.000127011	-0.000130292	-0.00011602	-0.000102526	-7.73098e-05	-5.12272e-05	-2.31289e-05	1.28307e-05	3.54244e-05	6.18211e-05	7.96245e-05	9.62155e-05	9.8341e-05	0.000108947	0.00010756	9.54588e-05	9.22225e-05	8.67751e-05	7.93467e-05	7.10332e-05	7.08671e-05
	0.763855	5.42472e-05	8.47392e-05	0.000103298	0.000113118	0.000126305	0.000132977	0.000123428	0.000115667	0.000103959	7.93291e-05	6.06361e-05	4.46734e-05	2.04048e-05	1.99074e-05	1.40026e-05	8.81764e-06	5.55649e-06	2.90519e-06	3.9219e-06	-1.35631e-05	-2.38251e-05	-3.22165e-05	-4.53719e-05	-5.79196e-05	-7.92214e-05	-9.3984e-05	-9.81648e-05	-0.000114267	-0.00010857	-0.000103665	-9.62075e-05	-7.80029e-05	-4.72876e-05	-1.9996e-05	1.52843e-05	4.1605e-05	5.79387e-05	7.81152e-05	9.01509e-05	8.53515e-05	8.05084e-05	8.08561e-05	6.84912e-05	6.16627e-05	5.54095e-05	4.13516e-05	4.72025e-05	5.13189e-05
	0.914458	3.26413e-05	6.48638e-05	7.6796e-05	9.52015e-05	0.000110698	0.000121505	0.000114717	0.000103133	7.15347e-05	5.95559e-05	3.27248e-05	1.47565e-05	8.66529e-06	2.70346e-06	3.5519e-06	2.3045e-06	-1.76513e-07	1.05281e-05	6.66972e-06	-2.05399e-06	-1.48151e-05	-2.16224e-05	-4.01937e-05	-5.8145e-05	-6.05582e-05	-7.17453e-05	-8.50214e-05	-8.2796e-05	-9.31153e-05	-8.95822e-05	-8.3615e-05	-6.59904e-05	-4.17743e-05	-1.60404e-05	2.28185e-05	3.78091e-05	5.81486e-05	7.28471e-05	8.06484e-05	8.03097e-05	6.21121e-05	6.51271e-05	4.49541e-05	3.01844e-05	3.08815e-05	3.35528e-05	3.25829e-05	4.26693e-05
	1.06506	2.42153e-05	4.35793e-05	6.36539e-05	8.37201e-05	7.65827e-05	8.55923e-05	8.93347e-05	7.51044e-05	6.37184e-05	4.46476e-05	2.33085e-05	9.07525e-06	-3.41419e-06	-6.88686e-06	-1.86135e-07	9.73685e-06	7.99087e-06	1.49179e-05	1.14395e-05	2.17973e-06	-1.20407e-05	-1.78598e-05	-2.68874e-05	-3.5851e-05	-3.86577e-05	-5.17541e-05	-5.82684e-05	-7.49562e-05	-7.19415e-05	-7.05139e-05	-6.11946e-05	-4.88341e-05	-3.76892e-05	-1.2213e-05	9.49635e-06	2.62187e-05	4.91137e-05	6.03725e-05	6.53891e-05	5.80111e-05	4.8594e-05	4.13705e-05	2.84652e-05	2.38593e-05	1.71567e-05	2.40098e-05	3.13749e-05	2.75046e-05
	1.21566	1.01113e-05	2.13422e-05	3.944e-05	5.22601e-05	5.49799e-05	6.22703e-05	6.32022e-05	5.54393e-05	4.29853e-05	2.92087e-05	2.17061e-05	1.5031e-06	-8.93789e-06	-8.42093e-06	3.65535e-06	-1.86591e-06	3.06804e-06	8.46836e-06	9.12005e-06	2.22302e-06	-6.94691e-06	-1.88031e-05	-2.03161e-05	-2.0493e-05	-3.28589e-05	-3.23403e-05	-4.06432e-05	-4.48251e-05	-4.11641e-05	-5.25159e-05	-4.67006e-05	-4.67825e-05	-3.15855e-05	-1.30415e-05	6.08411e-06	2.24016e-05	3.6363e-05	4.08804e-05	4.84156e-05	3.71893e-05	3.14094e-05	2.11085e-05	9.89231e-06	3.12541e-06	5.59509e-06	7.37347e-06	7.73149e-06	1.96966e-05
	1.36627	4.61396e-06	1.60558e-05	2.95125e-05	2.44029e-05	3.69035e-05	3.11764e-05	4.36094e-05	3.66851e-05	3.39174e-05	2.0681e-05	1.9347e-05	6.99766e-06	1.56651e-06	-3.18217e-06	-4.92675e-06	2.05565e-06	1.10708e-05	8.58728e-06	8.95757e-06	-9.53385e-07	-2.28786e-06	2.13941e-07	-1.09758e-05	-7.95746e-06	-1.22e-05	-1.95462e-05	-2.57567e-05	-2.91375e-05	-2.75767e-05	-3.41359e-05	-2.9356e-05	-3.23101e-05	-2.49356e-05	-2.0817e-05	-1.53152e-06	1.33191e-05	1.55887e-05	2.23988e-05	2.30758e-05	2.32239e-05	1.54737e-05	7.83789e-06	5.43559e-06	9.9708e-06	9.18909e-06	-6.50441e-07	1.69698e-06	1.07304e-05
	1.51687	5.19793e-06	1.38688e-05	1.05508e-05	1.34178e-05	2.13017e-05	2.5003e-05	3.04115e-05	2.12363e-05	1.76401e-05	1.36619e-05	1.2581e-05	-9.39801e-06	-2.49998e-06	-4.65335e-06	-5.91231e-06	1.05409e-06	6.96301e-06	8.06581e-06	1.02769e-05	-2.28227e-06	-5.06766e-06	-1.22766e-05	-3.60027e-06	-1.23145e-05	-5.74693e-06	-5.19652e-06	-1.30454e-05	-1.27921e-05	-1.79599e-05	-2.29382e-05	-2.23744e-05	-1.4342e-05	-1.98691e-05	-9.24404e-06	2.86819e-07	6.5152e-06	7.74582e-06	1.73189e-05	1.14892e-05	2.77462e-05	1.77968e-05	4.67498e-06	1.06314e-05	-9.64115e-07	1.03584e-08	5.14633e-06	8.63551e-06	7.35654e-06
	1.66747	-5.98498e-06	-1.41244e-06	6.91231e-06	8.18677e-06	1.16068e-05	1.19212e-05	1.60006e-05	6.92468e-06	1.13359e-05	1.04763e-05	-7.20617e-07	8.08032e-07	-1.14596e-06	-7.697e-06	1.93418e-07	-2.01738e-07	1.96511e-07	1.76729e-06	1.54914e-06	7.72778e-07	-3.43839e-07	-1.98355e-06	-4.33013e-06	-4.31927e-06	-4.01741e-06	-6.83893e-06	-6.86788e-06	-1.28648e-05	-1.99225e-05	-1.07312e-05	-1.9663e-05	-7.16e-06	-1.66999e-05	-8.57783e-06	-6.48575e-06	2.4647e-06	8.97192e-06	8.65849e-06	3.89698e-06	7.90139e-06	1.02074e-05	6.55181e-07	3.13173e-06	1.24159e-06	6.56654e-06	3.35729e-07	4.8381e-06	3.81976e-06
	1.81807	7.06157e-07	4.62783e-06	-4.26095e-06	2.8577e-06	2.3966e-06	8.439e-07	5.78214e-06	6.92861e-06	1.56961e-06	3.92461e-07	4.10466e-06	-6.74197e-07	-6.44161e-06	-8.58475e-06	-1.32222e-06	1.26748e-06	1.60619e-06	1.96093e-06	-1.49494e-06	-5.56489e-06	1.05476e-05	-1.40336e-06	-2.58899e-06	1.5735e-06	3.74554e-06	-9.37843e-07	-4.2379e-06	-9.00006e-06	2.10851e-06	-5.64465e-06	3.09292e-06	1.58335e-06	-1.05239e-05	2.29934e-06	-4.55306e-06	-9.64075e-06	2.40169e-06	1.14803e-05	1.97534e-06	3.40153e-06	-1.55687e-06	6.33448e-06	7.39424e-06	-2.44737e-06	2.39874e-06	-3.20689e-06	5.89488e-06	2.66393e-06
	1.96867	-6.1577e-06	-1.17105e-06	5.51289e-06	2.68063e-06	-4.64683e-06	-4.62207e-06	-1.05441e-05	8.0207e-06	1.0902e-05	1.12413e-06	-2.3839e-06	-5.10862e-06	-8.07061e-06	1.15774e-06	-1.59913e-06	3.06542e-06	6.01839e-08	2.91814e-06	7.36248e-06	-8.52785e-06	-1.07747e-06	-3.09121e-06	-4.61923e-06	-3.20827e-07	4.63252e-08	2.06736e-06	2.77826e-07	-3.16721e-06	-5.40651e-06	-4.68231e-06	-2.93738e-06	-2.37877e-06	-2.3273e-06	-4.90709e-06	-2.35863e-06	3.36611e-06	-3.96861e-07	1.42729e-06	1.06453e-06	-1.95602e-06	4.65241e-06	1.06148e-05	-1.90032e-06	2.31299e-06	-2.18805e-07	2.91547e-06	1.88622e-06	5.05087e-06
	2.11928	-9.75627e-06	2.8956e-06	-1.41519e-06	5.50965e-07	-6.45395e-06	1.68635e-06	6.0424e-06	-4.89916e-07	5.05568e-06	-2.46419e-06	-9.67284e-06	2.21167e-07	-2.24827e-06	4.24958e-06	1.06943e-06	3.15027e-06	-7.72519e-06	-1.88483e-06	-3.70978e-06	-4.00267e-06	-1.72284e-06	1.41343e-06	-1.68455e-06	-3.66647e-06	5.15634e-06	-2.51418e-06	1.35573e-06	-5.03187e-06	4.78114e-08	3.28061e-06	-8.23215e-06	-4.97574e-08	-4.86433e-06	-9.40656e-06	-2.57372e-06	-4.05806e-06	-1.76271e-06	-1.08979e-06	-3.11477e-06	-5.32013e-07	-1.80422e-06	1.20146e-06	7.54088e-06	-5.90004e-06	-2.70936e-06	9.51664e-07	-2.78514e-06	3.87699e-06
	2.26988	-2.48111e-06	-5.18502e-06	5.68344e-06	-1.36451e-06	3.10023e-06	-4.16533e-07	-6.63328e-06	3.20973e-06	6.57865e-06	2.71278e-06	-1.90984e-06	4.90828e-06	1.06919e-05	-2.40408e-06	5.42659e-06	5.10005e-06	-3.80032e-06	2.39209e-07	-2.90591e-06	2.50288e-06	2.75918e-06	3.70078e-06	2.65179e-06	-1.38268e-06	4.75948e-06	2.97781e-07	1.26726e-06	-8.54164e-06	-3.15384e-06	-5.45155e-06	-1.98895e-06	1.06418e-08	4.50751e-06	6.66635e-07	1.15211e-06	-3.62658e-06	-2.66135e-06	-2.02174e-06	-1.28592e-06	4.85625e-06	-1.71087e-06	3.42526e-06	-2.13567e-06	2.52264e-06	-1.55566e-06	2.71338e-06	-3.0078e-06	-2.60098e-06
	2.42048	-4.75047e-06	-2.97132e-06	-6.79044e-06	-1.66519e-06	-2.64409e-06	-4.83322e-06	2.44683e-06	-5.24259e-06	3.22112e-07	3.53311e-06	7.90249e-06	-3.20406e-07	-1.15469e-06	-1.016e-05	-6.41561e-06	1.10023e-06	6.46892e-06	-6.10693e-07	-7.98774e-06	-3.45347e-06	-2.55153e-06	-3.14458e-07	2.75941e-06	2.81346e-06	1.59581e-06	-6.11526e-06	3.15818e-06	2.62661e-07	-6.53538e-06	-2.85706e-06	-2.62026e-06	2.85214e-06	3.64438e-06	3.25697e-06	1.30427e-06	-2.29181e-06	3.625e-06	-3.37283e-06	4.88334e-07	3.35434e-06	8.31319e-06	-2.40163e-07	-4.36193e-07	1.3632e-06	6.04638e-06	-5.54734e-06	-2.13295e-06	7.05634e-07
	2.57108	-1.17379e-05	3.86447e-06	5.14967e-06	-9.76436e-07	1.7098e-06	-5.64994e-06	-2.25184e-07	9.59666e-07	-1.59525e-06	-9.80621e-07	5.6992e-07	6.24755e-06	7.83683e-06	1.63359e-07	-4.38116e-06	-7.9521e-06	3.3766e-06	3.979e-07	-1.69081e-06	8.40572e-06	-3.86646e-06	-5.00066e-06	-2.39068e-06	-2.17456e-06	1.32579e-06	-2.23237e-07	-3.17034e-06	-2.89273e-06	-1.78955e-06	2.89441e-06	-1.90641e-06	1.59592e-06	2.85325e-06	-2.21181e-06	1.24761e-07	1.67176e-06	2.0783e-06	-1.807e-06	9.99609e-07	1.4873e-07	-3.33991e-06	4.71176e-07	-1.86807e-06	-6.11923e-06	-1.15114e-06	-1.94755e-06	1.61646e-06	-3.91951e-06
[truncated: 1,165 more columns]

## Sheet: Fig2c Faraday rotation data n1
	y-position (µm) ↓
x-position (µm) →	Faraday Rotation data ↘	3.003	3.15315	3.3033	3.45345	3.6036	3.75375	3.9039	4.05405	4.2042	4.35435	4.5045	4.65465	4.8048	4.95495	5.10511	5.25526	5.40541	5.55556	5.70571	5.85586	6.00601	6.15616	6.30631	6.45646	6.60661	6.75676	6.90691	7.05706	7.20721	7.35736	7.50751	7.65766	7.80781	7.95796	8.10811	8.25826	8.40841	8.55856	8.70871	8.85886	9.00901	9.15916	9.30931	9.45946	9.60961	9.75976	9.90991	10.0601
	-3.15181	-2.19333e-07	-1.08791e-06	5.14268e-06	1.66944e-05	2.55081e-06	3.45953e-06	-2.98146e-07	-2.43571e-06	4.03914e-06	3.40456e-07	-6.23469e-06	-9.21451e-06	-2.04369e-06	-5.45446e-06	-8.26934e-06	1.16414e-06	-9.16582e-06	-8.06534e-06	2.01514e-06	3.01134e-06	-2.72231e-06	3.61498e-07	-3.3555e-06	8.96314e-06	5.64103e-06	9.9446e-07	4.55961e-06	-4.31237e-06	8.19105e-06	3.03145e-06	3.45883e-07	2.20906e-06	-6.83357e-06	-2.37306e-06	2.34104e-06	1.77536e-06	-6.08824e-06	-8.10121e-06	1.19826e-06	4.90709e-07	-2.68824e-06	-2.17482e-06	1.56366e-06	-1.9278e-06	2.52777e-06	5.88246e-07	-2.29285e-06	1.0415e-05
	-3.0012	-8.04737e-06	9.43936e-06	3.58015e-06	1.28401e-05	3.53045e-06	-2.05852e-06	8.14272e-06	-1.97297e-06	-2.23026e-06	6.07026e-07	5.49014e-06	-7.41949e-06	-4.16453e-06	-5.77107e-06	2.15007e-06	1.98243e-06	-4.44499e-06	-6.22239e-06	2.46203e-06	2.06674e-06	-2.00283e-06	2.35444e-06	1.46127e-06	1.96626e-06	-2.91149e-06	2.41343e-06	4.54463e-06	-3.57235e-06	2.09459e-06	1.00667e-06	-4.63432e-06	-1.82816e-06	1.27889e-06	1.61451e-07	1.95411e-06	-1.16539e-05	1.76342e-06	2.87046e-06	2.39969e-06	-5.81576e-06	2.87131e-06	-3.3505e-07	-8.40993e-07	5.3925e-06	2.26782e-07	1.01224e-06	-1.88173e-06	3.45444e-06
	-2.8506	-1.08382e-06	8.84825e-06	9.53544e-06	7.74192e-06	3.70356e-07	4.4108e-07	7.88287e-06	-5.0162e-06	-4.0505e-06	-2.62759e-06	1.38029e-07	-6.32101e-06	-7.99963e-06	-2.47023e-06	1.67909e-06	-6.48491e-06	-2.885e-06	-8.68249e-07	3.59058e-06	2.58701e-06	-2.37194e-06	4.35282e-06	2.9751e-06	2.70816e-06	4.07972e-06	2.0267e-06	2.58378e-06	-1.5084e-06	3.36102e-07	2.09943e-06	-5.45861e-07	-2.51501e-06	-5.9134e-07	-9.78733e-06	3.88754e-06	-1.14729e-06	-1.7891e-06	-4.6304e-06	-3.30279e-06	6.41716e-08	5.95418e-06	-5.31215e-06	4.13547e-06	-2.28304e-06	9.99745e-07	1.97274e-06	2.56764e-06	2.17162e-06
	-2.7	-1.28114e-06	1.30003e-05	8.35153e-06	7.55053e-06	7.94295e-06	-2.78042e-06	9.51596e-06	-2.37056e-06	-5.20449e-06	-1.50935e-06	-9.47989e-07	-3.23463e-06	-2.31368e-06	-8.78841e-06	-5.33601e-07	5.33804e-08	-5.05559e-06	3.16582e-06	1.21895e-07	1.07267e-06	-1.39926e-06	7.2502e-06	-6.78493e-07	9.02479e-06	-2.72859e-06	4.46227e-06	-9.02442e-07	6.95959e-06	-4.05047e-06	2.54817e-06	-1.55961e-06	-3.94399e-06	-2.12337e-06	3.2789e-06	-7.35512e-06	-6.45288e-06	1.77625e-06	-1.44377e-06	-4.52143e-06	-3.07766e-06	-1.26905e-06	2.20274e-06	-4.86502e-06	2.20411e-06	5.46673e-07	-7.92699e-07	-2.70328e-06	3.01621e-06
	-2.5494	-3.85128e-07	9.00647e-06	5.65382e-06	7.42518e-06	-1.47584e-07	-1.49647e-06	4.52544e-06	-5.84064e-06	-5.04364e-06	-2.50266e-06	-2.6318e-06	-3.58093e-06	-5.73061e-06	-6.12335e-06	-4.28098e-06	5.75921e-07	-2.28659e-06	-1.58995e-06	-4.20068e-06	-2.73536e-06	1.67079e-06	4.0677e-06	-3.87545e-06	-2.89211e-06	3.38039e-06	-5.0144e-06	3.37415e-07	1.84689e-06	-1.41434e-06	-5.65356e-06	-3.53723e-06	-6.55132e-07	3.09017e-06	-6.89199e-06	1.56323e-06	-9.12522e-06	3.58776e-06	2.00921e-07	-1.04637e-06	-3.74622e-06	-1.27686e-06	5.51715e-06	-4.72422e-06	-3.46574e-06	4.84245e-06	2.39917e-08	-4.04594e-06	-2.98555e-06
	-2.3988	-1.11705e-06	1.44809e-05	5.23654e-06	2.58525e-06	5.32756e-06	-2.54812e-07	-2.36117e-06	-3.56038e-06	-7.92731e-06	-3.02721e-06	1.97273e-06	-5.19754e-06	-1.11545e-05	-1.32676e-07	-3.14946e-07	-2.03002e-06	7.73496e-07	-7.53131e-07	2.32226e-06	1.09716e-06	7.78979e-07	1.15755e-06	7.0729e-06	9.6458e-07	2.38905e-08	4.65785e-07	-1.1139e-06	2.32566e-06	1.36979e-06	1.38627e-06	-6.78246e-06	-1.68042e-06	-5.26479e-07	6.33446e-07	1.42733e-06	-4.33887e-06	-2.80746e-06	1.76192e-07	1.39552e-06	1.1476e-06	-1.45625e-06	3.58926e-06	-2.42065e-06	-2.08827e-06	2.67262e-06	3.64577e-06	-3.5012e-06	-3.70123e-08
	-2.24819	2.2057e-06	8.82307e-06	1.14072e-06	1.68585e-06	-9.1966e-07	-1.4753e-06	-8.63544e-06	4.39918e-07	-4.31866e-06	-3.15562e-06	-6.03606e-06	-3.0785e-06	-2.28695e-06	2.56171e-06	2.57442e-06	-5.98585e-06	5.15091e-06	2.10714e-06	3.91216e-06	5.23727e-06	-3.24622e-07	5.18822e-06	6.91491e-08	1.89421e-06	3.71863e-06	-4.03865e-07	8.63748e-07	-1.48155e-06	-6.49602e-06	5.12526e-06	-4.25957e-06	2.41468e-07	-2.09068e-06	-6.91393e-06	7.19204e-07	3.59035e-06	-2.19368e-06	-2.88666e-06	7.12425e-06	-8.38533e-06	5.70698e-06	1.92938e-06	6.62627e-06	-3.97208e-06	3.02313e-07	-8.23584e-08	7.52661e-06	2.36263e-07
	-2.09759	-8.41135e-07	7.51653e-06	8.98843e-06	3.7915e-07	2.38329e-06	2.11829e-06	-7.79471e-06	-1.65385e-06	2.14536e-06	1.07909e-06	-3.62701e-06	-5.02189e-06	2.274e-06	2.75642e-06	-1.57819e-06	6.47427e-06	-4.50824e-06	2.44244e-06	4.5888e-06	-3.15619e-07	3.87697e-06	-1.73497e-06	-2.54006e-07	6.76061e-07	-5.24701e-07	-4.14543e-07	-3.49192e-06	1.19244e-06	-3.83278e-06	-4.63809e-06	2.294e-06	-2.54776e-06	1.07146e-06	-4.47939e-06	-2.41582e-06	2.85057e-06	8.31277e-08	1.05213e-06	1.37933e-06	-5.15233e-06	1.65876e-06	2.95685e-06	8.93212e-07	7.15161e-07	-2.58399e-06	-4.35167e-06	1.52851e-06	1.57177e-06
	-1.94699	1.09253e-05	6.23114e-06	1.00211e-05	8.72138e-06	6.57555e-07	3.50066e-06	8.09235e-07	-8.26698e-07	-1.69863e-06	-2.28288e-06	4.10721e-06	-1.72231e-06	-1.96993e-06	-1.87931e-06	3.67344e-06	-1.96102e-06	1.96007e-06	6.39489e-06	-3.88021e-06	-1.00156e-06	2.24461e-06	6.17267e-07	1.45062e-06	-5.47097e-07	-7.22021e-06	5.36067e-07	-4.69188e-06	-2.43619e-06	-3.24798e-06	-3.49237e-06	-8.61208e-06	-4.95478e-06	-3.02444e-07	-2.78129e-06	-7.27527e-06	-1.82198e-06	8.53556e-07	-1.78641e-06	7.50564e-07	-1.46894e-06	4.59312e-07	8.24953e-06	3.51536e-06	-7.75541e-07	1.25452e-06	6.2817e-06	8.17816e-06	4.59171e-06
	-1.79639	5.11703e-06	1.49512e-05	5.73213e-06	1.30262e-05	1.59994e-05	-1.46549e-06	6.38269e-06	9.25102e-06	5.70162e-06	6.45278e-06	1.10075e-05	1.47171e-06	2.72398e-06	7.77648e-06	1.63298e-06	8.41306e-06	1.9548e-06	-3.83079e-06	-2.5415e-07	-7.8665e-07	-4.8369e-07	-6.1546e-06	-2.73312e-06	-1.00584e-05	-5.79587e-06	-9.17816e-06	-2.12448e-06	-8.46212e-06	-7.74147e-06	-5.53652e-06	-5.14144e-06	-2.36237e-06	-1.75306e-06	1.79422e-07	2.363e-06	3.16551e-07	2.03358e-06	5.67748e-06	9.49704e-06	8.42782e-06	2.02816e-06	6.38042e-06	9.51924e-06	1.17349e-05	5.64062e-06	2.83051e-06	5.82296e-06	7.27712e-06
	-1.64578	8.38091e-06	1.87322e-05	1.68503e-05	2.24338e-05	7.97853e-06	1.81424e-05	9.23397e-06	1.68367e-05	1.41505e-05	1.59187e-05	9.21268e-06	8.67639e-06	5.64599e-06	1.09055e-05	1.14944e-05	-9.07844e-07	-5.8297e-06	4.84278e-06	-2.93259e-06	-5.13066e-06	-9.28294e-06	-5.47802e-06	-1.29901e-05	-1.17559e-05	-1.11442e-05	-5.96987e-06	-1.64921e-05	-8.57778e-06	-1.33871e-05	-6.75163e-06	2.06595e-07	-6.05332e-06	-1.15683e-05	5.29683e-06	8.05779e-06	8.85026e-08	6.77747e-06	4.30771e-06	1.6293e-05	1.20874e-05	9.48221e-06	1.64793e-05	1.06073e-05	1.79713e-05	1.33563e-05	1.20474e-05	1.42782e-05	1.07296e-05
	-1.49518	2.55832e-05	2.27017e-05	3.02156e-05	3.01861e-05	3.54696e-05	3.1542e-05	2.67985e-05	3.18816e-05	2.86796e-05	3.20927e-05	2.41613e-05	1.67498e-05	1.6315e-05	1.57394e-05	7.81092e-06	3.59925e-06	-4.89409e-06	-8.09936e-06	-7.31911e-06	-1.40428e-05	-2.18422e-05	-2.1546e-05	-2.0767e-05	-2.33228e-05	-2.32063e-05	-2.51702e-05	-2.24756e-05	-1.90649e-05	-1.95439e-05	-9.65656e-06	-9.91254e-06	-1.32876e-05	-6.24707e-06	7.80511e-06	4.60692e-06	7.95083e-06	4.0737e-06	1.25375e-05	2.55498e-05	1.51252e-05	2.08378e-05	1.78504e-05	2.07419e-05	2.77613e-05	1.96077e-05	2.0195e-05	1.57774e-05	2.48002e-05
	-1.34458	2.96806e-05	4.13337e-05	4.8409e-05	4.78091e-05	4.31398e-05	4.32267e-05	5.56897e-05	4.84468e-05	4.84558e-05	3.84929e-05	3.57236e-05	3.31189e-05	2.79272e-05	1.88346e-05	1.23542e-05	-5.40652e-08	-4.33538e-06	-1.43498e-05	-1.17075e-05	-2.86876e-05	-3.12437e-05	-3.21632e-05	-3.97089e-05	-3.76617e-05	-4.00495e-05	-3.59101e-05	-3.81774e-05	-3.28407e-05	-2.91291e-05	-3.01267e-05	-1.24939e-05	-1.35339e-05	-7.34774e-06	-3.56659e-06	5.98518e-06	1.20387e-05	1.75455e-05	2.31783e-05	3.07698e-05	2.06494e-05	3.89988e-05	3.77292e-05	3.41066e-05	3.92009e-05	3.53485e-05	3.71095e-05	2.80289e-05	2.61685e-05
	-1.19398	4.10841e-05	5.28203e-05	6.1234e-05	6.917e-05	6.87448e-05	6.17251e-05	7.22083e-05	7.24894e-05	6.56995e-05	5.89467e-05	5.11971e-05	4.88096e-05	3.91807e-05	2.39736e-05	1.3393e-05	7.45115e-06	-6.19312e-06	-1.75949e-05	-2.52273e-05	-3.77105e-05	-3.81183e-05	-5.21126e-05	-4.97967e-05	-5.29179e-05	-5.44733e-05	-5.70227e-05	-4.90145e-05	-4.56301e-05	-3.89007e-05	-3.6363e-05	-2.95624e-05	-1.32014e-05	-1.08552e-05	-2.89537e-06	7.82154e-06	1.87211e-05	2.26193e-05	3.01867e-05	3.88749e-05	4.25416e-05	4.92168e-05	4.9124e-05	5.04976e-05	5.56661e-05	4.93523e-05	5.00018e-05	4.70192e-05	3.86021e-05
	-1.04337	5.93799e-05	7.31823e-05	7.79614e-05	8.70768e-05	8.6396e-05	8.93585e-05	9.30434e-05	9.04404e-05	8.61e-05	7.66083e-05	6.8101e-05	5.8305e-05	5.01142e-05	3.46836e-05	1.27953e-05	3.33706e-06	-3.85548e-06	-2.45588e-05	-3.8814e-05	-4.61705e-05	-5.72803e-05	-6.32567e-05	-7.20853e-05	-6.95217e-05	-7.31022e-05	-7.16379e-05	-7.33073e-05	-6.00282e-05	-5.57648e-05	-4.19755e-05	-4.1343e-05	-2.61425e-05	-1.81477e-05	1.4808e-06	1.24114e-05	1.38385e-05	3.45919e-05	3.72577e-05	5.07209e-05	5.90564e-05	6.27613e-05	6.54444e-05	7.16197e-05	6.91733e-05	6.9443e-05	6.48608e-05	6.05301e-05	6.00937e-05
	-0.892771	7.89416e-05	9.07331e-05	9.66119e-05	0.000101386	0.000110026	0.000109121	0.000117894	0.000113235	0.000105009	9.79913e-05	9.14327e-05	6.70219e-05	5.98036e-05	4.42448e-05	2.70135e-05	3.26732e-06	-1.11044e-05	-3.20503e-05	-4.41708e-05	-5.69259e-05	-6.91033e-05	-8.14036e-05	-8.99648e-05	-8.99303e-05	-9.22788e-05	-9.42168e-05	-7.8558e-05	-8.14012e-05	-7.50772e-05	-5.97213e-05	-4.72453e-05	-3.26555e-05	-1.37779e-05	-9.06825e-06	5.39123e-06	2.97583e-05	3.45639e-05	5.5359e-05	6.29003e-05	6.9916e-05	7.75245e-05	8.41094e-05	8.99579e-05	9.27165e-05	8.80066e-05	8.20946e-05	7.56528e-05	7.12817e-05
	-0.742169	9.08281e-05	0.000102558	0.00010417	0.00012243	0.000122307	0.000136147	0.000139036	0.000135169	0.000121242	0.000126629	0.000102258	9.41653e-05	7.55703e-05	5.17747e-05	3.59894e-05	7.22077e-06	-1.04147e-05	-3.32726e-05	-5.09821e-05	-6.88558e-05	-8.86817e-05	-9.59951e-05	-0.000109331	-0.00010934	-0.000113609	-0.000114459	-0.000108319	-9.37506e-05	-9.31604e-05	-7.42404e-05	-5.79633e-05	-4.18343e-05	-2.2269e-05	-9.23418e-06	9.70848e-06	3.20261e-05	4.84363e-05	6.30768e-05	7.03734e-05	8.65486e-05	9.62974e-05	0.000103525	0.000103048	0.000107507	0.000103199	9.578e-05	9.30924e-05	8.02468e-05
	-0.591566	0.000103209	0.000111127	0.000118115	0.000130308	0.000133533	0.000148072	0.000155582	0.000145785	0.000144777	0.000131536	0.000120353	0.000103642	8.64204e-05	6.87527e-05	3.80476e-05	9.73508e-06	-6.02404e-06	-3.38845e-05	-5.33301e-05	-7.71936e-05	-9.86275e-05	-0.000110263	-0.000117253	-0.000129063	-0.000133055	-0.000130289	-0.000125236	-0.000115972	-0.00010243	-9.40781e-05	-6.91455e-05	-5.30427e-05	-3.03104e-05	-7.03632e-06	8.59266e-06	3.12207e-05	5.33658e-05	7.87696e-05	7.87386e-05	0.000103143	0.000114304	0.000117211	0.000123007	0.000123903	0.000123778	0.000115959	0.00010532	9.52057e-05
	-0.440964	0.000115584	0.000113156	0.000123317	0.000135572	0.000148668	0.000160345	0.000168051	0.000160865	0.000157466	0.000146651	0.000142012	0.000114431	9.81058e-05	7.77738e-05	4.71854e-05	2.3722e-05	-7.805e-06	-3.75389e-05	-5.59486e-05	-7.92647e-05	-0.000104714	-0.000122412	-0.000135938	-0.000142126	-0.000140441	-0.000150167	-0.000136734	-0.000131712	-0.000119815	-9.80453e-05	-7.3797e-05	-6.27594e-05	-3.23885e-05	-9.80765e-06	1.31457e-05	4.0798e-05	5.76411e-05	8.23894e-05	9.93663e-05	0.000110188	0.000120864	0.000137759	0.000133694	0.000136823	0.000131755	0.000125122	0.000116321	0.000101724
	-0.290361	0.000121736	0.000117329	0.000116832	0.000132909	0.000148901	0.000166775	0.000167114	0.000171696	0.000165635	0.000152764	0.000147012	0.000127411	0.000111958	9.08772e-05	5.70374e-05	2.97235e-05	-1.22219e-06	-2.54036e-05	-4.88935e-05	-8.5251e-05	-0.000101589	-0.00012506	-0.000145487	-0.000146707	-0.000158774	-0.000153785	-0.000156016	-0.00014665	-0.000136025	-0.000108843	-9.33011e-05	-7.02541e-05	-4.61017e-05	-1.78922e-05	8.41792e-06	3.35619e-05	6.08686e-05	8.04439e-05	0.000100862	0.000120416	0.000129672	0.000136571	0.0001489	0.000142811	0.000145679	0.000134448	0.000119051	0.000111117
	-0.139759	0.000121708	0.000114545	0.000118424	0.000134691	0.000149641	0.000170436	0.000174313	0.000171746	0.000167442	0.000159346	0.000151106	0.000140823	0.000112514	8.50083e-05	6.43514e-05	3.2921e-05	4.609e-06	-3.21441e-05	-5.62072e-05	-8.32077e-05	-0.000111035	-0.000128806	-0.00014965	-0.000161719	-0.000162432	-0.000160829	-0.000165264	-0.000155442	-0.0001349	-0.000114205	-9.643e-05	-7.26108e-05	-4.21429e-05	-1.32538e-05	1.04337e-05	4.15803e-05	7.00334e-05	8.8029e-05	0.000106127	0.000129587	0.000143054	0.000146257	0.000153265	0.000149474	0.000146343	0.000143147	0.000128786	0.00010632
	0.0108434	0.000118087	0.000116095	0.00011051	0.00013455	0.000144213	0.000164314	0.000174419	0.000165607	0.000167457	0.000156057	0.000147299	0.000130978	0.000114387	9.10901e-05	5.61311e-05	2.81738e-05	-3.06675e-07	-2.69437e-05	-6.16261e-05	-8.2629e-05	-0.000113774	-0.000136733	-0.00014504	-0.00016274	-0.000166431	-0.000166123	-0.000160077	-0.000153293	-0.000140244	-0.000120857	-8.84553e-05	-6.9499e-05	-4.71342e-05	-1.25597e-05	1.17349e-05	4.05788e-05	6.44294e-05	9.58336e-05	0.000105374	0.000125586	0.000132726	0.000149964	0.000151713	0.000147205	0.000144113	0.000134694	0.000120604	0.000110875
	0.161446	0.000111274	0.000107549	0.000110016	0.000122289	0.000143215	0.00015505	0.000159148	0.000161612	0.000161087	0.000158471	0.00014349	0.00012454	0.000109287	9.70929e-05	6.15696e-05	3.87338e-05	-3.36154e-07	-2.63018e-05	-4.68317e-05	-7.81034e-05	-0.000100623	-0.000124167	-0.000144777	-0.000158245	-0.000155611	-0.000153086	-0.000163727	-0.000148045	-0.000137211	-0.000115319	-9.56157e-05	-6.85101e-05	-4.25272e-05	-2.00114e-05	1.11758e-05	3.64029e-05	5.85042e-05	9.14371e-05	0.000105229	0.000118412	0.000135133	0.000138128	0.00014352	0.000149662	0.00014849	0.000125727	0.000117347	0.000103192
	0.312048	0.000109156	9.86433e-05	0.000107148	0.000119361	0.000128298	0.00014671	0.000152542	0.00016168	0.00014835	0.000142462	0.000137428	0.000125075	0.000110794	8.97957e-05	5.99852e-05	3.11381e-05	9.68589e-06	-1.9535e-05	-3.63802e-05	-7.53656e-05	-9.76022e-05	-0.000117915	-0.000128506	-0.000141517	-0.000146563	-0.000156153	-0.000149118	-0.000139802	-0.000127186	-0.000109667	-9.09116e-05	-6.87308e-05	-4.36105e-05	-1.80395e-05	9.35438e-06	3.30548e-05	5.85777e-05	7.53009e-05	9.6711e-05	0.000115821	0.000119481	0.00013387	0.000132533	0.000135347	0.000132504	0.000117036	0.000116025	9.27634e-05
	0.462651	9.65837e-05	9.3771e-05	0.000100137	0.000105022	0.000118843	0.000127165	0.000147089	0.000135608	0.000132494	0.000131977	0.000122458	0.000113454	9.68896e-05	8.11694e-05	5.41375e-05	3.07252e-05	1.39155e-05	-1.7643e-05	-4.09018e-05	-5.66979e-05	-8.68822e-05	-0.000102871	-0.000118241	-0.000126762	-0.000136222	-0.000130641	-0.000136958	-0.000134644	-0.000112524	-0.000101897	-8.51913e-05	-6.25881e-05	-4.6339e-05	-2.17695e-05	6.84801e-06	2.32862e-05	4.94693e-05	6.4576e-05	8.25833e-05	9.62684e-05	0.000110153	0.000113589	0.000121933	0.000116135	0.000115645	0.000108341	0.000106282	7.93232e-05
	0.613253	8.29493e-05	8.21778e-05	9.67888e-05	9.0611e-05	0.000106163	0.000112327	0.000119277	0.000127182	0.000118011	0.000111487	0.000108199	9.75249e-05	9.1205e-05	6.61572e-05	5.49336e-05	3.02116e-05	1.10145e-05	-9.43663e-06	-3.25163e-05	-4.97498e-05	-6.22538e-05	-9.1376e-05	-0.000101479	-0.000103778	-0.000111054	-0.000121269	-0.000110938	-0.000107363	-0.000104007	-8.58366e-05	-7.26515e-05	-5.27597e-05	-3.61894e-05	-1.94489e-05	6.00368e-06	2.07255e-05	4.233e-05	5.80846e-05	7.51132e-05	8.03128e-05	9.67514e-05	0.000103368	9.99241e-05	0.00010404	0.000103037	9.64077e-05	8.53507e-05	7.95393e-05
	0.763855	6.44568e-05	7.56521e-05	7.6343e-05	7.47848e-05	8.50061e-05	9.58403e-05	9.4914e-05	9.82723e-05	9.96584e-05	8.99708e-05	8.66816e-05	8.33443e-05	6.50821e-05	6.17888e-05	4.52597e-05	2.5264e-05	7.18084e-06	-7.75084e-06	-1.61606e-05	-4.09981e-05	-5.67058e-05	-6.74809e-05	-7.83207e-05	-8.32765e-05	-9.30071e-05	-9.47595e-05	-8.68071e-05	-9.27611e-05	-7.91108e-05	-6.89107e-05	-6.02524e-05	-4.67447e-05	-2.71971e-05	-1.56683e-05	3.24713e-06	1.6878e-05	2.67141e-05	4.65531e-05	6.2724e-05	6.48443e-05	6.89925e-05	8.02423e-05	7.98331e-05	8.36956e-05	8.36902e-05	6.90581e-05	6.74317e-05	5.96025e-05
	0.914458	4.77591e-05	6.55965e-05	6.01738e-05	6.239e-05	6.70242e-05	7.53809e-05	7.56949e-05	7.95226e-05	6.82381e-05	7.68708e-05	6.65663e-05	5.81548e-05	5.38012e-05	4.25953e-05	3.29117e-05	1.77238e-05	-1.89323e-07	-4.27281e-06	-1.99348e-05	-3.54775e-05	-4.92577e-05	-5.21377e-05	-6.39454e-05	-7.44637e-05	-6.97805e-05	-7.37036e-05	-7.83678e-05	-6.5789e-05	-6.54368e-05	-5.39458e-05	-4.59636e-05	-3.39479e-05	-2.2114e-05	-1.24991e-05	1.03545e-05	1.26309e-05	2.52923e-05	3.7842e-05	4.89108e-05	5.69223e-05	5.13692e-05	6.95045e-05	6.38497e-05	5.92979e-05	6.29798e-05	6.06223e-05	4.84852e-05	4.50246e-05
	1.06506	3.82495e-05	4.44865e-05	4.9636e-05	5.73112e-05	4.31792e-05	5.13591e-05	5.97878e-05	5.47902e-05	5.63792e-05	5.29126e-05	4.75461e-05	4.60569e-05	3.91944e-05	3.19242e-05	2.62016e-05	1.90209e-05	8.98736e-07	-3.47081e-06	-1.17406e-05	-2.09125e-05	-3.32413e-05	-3.76745e-05	-4.59807e-05	-5.31563e-05	-5.10657e-05	-5.55121e-05	-5.10487e-05	-5.71942e-05	-4.66793e-05	-4.20845e-05	-3.37963e-05	-2.58896e-05	-2.20558e-05	-6.52886e-06	3.13677e-06	7.40076e-06	2.03228e-05	2.72341e-05	3.53694e-05	3.8017e-05	4.26586e-05	4.95679e-05	4.74192e-05	4.83074e-05	4.16165e-05	4.38805e-05	4.34228e-05	3.00795e-05
	1.21566	2.63111e-05	3.11114e-05	3.79648e-05	3.83088e-05	3.13474e-05	3.43989e-05	3.71013e-05	3.61312e-05	3.39171e-05	3.21864e-05	3.66919e-05	2.61514e-05	2.056e-05	1.94789e-05	2.37654e-05	6.66377e-06	-1.49958e-07	-3.4475e-06	-6.98095e-06	-1.41295e-05	-2.14262e-05	-3.10631e-05	-3.08637e-05	-2.96376e-05	-4.01374e-05	-3.65435e-05	-4.02119e-05	-3.83582e-05	-2.79548e-05	-3.31259e-05	-2.34502e-05	-2.38202e-05	-1.4181e-05	-6.0809e-06	-1.02911e-07	3.79482e-06	9.50127e-06	1.20515e-05	2.402e-05	2.19741e-05	2.76148e-05	2.85578e-05	2.65404e-05	2.55513e-05	2.93429e-05	2.74759e-05	1.97531e-05	2.11459e-05
	1.36627	1.62831e-05	2.58708e-05	3.35177e-05	2.0968e-05	2.70816e-05	1.75773e-05	2.89664e-05	2.32473e-05	2.37899e-05	1.62287e-05	2.2709e-05	1.86961e-05	1.92879e-05	1.56437e-05	9.46612e-06	8.4984e-06	9.60289e-06	2.18337e-06	1.24932e-06	-7.92728e-06	-8.74394e-06	-7.02252e-06	-1.95318e-05	-1.66664e-05	-1.88089e-05	-2.22192e-05	-2.41092e-05	-2.39918e-05	-1.98497e-05	-2.40598e-05	-1.68897e-05	-1.84279e-05	-1.25249e-05	-1.40628e-05	-3.85176e-06	1.46158e-06	-2.6042e-06	3.35425e-06	8.34442e-06	1.55352e-05	1.47328e-05	1.23658e-05	1.35964e-05	2.08645e-05	2.20541e-05	1.24817e-05	1.21025e-05	1.51026e-05
	1.51687	1.33629e-05	2.42345e-05	1.93401e-05	1.70049e-05	1.78509e-05	1.52472e-05	1.72494e-05	8.50876e-06	8.80333e-06	1.09107e-05	1.65154e-05	2.11587e-07	1.03059e-05	7.82657e-06	2.60894e-06	3.22202e-06	2.77961e-06	9.06825e-08	2.42433e-06	-6.79572e-06	-5.43226e-06	-1.03652e-05	-2.60895e-06	-1.46388e-05	-1.14488e-05	-1.19775e-05	-1.76243e-05	-1.27237e-05	-1.27877e-05	-1.41511e-05	-1.24403e-05	-5.5654e-06	-1.37272e-05	-6.38836e-06	-3.54242e-07	2.29438e-06	4.91874e-08	6.83765e-06	-8.76018e-08	1.77552e-05	1.23943e-05	5.9945e-06	1.87826e-05	1.169e-05	1.31329e-05	1.46445e-05	1.20875e-05	4.87002e-06
	1.66747	3.78787e-06	1.19613e-05	1.8383e-05	1.34296e-05	9.64736e-06	5.03723e-06	7.7745e-06	8.50979e-08	6.86331e-06	8.19637e-06	-1.03221e-06	2.64647e-06	2.91894e-06	-2.21946e-06	5.28036e-06	2.5826e-06	-1.33711e-07	-8.644e-07	-1.58029e-06	-1.37558e-06	-1.32656e-06	-2.80873e-06	-6.17413e-06	-7.43546e-06	-7.42268e-06	-8.95485e-06	-6.55102e-06	-1.00319e-05	-1.53871e-05	-5.52886e-06	-1.44961e-05	-2.3965e-06	-1.28119e-05	-6.49522e-06	-7.39782e-06	-2.15036e-06	1.19228e-06	-3.4795e-07	-3.71698e-06	3.7537e-06	1.00821e-05	3.50908e-06	7.17556e-06	5.12666e-06	1.00747e-05	4.11142e-06	9.41584e-06	8.73455e-06
	1.81807	3.78628e-06	1.52391e-05	8.80355e-06	1.32011e-05	7.39855e-06	9.40458e-07	3.0317e-06	3.20344e-06	-2.20082e-06	-2.98268e-06	1.76981e-06	-1.16181e-06	-4.89024e-06	-6.01914e-06	4.28573e-07	8.53544e-07	-7.55917e-07	-6.93884e-07	-2.68066e-06	-4.8545e-06	1.19395e-05	-1.07359e-06	-4.00633e-06	-5.26615e-07	2.95511e-06	8.36658e-07	-5.05999e-07	-5.42817e-06	3.45288e-06	-7.01117e-06	4.44509e-07	-9.40826e-08	-9.79586e-06	5.06411e-06	-1.60821e-06	-8.57369e-06	6.38858e-07	7.52661e-06	-2.46447e-06	1.86307e-07	-2.70343e-06	7.02514e-06	9.06001e-06	-6.0305e-07	4.14778e-06	-1.35401e-06	8.07099e-06	4.93848e-06
	1.96867	-3.69848e-06	5.87433e-06	1.43526e-05	1.13647e-05	2.91899e-06	1.0307e-06	-7.92356e-06	6.76852e-06	6.36691e-06	-4.301e-06	-5.67195e-06	-4.64753e-06	-4.96234e-06	3.74421e-06	-2.51552e-06	-1.9572e-06	-6.83234e-06	-2.34487e-06	6.12717e-06	-5.83436e-06	3.39364e-06	6.56161e-07	-2.89384e-06	-3.4245e-07	-6.28877e-07	1.65087e-06	4.23388e-07	-2.522e-06	-4.29584e-06	-3.07246e-06	-1.027e-06	-7.91746e-07	-1.84523e-06	-5.89029e-06	-4.38741e-06	1.23675e-06	-1.87039e-06	6.02845e-07	1.99321e-07	-3.53897e-06	2.42098e-06	8.68857e-06	-2.29436e-06	4.04392e-06	3.08122e-06	6.34598e-06	3.97945e-06	5.15826e-06
	2.11928	-1.11839e-05	9.16966e-06	9.21889e-06	1.07466e-05	-4.03483e-07	2.72479e-06	4.01157e-06	-2.48342e-06	5.26082e-06	-7.26947e-08	-6.96865e-06	9.72413e-07	-4.54912e-06	-3.76458e-07	-3.86209e-06	-2.04604e-08	-8.1468e-06	-2.23268e-08	-1.01451e-06	-1.99397e-06	-1.18784e-06	6.86864e-07	-2.79886e-06	-4.30819e-06	5.26058e-06	-2.08908e-06	1.38878e-06	-5.75688e-06	-1.07156e-06	2.67522e-06	-7.51858e-06	2.05634e-06	-2.13155e-06	-7.13651e-06	-1.44525e-06	-3.98305e-06	-2.18546e-06	-1.6448e-06	-4.01613e-06	-2.30159e-06	-4.56335e-06	-1.80194e-06	5.6e-06	-5.84814e-06	-9.29444e-07	3.04602e-06	-1.95742e-06	2.88285e-06
	2.26988	-5.2586e-06	-2.57503e-06	1.18462e-05	5.49948e-06	8.46526e-06	2.89417e-06	-4.56637e-06	5.03031e-06	8.27134e-06	3.39928e-06	-3.25872e-06	1.38868e-06	6.11896e-06	-6.27569e-06	3.56139e-06	5.37624e-06	-2.28616e-06	1.81669e-06	-1.97676e-06	2.70787e-06	2.43774e-06	2.91e-06	1.29723e-06	-3.15415e-06	3.30821e-06	3.26265e-07	3.63645e-06	-4.05191e-06	1.96079e-06	-1.81484e-06	-1.37086e-06	-2.46311e-06	3.6048e-07	-3.11943e-06	-8.11481e-07	-3.61076e-06	-1.67487e-06	-1.42199e-06	-1.89116e-06	3.1631e-06	-3.68016e-06	2.10623e-06	-2.23648e-06	3.7296e-06	7.19641e-07	5.65381e-06	6.05017e-08	-9.89589e-08
	2.42048	-4.8231e-06	1.55016e-06	-5.90439e-07	3.83281e-06	1.46854e-06	-1.71487e-06	4.63648e-06	-4.82936e-06	-1.95826e-06	-1.05811e-06	3.06604e-06	-2.87892e-06	-3.60856e-07	-7.29935e-06	-4.15316e-06	8.51886e-07	4.06239e-06	-2.93626e-06	-8.04723e-06	-9.79533e-07	5.59746e-07	9.05933e-07	9.39132e-07	-9.43966e-07	-1.60918e-06	-6.70071e-06	5.51874e-06	4.1971e-06	-2.97286e-06	-9.84472e-07	-2.66358e-06	1.44291e-06	1.63887e-06	1.339e-06	4.11423e-08	-2.50333e-06	4.45349e-06	-2.12741e-06	1.10892e-06	2.53182e-06	6.11873e-06	-2.73534e-06	-1.80067e-06	1.95316e-06	8.23819e-06	-3.01786e-06	-5.58983e-07	8.28571e-07
	2.57108	-1.34902e-05	3.66773e-06	5.24417e-06	-1.31843e-06	1.50458e-06	-4.32479e-06	3.43065e-06	6.00862e-06	2.40193e-06	-3.65921e-07	-2.60077e-06	1.33119e-06	4.33344e-06	1.14953e-07	-1.49183e-06	-4.72816e-06	4.26048e-06	-1.82634e-06	-5.45134e-06	5.6668e-06	-4.01326e-06	-2.98873e-06	-1.76201e-08	-9.88241e-07	1.20863e-06	-5.01479e-07	-2.44335e-06	-1.10662e-06	-5.78229e-08	3.29238e-06	-3.17177e-06	-4.67126e-07	1.26171e-06	-2.7388e-06	1.69996e-07	1.28933e-06	7.57315e-07	-3.5776e-06	-1.31436e-07	4.4025e-07	-1.73702e-06	2.59448e-06	4.83767e-08	-4.53809e-06	4.01734e-07	-3.25483e-07	2.7742e-06	-4.08536e-06
[truncated: 1,165 more columns]

## Sheet: Fig2c Faraday rotation data n2
	y-position (µm) ↓	First	row:	x-position	in	µm,	First:	column:	y-position	in	µm,	From	2nd	row	and	2nd	column:	Faraday	rotation	data
x-position (µm) →	Faraday Rotation data ↘	3.003	3.15315	3.3033	3.45345	3.6036	3.75375	3.9039	4.05405	4.2042	4.35435	4.5045	4.65465	4.8048	4.95495	5.10511	5.25526	5.40541	5.55556	5.70571	5.85586	6.00601	6.15616	6.30631	6.45646	6.60661	6.75676	6.90691	7.05706	7.20721	7.35736	7.50751	7.65766	7.80781	7.95796	8.10811	8.25826	8.40841	8.55856	8.70871	8.85886	9.00901	9.15916	9.30931	9.45946	9.60961	9.75976	9.90991	10.0601
	-3.15181	-3.32028e-07	1.02556e-06	-1.3711e-06	-3.58776e-08	-2.06054e-06	-8.82341e-07	-2.21128e-06	-1.18426e-06	-1.81354e-06	-8.26085e-07	-1.03814e-06	5.94098e-08	-1.73712e-07	1.14602e-06	4.77409e-07	2.03567e-06	7.07145e-07	2.40158e-06	4.73943e-07	2.1018e-06	-8.68347e-08	1.22429e-06	-7.17872e-07	5.0286e-08	-1.1395e-06	-1.04797e-06	-1.15668e-06	-1.73672e-06	-7.33508e-07	-1.83106e-06	-7.41961e-09	-1.34886e-06	7.62076e-07	-4.9251e-07	1.2909e-06	4.3084e-07	1.37767e-06	1.11908e-06	9.8067e-07	1.37487e-06	2.35699e-07	1.16144e-06	-5.9184e-07	5.98598e-07	-1.20291e-06	-9.46203e-08	-1.37339e-06	-6.85425e-07
	-3.0012	-2.15008e-06	3.45738e-06	-3.12361e-06	1.24183e-06	-3.51619e-06	-9.45189e-07	-3.01746e-06	-2.51124e-06	-1.61722e-06	-3.09844e-06	3.61886e-07	-2.6791e-06	2.35549e-06	-1.53733e-06	3.74429e-06	-1.50014e-07	4.07183e-06	9.85494e-07	3.21508e-06	1.51459e-06	1.44388e-06	1.32478e-06	-6.55618e-07	5.52965e-07	-2.37093e-06	-4.92511e-07	-3.10252e-06	-1.45883e-06	-2.57013e-06	-2.074e-06	-9.14023e-07	-2.22561e-06	1.34493e-06	-1.96993e-06	3.47372e-06	-1.47696e-06	4.76741e-06	-9.4125e-07	4.77996e-06	-4.98584e-07	3.46844e-06	-1.82385e-07	1.20374e-06	6.58302e-08	-1.35319e-06	3.41838e-07	-3.46556e-06	7.0842e-07
	-2.8506	-2.96595e-07	2.19227e-06	-1.20786e-06	2.45287e-07	-1.95981e-06	-1.57675e-06	-2.17855e-06	-2.73745e-06	-1.67036e-06	-2.93708e-06	-5.09386e-07	-2.20349e-06	9.73877e-07	-8.69328e-07	2.30223e-06	5.53934e-07	3.02157e-06	1.55806e-06	2.86948e-06	1.81091e-06	1.88032e-06	1.25963e-06	3.86456e-07	1.30741e-07	-1.08777e-06	-1.16853e-06	-2.00351e-06	-2.20762e-06	-1.99443e-06	-2.6892e-06	-9.97138e-07	-2.54762e-06	7.21516e-07	-1.95591e-06	2.65052e-06	-1.24262e-06	4.20426e-06	-7.53703e-07	4.91665e-06	-7.13675e-07	4.5927e-06	-1.13925e-06	3.36626e-06	-1.83696e-06	1.64626e-06	-2.48378e-06	-2.73674e-08	-2.75825e-06
	-2.7	-2.46425e-06	2.63055e-07	-2.80148e-06	-1.84519e-06	-2.33726e-06	-3.16998e-06	-1.10402e-06	-3.39438e-06	5.60324e-07	-2.542e-06	2.11215e-06	-9.41706e-07	2.98292e-06	9.01794e-07	2.77902e-06	2.48179e-06	1.43001e-06	3.44633e-06	-7.68277e-07	3.68713e-06	-3.23401e-06	3.33695e-06	-5.27814e-06	2.68575e-06	-6.32271e-06	2.05358e-06	-6.08544e-06	1.67014e-06	-4.66914e-06	1.60429e-06	-2.52624e-06	1.76457e-06	-3.11583e-07	1.9634e-06	1.32639e-06	2.01412e-06	1.94648e-06	1.81938e-06	1.44214e-06	1.41545e-06	5.68011e-08	9.56288e-07	-1.7131e-06	6.45884e-07	-3.29014e-06	6.47678e-07	-4.20267e-06	1.00838e-06
	-2.5494	-1.81322e-06	-1.68127e-06	-2.64368e-06	-2.20053e-06	-2.70034e-06	-1.78808e-06	-1.95434e-06	-6.1062e-07	-6.67533e-07	9.02889e-07	7.0415e-07	2.21332e-06	1.6785e-06	2.85852e-06	1.92435e-06	2.60959e-06	1.38368e-06	1.54229e-06	2.94102e-07	8.52779e-10	-8.96208e-07	-1.53034e-06	-1.69035e-06	-2.59919e-06	-1.72274e-06	-2.94014e-06	-8.92884e-07	-2.55599e-06	5.947e-07	-1.70061e-06	2.29808e-06	-7.72102e-07	3.68833e-06	-1.58164e-07	4.32907e-06	-9.13542e-08	4.02231e-06	-5.66904e-07	2.87029e-06	-1.35147e-06	1.23411e-06	-2.07731e-06	-3.93904e-07	-2.38531e-06	-1.55736e-06	-2.06313e-06	-1.98348e-06	-1.12793e-06
	-2.3988	-4.18983e-06	7.56208e-07	-4.35416e-06	5.4621e-07	-3.52743e-06	6.69084e-07	-1.96119e-06	1.01309e-06	-1.25488e-07	1.35384e-06	1.4432e-06	1.45194e-06	2.31428e-06	1.15669e-06	2.29744e-06	4.75311e-07	1.49455e-06	-4.19582e-07	2.52971e-07	-1.2479e-06	-9.61784e-07	-1.72401e-06	-1.72874e-06	-1.66441e-06	-1.81299e-06	-1.06049e-06	-1.23788e-06	-8.82495e-08	-2.65035e-07	9.4966e-07	7.08128e-07	1.72899e-06	1.29513e-06	2.01799e-06	1.25854e-06	1.7587e-06	5.91122e-07	1.08578e-06	-4.86922e-07	2.75694e-07	-1.6112e-06	-3.55135e-07	-2.40498e-06	-5.66073e-07	-2.61143e-06	-2.79884e-07	-2.17919e-06	3.89529e-07
	-2.24819	-4.55511e-06	8.55438e-07	-5.38905e-06	9.10668e-07	-4.99957e-06	1.31204e-06	-3.47496e-06	1.8746e-06	-1.25854e-06	2.30494e-06	9.87537e-07	2.32286e-06	2.59277e-06	1.78635e-06	3.09351e-06	7.6926e-07	2.38128e-06	-4.427e-07	7.34498e-07	-1.44255e-06	-1.27639e-06	-1.85011e-06	-2.97797e-06	-1.46459e-06	-3.81273e-06	-3.6304e-07	-3.51428e-06	1.09716e-06	-2.18148e-06	2.38063e-06	-2.29621e-07	2.95127e-06	1.76056e-06	2.46493e-06	3.24097e-06	9.08985e-07	3.87177e-06	-1.36494e-06	3.61538e-06	-3.7331e-06	2.72058e-06	-5.49095e-06	1.60825e-06	-6.08213e-06	7.04906e-07	-5.28746e-06	2.86924e-07	-3.3077e-06
	-2.09759	-4.61066e-06	-1.72157e-06	-3.50841e-06	-5.70769e-07	-1.52741e-06	1.13825e-06	6.55618e-07	2.77414e-06	2.30141e-06	3.72315e-06	2.86279e-06	3.61546e-06	2.17434e-06	2.46105e-06	5.09509e-07	6.45953e-07	-1.51577e-06	-1.20904e-06	-3.15945e-06	-2.47489e-06	-3.81361e-06	-2.74257e-06	-3.21664e-06	-1.96965e-06	-1.54304e-06	-4.91868e-07	6.60151e-07	1.10365e-06	2.66647e-06	2.1963e-06	3.82344e-06	2.36046e-06	3.7765e-06	1.52072e-06	2.58543e-06	-2.27047e-08	6.94531e-07	-1.70682e-06	-1.22981e-06	-2.91483e-06	-2.53395e-06	-3.20391e-06	-2.80023e-06	-2.46827e-06	-1.9809e-06	-9.77933e-07	-3.98949e-07	7.20354e-07
	-1.94699	-1.0063e-06	-1.59591e-06	-3.29428e-07	-9.26588e-07	6.08107e-07	-1.13815e-07	1.49203e-06	5.50113e-07	2.0208e-06	8.43004e-07	2.00702e-06	6.90485e-07	1.43832e-06	1.89264e-07	4.7816e-07	-4.3125e-07	-5.92172e-07	-8.94318e-07	-1.46878e-06	-9.77319e-07	-1.92421e-06	-5.93292e-07	-1.87677e-06	1.75836e-07	-1.40818e-06	1.10542e-06	-7.25854e-07	1.90393e-06	-8.52823e-08	2.31183e-06	2.99193e-07	2.18931e-06	3.24299e-07	1.56323e-06	2.56272e-08	6.1812e-07	-4.43991e-07	-3.64948e-07	-8.75563e-07	-1.10014e-06	-1.0814e-06	-1.38838e-06	-9.61389e-07	-1.17858e-06	-5.35611e-07	-5.79428e-07	6.6576e-08	1.80441e-07
	-1.79639	-2.27923e-06	-9.73435e-07	-1.36392e-06	3.29014e-07	-5.55327e-08	1.62392e-06	1.16229e-06	2.43928e-06	1.86656e-06	2.45031e-06	1.84666e-06	1.60034e-06	1.17548e-06	1.26588e-07	1.74832e-07	-1.51888e-06	-7.10866e-07	-2.82478e-06	-1.08524e-06	-3.39667e-06	-7.51509e-07	-3.09052e-06	2.10876e-07	-2.05671e-06	1.47248e-06	-6.79834e-07	2.5731e-06	5.62309e-07	3.08989e-06	1.26885e-06	2.79291e-06	1.25377e-06	1.73138e-06	6.03023e-07	2.1965e-07	-3.67543e-07	-1.2717e-06	-1.23594e-06	-2.27982e-06	-1.63272e-06	-2.50962e-06	-1.37639e-06	-1.93284e-06	-5.37212e-07	-7.92054e-07	5.92261e-07	4.90313e-07	1.60707e-06
	-1.64578	-5.60428e-06	6.9024e-07	-3.59398e-06	3.18942e-06	-1.00242e-06	5.33084e-06	1.22139e-06	6.38412e-06	2.2737e-06	5.97346e-06	1.7767e-06	4.21889e-06	-9.16223e-08	1.70383e-06	-2.66278e-06	-7.22102e-07	-5.01432e-06	-2.23766e-06	-6.29364e-06	-2.33852e-06	-6.01563e-06	-1.01769e-06	-4.23055e-06	1.22724e-06	-1.50481e-06	3.56453e-06	1.27688e-06	5.11806e-06	3.21751e-06	5.27585e-06	3.71487e-06	3.90937e-06	2.66324e-06	1.42611e-06	4.8131e-07	-1.364e-06	-2.0409e-06	-3.52342e-06	-4.02073e-06	-4.30844e-06	-4.78906e-06	-3.42635e-06	-4.11765e-06	-1.13953e-06	-2.29041e-06	1.81994e-06	3.85743e-09	4.49597e-06
	-1.49518	-3.962e-06	-1.66428e-06	-1.30679e-06	1.72507e-06	1.78542e-06	4.65939e-06	4.16261e-06	6.13987e-06	4.93645e-06	5.64809e-06	3.80002e-06	3.33844e-06	1.13824e-06	-5.17244e-09	-2.10868e-06	-3.23548e-06	-4.78056e-06	-5.2386e-06	-5.91193e-06	-5.32205e-06	-5.0785e-06	-3.45709e-06	-2.55196e-06	-2.89506e-07	7.92089e-07	3.08521e-06	3.78082e-06	5.50334e-06	5.35687e-06	6.13715e-06	4.95169e-06	4.78034e-06	2.6878e-06	1.91531e-06	-6.60689e-07	-1.45973e-06	-3.9352e-06	-4.18196e-06	-5.99373e-06	-5.32955e-06	-6.10561e-06	-4.53977e-06	-4.20331e-06	-2.12974e-06	-9.04741e-07	1.02031e-06	2.69989e-06	3.77848e-06
	-1.34458	-4.47439e-06	-7.75391e-07	-1.3239e-07	2.0796e-06	4.2721e-06	4.29391e-06	7.34731e-06	4.92465e-06	8.13007e-06	3.58428e-06	6.4154e-06	6.0352e-07	2.82966e-06	-3.06284e-06	-1.3801e-06	-6.15955e-06	-4.76952e-06	-7.57307e-06	-6.18805e-06	-6.73647e-06	-5.16871e-06	-3.8513e-06	-2.08239e-06	1.5676e-07	1.9959e-06	3.93931e-06	5.66169e-06	6.18305e-06	7.66635e-06	6.06676e-06	7.34485e-06	3.55801e-06	4.83899e-06	-5.56703e-07	1.04013e-06	-4.9231e-06	-2.72648e-06	-8.06933e-06	-5.16479e-06	-8.90332e-06	-5.45713e-06	-7.08762e-06	-3.54416e-06	-3.16305e-06	-1.39715e-07	1.62321e-06	3.52268e-06	5.7283e-06
	-1.19398	-4.37925e-06	-2.70171e-06	-1.77437e-07	1.89445e-06	4.22326e-06	5.98347e-06	7.28557e-06	8.10035e-06	7.90524e-06	7.42114e-06	5.81784e-06	4.06923e-06	1.71742e-06	-9.02756e-07	-2.96366e-06	-5.85622e-06	-6.54459e-06	-9.12125e-06	-7.68848e-06	-9.57262e-06	-5.88929e-06	-7.02607e-06	-1.67776e-06	-2.31413e-06	3.53433e-06	2.98933e-06	7.92581e-06	7.10394e-06	9.89569e-06	8.65361e-06	8.63321e-06	7.14134e-06	4.42705e-06	3.12199e-06	-1.40063e-06	-1.98908e-06	-6.92121e-06	-6.40685e-06	-1.02472e-05	-8.59737e-06	-1.01811e-05	-7.81249e-06	-6.64144e-06	-4.35155e-06	-7.1597e-07	5.4242e-07	5.68348e-06	5.11749e-06
	-1.04337	-5.56058e-06	-3.08499e-06	3.79043e-07	2.72764e-06	6.42091e-06	7.71281e-06	1.0462e-05	1.00612e-05	1.10296e-05	8.86269e-06	7.81527e-06	4.46031e-06	1.81175e-06	-1.63597e-06	-5.00483e-06	-7.25623e-06	-1.03444e-05	-1.03279e-05	-1.2395e-05	-9.6193e-06	-1.04606e-05	-5.20398e-06	-5.21613e-06	1.52578e-06	1.51429e-06	8.31136e-06	7.38574e-06	1.27965e-05	1.03501e-05	1.33479e-05	9.37767e-06	9.64074e-06	4.82727e-06	2.79968e-06	-1.66931e-06	-4.96077e-06	-7.77272e-06	-1.10784e-05	-1.12568e-05	-1.3515e-05	-1.07982e-05	-1.14568e-05	-6.45663e-06	-5.60052e-06	3.2566e-07	2.07772e-06	7.21097e-06	8.99215e-06
	-0.892771	-6.52677e-06	-5.44268e-06	-4.4042e-07	-4.74972e-08	6.24949e-06	5.32448e-06	1.13411e-05	8.63142e-06	1.30818e-05	8.52369e-06	1.08034e-05	4.8553e-06	5.19932e-06	-1.22287e-06	-1.86903e-06	-7.63393e-06	-7.98579e-06	-1.20904e-05	-1.10109e-05	-1.2907e-05	-9.83939e-06	-9.62286e-06	-4.8191e-06	-3.20449e-06	2.33274e-06	4.25323e-06	9.09782e-06	1.02351e-05	1.30234e-05	1.26802e-05	1.25887e-05	1.07172e-05	7.76597e-06	4.99506e-06	7.04346e-08	-2.51523e-06	-7.93058e-06	-9.18919e-06	-1.34888e-05	-1.26601e-05	-1.46296e-05	-1.16552e-05	-1.08568e-05	-6.46074e-06	-3.35729e-06	1.15464e-06	5.37689e-06	8.53997e-06
	-0.742169	-9.47083e-06	-6.58401e-06	-4.12568e-06	1.58579e-06	2.74057e-06	9.64256e-06	8.62032e-06	1.48394e-05	1.13031e-05	1.53317e-05	9.68375e-06	1.0851e-05	4.19067e-06	2.84441e-06	-3.3292e-06	-5.98644e-06	-1.02402e-05	-1.25974e-05	-1.40469e-05	-1.46565e-05	-1.32948e-05	-1.13714e-05	-8.1178e-06	-3.79587e-06	-2.28765e-07	5.50495e-06	7.65461e-06	1.33228e-05	1.27551e-05	1.6914e-05	1.32212e-05	1.49617e-05	8.8025e-06	8.05456e-06	9.67922e-07	-1.49233e-06	-7.58272e-06	-1.04203e-05	-1.38517e-05	-1.56464e-05	-1.5596e-05	-1.53337e-05	-1.21295e-05	-9.53859e-06	-4.58664e-06	-2.07435e-07	4.45064e-06	9.48205e-06
	-0.591566	-8.42475e-06	-8.02982e-06	-1.8755e-06	-9.15453e-07	5.90295e-06	6.3625e-06	1.21697e-05	1.12097e-05	1.46399e-05	1.18452e-05	1.23186e-05	7.95758e-06	5.89279e-06	8.46053e-07	-2.47097e-06	-7.01305e-06	-9.86503e-06	-1.283e-05	-1.36611e-05	-1.44913e-05	-1.24536e-05	-1.13231e-05	-6.58606e-06	-4.34959e-06	1.93449e-06	4.04967e-06	1.01172e-05	1.09709e-05	1.50274e-05	1.40119e-05	1.48247e-05	1.2128e-05	9.43e-06	6.01265e-06	5.80778e-07	-2.13843e-06	-8.75172e-06	-9.3989e-06	-1.53853e-05	-1.31477e-05	-1.70337e-05	-1.20022e-05	-1.31089e-05	-6.3166e-06	-4.93737e-06	1.93396e-06	4.69092e-06	9.84442e-06
	-0.440964	-6.07991e-06	-1.31761e-05	-2.1023e-08	-5.55666e-06	7.30294e-06	3.10417e-06	1.32469e-05	9.86504e-06	1.55351e-05	1.24553e-05	1.31071e-05	1.00673e-05	6.55089e-06	3.63794e-06	-2.04634e-06	-4.48435e-06	-9.79312e-06	-1.13709e-05	-1.39979e-05	-1.45493e-05	-1.31301e-05	-1.28772e-05	-7.39342e-06	-6.94256e-06	1.30343e-06	1.15278e-06	9.97828e-06	8.5478e-06	1.55984e-05	1.26461e-05	1.61379e-05	1.20422e-05	1.12982e-05	7.02014e-06	2.63272e-06	-5.54392e-07	-6.97293e-06	-7.90697e-06	-1.42886e-05	-1.23515e-05	-1.68525e-05	-1.22538e-05	-1.38206e-05	-7.6165e-06	-6.25644e-06	-7.81678e-08	3.23946e-06	7.67244e-06
	-0.290361	-7.21034e-06	-1.11574e-05	-2.17346e-06	-4.09048e-06	4.52805e-06	3.71858e-06	1.04403e-05	9.61404e-06	1.33308e-05	1.16227e-05	1.19993e-05	9.15437e-06	6.72628e-06	3.21247e-06	-8.05364e-07	-3.96315e-06	-8.09253e-06	-9.69642e-06	-1.26916e-05	-1.18331e-05	-1.30819e-05	-9.51417e-06	-9.20355e-06	-3.48712e-06	-2.4762e-06	4.1564e-06	4.70687e-06	1.07235e-05	9.82879e-06	1.3878e-05	1.11379e-05	1.24706e-05	8.2582e-06	6.94807e-06	2.30622e-06	-8.05424e-07	-4.52446e-06	-8.13314e-06	-9.75679e-06	-1.25399e-05	-1.15155e-05	-1.25623e-05	-9.1873e-06	-8.2689e-06	-3.6233e-06	-1.21759e-06	3.18243e-06	6.10729e-06
	-0.139759	-2.97474e-06	-1.17654e-05	9.10511e-07	-5.32978e-06	5.67289e-06	1.92736e-06	9.49046e-06	7.61849e-06	1.08055e-05	9.9388e-06	8.91539e-06	8.27958e-06	4.26036e-06	3.42096e-06	-1.70324e-06	-2.7622e-06	-7.00457e-06	-7.97493e-06	-9.85688e-06	-1.03165e-05	-9.30086e-06	-8.94535e-06	-5.55773e-06	-4.36102e-06	3.86507e-08	1.79285e-06	5.50976e-06	7.3283e-06	8.93333e-06	1.02975e-05	9.12552e-06	9.68007e-06	6.05839e-06	5.73126e-06	8.62881e-07	-1.28865e-07	-4.58256e-06	-5.83648e-06	-8.32794e-06	-9.42366e-06	-9.04744e-06	-9.70926e-06	-6.50499e-06	-6.6968e-06	-1.62455e-06	-1.54478e-06	3.85551e-06	3.86997e-06
	0.0108434	-1.7928e-06	-7.60087e-06	2.48859e-06	-1.61796e-06	6.69535e-06	4.05853e-06	9.17305e-06	7.61897e-06	8.88247e-06	8.04054e-06	5.7876e-06	5.41238e-06	8.76694e-07	8.62962e-07	-4.19114e-06	-3.87388e-06	-7.68396e-06	-7.08969e-06	-8.42117e-06	-7.69884e-06	-6.19672e-06	-5.59157e-06	-1.84907e-06	-1.62561e-06	3.04473e-06	2.72643e-06	6.73671e-06	5.93364e-06	7.92949e-06	6.95836e-06	6.22723e-06	5.60389e-06	2.25672e-06	2.54141e-06	-2.5786e-06	-9.79089e-07	-6.61535e-06	-3.6136e-06	-8.52571e-06	-4.41822e-06	-7.776e-06	-3.17071e-06	-4.78762e-06	-4.09774e-07	-7.51862e-07	2.80791e-06	2.82331e-06	5.32837e-06
	0.161446	1.79608e-06	-3.6075e-06	5.1462e-06	3.83591e-07	7.29321e-06	3.40253e-06	7.34009e-06	4.57639e-06	5.14767e-06	3.7535e-06	1.388e-06	1.51287e-06	-2.702e-06	-1.09374e-06	-5.77373e-06	-2.96051e-06	-6.85741e-06	-3.34473e-06	-5.70781e-06	-2.12668e-06	-2.87838e-06	1.78587e-07	5.00424e-07	2.65107e-06	3.15221e-06	4.33933e-06	4.1312e-06	4.62857e-06	3.16533e-06	3.46156e-06	7.3945e-07	1.33288e-06	-2.10841e-06	-9.32168e-07	-4.196e-06	-2.51859e-06	-4.65287e-06	-2.94321e-06	-3.2496e-06	-2.22898e-06	-4.76846e-07	-8.66693e-07	2.65218e-06	4.14011e-07	4.99649e-06	9.65756e-07	5.72537e-06	5.02065e-07
	0.312048	4.79831e-06	-1.38309e-06	7.41385e-06	2.3062e-06	8.04864e-06	4.24989e-06	6.33574e-06	3.89665e-06	2.79019e-06	1.57666e-06	-1.358e-06	-1.66441e-06	-4.61087e-06	-4.49417e-06	-5.76425e-06	-5.81506e-06	-4.37145e-06	-5.17705e-06	-9.29332e-07	-2.92566e-06	3.28995e-06	-3.51025e-08	6.70426e-06	2.30115e-06	8.01214e-06	3.1563e-06	6.68649e-06	2.23936e-06	3.18207e-06	2.67453e-09	-1.22576e-06	-2.55232e-06	-4.91501e-06	-4.29084e-06	-6.52752e-06	-4.41376e-06	-5.48571e-06	-2.79062e-06	-2.21825e-06	-2.11605e-08	1.99426e-06	2.80174e-06	5.49919e-06	4.53497e-06	6.89798e-06	4.45736e-06	5.58195e-06	2.57976e-06
	0.462651	6.43733e-06	1.42956e-06	8.88036e-06	2.57332e-06	8.73177e-06	1.75864e-06	6.00022e-06	-6.24045e-07	1.63997e-06	-3.4923e-06	-2.8034e-06	-5.50985e-06	-5.77397e-06	-5.6356e-06	-6.2921e-06	-3.56581e-06	-4.32147e-06	1.09189e-07	-7.74307e-07	4.1027e-06	2.84941e-06	6.9142e-06	5.05137e-06	7.41316e-06	4.92618e-06	5.29693e-06	2.52435e-06	1.23919e-06	-1.15717e-06	-3.33747e-06	-4.55818e-06	-6.78615e-06	-6.16858e-06	-7.86134e-06	-5.1359e-06	-6.20521e-06	-1.62969e-06	-2.50269e-06	3.18522e-06	1.76299e-06	7.56574e-06	4.86935e-06	9.84582e-06	5.51999e-06	9.08272e-06	3.36161e-06	5.44458e-06	-8.50685e-07
	0.613253	8.37216e-06	1.82037e-06	1.08911e-05	3.83939e-06	1.03773e-05	3.13876e-06	6.9469e-06	8.16524e-08	1.80429e-06	-4.00355e-06	-3.19483e-06	-7.36002e-06	-6.23846e-06	-8.50778e-06	-6.24734e-06	-6.84128e-06	-3.29243e-06	-2.88441e-06	1.42374e-06	1.8998e-06	6.02056e-06	5.67409e-06	8.65857e-06	6.94882e-06	8.25055e-06	5.17955e-06	4.88999e-06	1.00407e-06	-1.72222e-07	-3.9795e-06	-4.99972e-06	-7.815e-06	-7.71523e-06	-8.94266e-06	-7.23356e-06	-6.81541e-06	-3.69926e-06	-2.1351e-06	1.54553e-06	3.38956e-06	6.4587e-06	7.67879e-06	9.07778e-06	9.07324e-06	8.28572e-06	6.97941e-06	4.26727e-06	2.11859e-06
	0.763855	5.58479e-06	3.59847e-06	7.38282e-06	5.10685e-06	6.71235e-06	4.24072e-06	3.66404e-06	1.44032e-06	-7.32695e-07	-2.09271e-06	-4.88268e-06	-4.86989e-06	-7.22746e-06	-5.7079e-06	-6.8478e-06	-4.20622e-06	-3.833e-06	-9.20575e-07	7.306e-07	2.84128e-06	5.1546e-06	5.52781e-06	7.78204e-06	5.96128e-06	7.61982e-06	3.82348e-06	4.72684e-06	-1.85291e-07	2.04794e-07	-4.58497e-06	-4.21122e-06	-7.66929e-06	-6.81138e-06	-8.16614e-06	-6.57006e-06	-5.75e-06	-3.55195e-06	-1.2026e-06	1.09428e-06	3.85061e-06	5.55921e-06	7.53855e-06	8.0568e-06	8.45567e-06	7.51186e-06	6.21605e-06	3.98736e-06	1.63301e-06
	0.914458	1.87768e-06	6.78128e-06	3.45529e-06	7.04631e-06	3.07426e-06	5.15336e-06	8.37925e-07	1.7882e-06	-2.39235e-06	-1.78763e-06	-5.32924e-06	-4.2097e-06	-6.76414e-06	-4.53648e-06	-6.04878e-06	-2.62477e-06	-3.36424e-06	7.94955e-07	3.31519e-07	4.38046e-06	3.66228e-06	6.68399e-06	5.36332e-06	6.71313e-06	4.77773e-06	4.3306e-06	2.12464e-06	3.34707e-07	-1.56981e-06	-3.81906e-06	-4.85822e-06	-6.55692e-06	-6.43007e-06	-6.78603e-06	-5.62773e-06	-4.32595e-06	-2.71841e-06	-3.56025e-09	1.18927e-06	4.63238e-06	4.55956e-06	7.87662e-06	6.02093e-06	8.50411e-06	4.90919e-06	6.23815e-06	1.55024e-06	1.87017e-06
	1.06506	3.23809e-06	3.68199e-06	3.87307e-06	3.88577e-06	2.82957e-06	2.71903e-06	4.19999e-07	6.29991e-07	-2.49985e-06	-1.54711e-06	-4.83596e-06	-2.92125e-06	-5.66512e-06	-2.90593e-06	-4.59338e-06	-1.46906e-06	-1.9243e-06	8.31975e-07	1.43342e-06	3.05133e-06	4.29117e-06	4.21998e-06	5.62064e-06	3.7362e-06	4.94393e-06	1.62726e-06	2.52391e-06	-1.42593e-06	-7.22339e-07	-4.32081e-06	-3.55969e-06	-5.94125e-06	-4.89815e-06	-5.59003e-06	-4.20914e-06	-3.27889e-06	-1.73561e-06	2.4139e-07	1.58769e-06	3.7323e-06	4.47902e-06	5.91459e-06	5.79311e-06	5.94758e-06	4.96192e-06	3.75999e-06	2.22456e-06	1.02412e-07
	1.21566	-1.78088e-06	2.35121e-06	-8.70413e-07	2.41141e-06	4.66352e-08	1.69049e-06	7.09107e-07	3.45753e-07	1.00953e-06	-1.22245e-06	1.0074e-06	-2.50565e-06	8.70197e-07	-3.07139e-06	7.74331e-07	-2.72771e-06	8.13372e-07	-1.60374e-06	9.55796e-07	-1.1254e-07	1.07052e-06	1.19363e-06	1.00694e-06	1.82374e-06	6.90538e-07	1.5298e-06	1.86557e-07	4.011e-07	-3.02967e-07	-1.16593e-06	-5.14464e-07	-2.61213e-06	-2.42804e-07	-3.42088e-06	5.44737e-07	-3.30691e-06	1.65366e-06	-2.31739e-06	2.69917e-06	-8.07161e-07	3.23101e-06	7.0171e-07	2.90496e-06	1.72143e-06	1.63575e-06	1.98264e-06	-3.32243e-07	1.52954e-06
	1.36627	1.32542e-06	-1.40672e-06	1.88527e-06	-2.09672e-06	2.1911e-06	-2.63203e-06	2.18436e-06	-2.88103e-06	1.91579e-06	-2.75222e-06	1.51668e-06	-2.23039e-06	1.13989e-06	-1.39976e-06	8.95415e-07	-4.40043e-07	8.07602e-07	4.11467e-07	8.11948e-07	9.25603e-07	7.92717e-07	9.55954e-07	6.45027e-07	4.9626e-07	3.33896e-07	-3.03377e-07	-7.70208e-08	-1.17312e-06	-4.42313e-07	-1.80586e-06	-5.93459e-07	-1.96027e-06	-4.16734e-07	-1.54885e-06	8.23903e-08	-6.77241e-07	7.58271e-07	3.83185e-07	1.36173e-06	1.28436e-06	1.62566e-06	1.72336e-06	1.36992e-06	1.55409e-06	5.84902e-07	8.46834e-07	-5.41656e-07	-1.29399e-07
	1.51687	2.12607e-07	-8.75836e-08	-5.4173e-07	-1.59802e-07	-1.00233e-06	-3.44804e-07	-9.68685e-07	-6.631e-07	-3.81813e-07	-1.09477e-06	6.55406e-07	-1.57829e-06	1.90242e-06	-2.02256e-06	3.04298e-06	-2.32895e-06	3.76843e-06	-2.41658e-06	3.86015e-06	-2.24311e-06	3.2497e-06	-1.81469e-06	2.04048e-06	-1.18335e-06	4.8487e-07	-4.33715e-07	-1.07774e-06	3.35165e-07	-2.30639e-06	1.02687e-06	-2.94504e-06	1.55932e-06	-2.88701e-06	1.87024e-06	-2.1996e-06	1.91901e-06	-1.10161e-06	1.68857e-06	1.00445e-07	1.19033e-06	1.09954e-06	4.71489e-07	1.6738e-06	-3.79375e-07	1.74521e-06	-1.23462e-06	1.39366e-06	-1.94305e-06
	1.66747	-5.55426e-07	-3.55664e-07	-1.74804e-06	-1.21077e-06	-2.34551e-06	-1.65413e-06	-2.11046e-06	-1.58598e-06	-1.08636e-06	-1.08336e-06	4.14827e-07	-3.62321e-07	1.91304e-06	3.07624e-07	2.91492e-06	7.04835e-07	3.07193e-06	7.35606e-07	2.2908e-06	4.64596e-07	7.62002e-07	8.54044e-08	-1.10118e-06	-1.57355e-07	-2.7914e-06	-6.59006e-08	-3.86158e-06	4.28549e-07	-4.05575e-06	1.22939e-06	-3.37667e-06	2.09817e-06	-2.07195e-06	2.73133e-06	-5.46576e-07	2.86464e-06	7.67313e-07	2.36994e-06	1.54078e-06	1.31048e-06	1.63807e-06	-6.54204e-08	1.14065e-06	-1.39268e-06	3.01884e-07	-2.29912e-06	-5.48634e-07	-2.52209e-06
	1.81807	-8.29933e-08	1.02191e-06	-1.25882e-06	3.93709e-07	-2.19614e-06	-1.61744e-07	-2.5836e-06	-4.59943e-07	-2.25186e-06	-4.55896e-07	-1.23485e-06	-2.53249e-07	2.31866e-07	-5.37598e-08	1.77662e-06	-6.71902e-08	3.00051e-06	-4.16621e-07	3.59523e-06	-1.07615e-06	3.43232e-06	-1.86623e-06	2.59619e-06	-2.51059e-06	1.35175e-06	-2.73567e-06	5.86236e-08	-2.37695e-06	-9.39346e-07	-1.45255e-06	-1.4137e-06	-1.75384e-07	-1.30959e-06	1.10409e-06	-7.46883e-07	2.00739e-06	3.26381e-08	2.25362e-06	7.51299e-07	1.75806e-06	1.18509e-06	6.68555e-07	1.22773e-06	-6.74646e-07	9.10737e-07	-1.84424e-06	3.76867e-07	-2.46229e-06
	1.96867	-5.59394e-07	1.7183e-06	-2.31034e-06	5.14033e-07	-3.71955e-06	-4.10309e-07	-4.2905e-06	-7.39972e-07	-3.79345e-06	-3.97336e-07	-2.34978e-06	4.33935e-07	-3.94211e-07	1.38032e-06	1.47215e-06	2.01915e-06	2.68612e-06	2.03724e-06	2.91219e-06	1.34974e-06	2.15146e-06	1.36201e-07	7.32301e-07	-1.21902e-06	-8.12459e-07	-2.26045e-06	-1.93708e-06	-2.62116e-06	-2.27475e-06	-2.15129e-06	-1.76211e-06	-9.70523e-07	-6.53511e-07	5.73302e-07	5.78078e-07	2.02323e-06	1.41689e-06	2.9669e-06	1.49323e-06	3.17056e-06	7.18432e-07	2.6477e-06	-6.81415e-07	1.64073e-06	-2.24373e-06	5.25801e-07	-3.43126e-06	-3.22759e-07
	2.11928	-1.66543e-06	4.79218e-06	-2.57617e-06	3.54012e-06	-3.52643e-06	1.92517e-06	-4.14383e-06	4.86784e-07	-4.11824e-06	-3.40672e-07	-3.33352e-06	-3.72809e-07	-1.93162e-06	2.72575e-07	-2.80825e-07	1.23264e-06	1.14379e-06	2.043e-06	1.92584e-06	2.31353e-06	1.85836e-06	1.87184e-06	1.02301e-06	8.22609e-07	-2.33369e-07	-4.967e-07	-1.41873e-06	-1.64518e-06	-2.07016e-06	-2.24307e-06	-1.92e-06	-2.11002e-06	-9.93306e-07	-1.32686e-06	3.99123e-07	-1.99735e-07	1.77033e-06	8.57328e-07	2.63036e-06	1.47601e-06	2.66119e-06	1.46546e-06	1.83098e-06	8.74134e-07	4.0733e-07	-3.90347e-08	-1.13456e-06	-9.10652e-07
	2.26988	7.61087e-07	-6.33332e-07	2.93506e-07	-7.29511e-07	-1.00123e-07	-7.45733e-07	-3.46567e-07	-6.14807e-07	-4.21134e-07	-3.18015e-07	-3.44737e-07	9.50646e-08	-1.6802e-07	5.10857e-07	5.09913e-08	7.81515e-07	2.67673e-07	7.7241e-07	4.62947e-07	4.12601e-07	6.42937e-07	-2.69099e-07	8.2679e-07	-1.13661e-06	1.02767e-06	-1.97354e-06	1.23474e-06	-2.53926e-06	1.40403e-06	-2.63892e-06	1.46372e-06	-2.18591e-06	1.33409e-06	-1.23637e-06	9.57319e-07	1.71531e-08	3.27255e-07	1.29347e-06	-4.91926e-07	2.29938e-06	-1.36747e-06	2.81276e-06	-2.12362e-06	2.74666e-06	-2.5867e-06	2.17446e-06	-2.63776e-06	1.30743e-06
	2.42048	-1.28015e-06	1.15921e-06	-1.49534e-06	9.93107e-08	-1.28483e-06	-9.25853e-07	-6.20687e-07	-1.6533e-06	3.77913e-07	-1.93909e-06	1.46469e-06	-1.78827e-06	2.33477e-06	-1.33288e-06	2.72103e-06	-7.70607e-07	2.48597e-06	-2.89549e-07	1.67622e-06	-7.49511e-09	5.18508e-07	5.39662e-08	-6.44542e-07	-4.48635e-08	-1.45942e-06	-2.05651e-07	-1.67352e-06	-3.44046e-07	-1.21649e-06	-4.2693e-07	-2.23753e-07	-4.79886e-07	1.00588e-06	-5.63532e-07	2.10465e-06	-7.31233e-07	2.75101e-06	-9.88846e-07	2.76786e-06	-1.27646e-06	2.17261e-06	-1.48272e-06	1.1645e-06	-1.48817e-06	5.58655e-08	-1.22095e-06	-8.28096e-07	-7.01341e-07
	2.57108	-8.59463e-07	2.11286e-06	-2.11872e-07	1.43277e-06	2.47536e-07	4.66762e-07	4.76002e-07	-5.37304e-07	5.06752e-07	-1.31679e-06	4.16845e-07	-1.67473e-06	2.87095e-07	-1.53852e-06	1.70306e-07	-9.77768e-07	7.85944e-08	-1.7691e-07	-8.33202e-09	6.26552e-07	-1.20733e-07	1.21615e-06	-2.74002e-07	1.45805e-06	-4.5301e-07	1.33117e-06	-6.12253e-07	9.1881e-07	-6.91241e-07	3.68516e-07	-6.38076e-07	-1.63331e-07	-4.31081e-07	-5.6171e-07	-8.95511e-08	-7.81742e-07	3.30479e-07	-8.48965e-07	7.53406e-07	-8.34956e-07	1.10715e-06	-8.2052e-07	1.34336e-06	-8.61685e-07	1.44766e-06	-9.70883e-07	1.4375e-06	-1.11845e-06
[truncated: 1,165 more columns]

## Sheet: Fig2c Faraday rotation data n3
	y-position (µm) ↓
x-position (µm) →	Faraday Rotation data ↘	3.003	3.15315	3.3033	3.45345	3.6036	3.75375	3.9039	4.05405	4.2042	4.35435	4.5045	4.65465	4.8048	4.95495	5.10511	5.25526	5.40541	5.55556	5.70571	5.85586	6.00601	6.15616	6.30631	6.45646	6.60661	6.75676	6.90691	7.05706	7.20721	7.35736	7.50751	7.65766	7.80781	7.95796	8.10811	8.25826	8.40841	8.55856	8.70871	8.85886	9.00901	9.15916	9.30931	9.45946	9.60961	9.75976	9.90991	10.0601
	-3.15181	-4.38162e-07	4.6653e-07	-2.27599e-06	-1.08226e-06	-2.98911e-06	-1.43292e-06	-2.17779e-06	-4.60135e-07	-4.18667e-07	1.08978e-06	1.14001e-06	2.17368e-06	1.53765e-06	2.16051e-06	5.97104e-07	1.19386e-06	-1.01822e-06	4.90738e-09	-2.27955e-06	-6.39776e-07	-2.44923e-06	-4.47368e-07	-1.48703e-06	2.68033e-07	1.48082e-08	8.7047e-07	1.26105e-06	8.64004e-07	1.72783e-06	2.0514e-07	1.38867e-06	-7.15584e-07	6.09425e-07	-1.36098e-06	-1.4738e-07	-1.37991e-06	-5.84448e-07	-7.7623e-07	-6.55321e-07	1.48072e-07	-4.85086e-07	9.8628e-07	-2.37673e-07	1.4156e-06	-3.07801e-08	1.29527e-06	8.05174e-08	6.76937e-07
	-3.0012	-1.56108e-06	3.15932e-06	-4.29979e-06	-5.86405e-07	-5.59458e-06	-2.77447e-06	-4.10195e-06	-2.46302e-06	-2.43287e-07	-4.53456e-07	3.9684e-06	1.36585e-06	6.18574e-06	1.40653e-06	5.23128e-06	-4.82737e-07	1.83754e-06	-2.92473e-06	-1.86411e-06	-4.02041e-06	-3.7393e-06	-2.73378e-06	-2.97647e-06	3.24134e-07	-4.687e-07	3.25984e-06	1.94639e-06	4.15113e-06	2.80143e-06	2.32083e-06	1.93794e-06	-1.23117e-06	4.54243e-07	-4.49838e-06	-2.25439e-07	-5.74701e-06	5.56803e-07	-4.53087e-06	2.22399e-06	-1.80579e-06	3.41592e-06	8.40719e-07	2.99088e-06	2.24168e-06	8.43535e-07	2.2596e-06	-2.01868e-06	1.61465e-06
	-2.8506	-5.64813e-07	1.23952e-06	-2.73869e-06	-1.5977e-06	-3.73664e-06	-2.86879e-06	-2.61068e-06	-2.05761e-06	1.90389e-07	-3.79537e-08	3.0837e-06	1.58437e-06	4.37982e-06	1.59491e-06	3.37729e-06	-1.56824e-08	7.93603e-07	-2.08914e-06	-1.73537e-06	-3.13443e-06	-2.72544e-06	-2.36677e-06	-1.75797e-06	-2.41198e-07	3.49901e-07	1.86094e-06	2.18243e-06	2.55145e-06	2.69598e-06	1.32711e-06	1.86106e-06	-1.14759e-06	5.78739e-07	-3.5133e-06	-1.45305e-08	-4.58764e-06	6.56616e-07	-4.04905e-06	2.24451e-06	-2.51833e-06	3.75456e-06	-1.05158e-06	4.22547e-06	-4.33998e-07	3.33718e-06	-7.45905e-07	1.56431e-06	-1.43891e-06
	-2.7	-2.30314e-06	5.63189e-07	-2.29803e-06	-1.06183e-06	-1.21512e-06	-1.69696e-06	6.64141e-07	-1.46227e-06	2.4584e-06	-9.18263e-07	3.21534e-06	-5.68901e-07	2.49202e-06	-4.79038e-07	6.03875e-07	-2.74721e-07	-1.60151e-06	4.99616e-07	-3.26684e-06	1.95174e-06	-3.98505e-06	3.66564e-06	-3.91344e-06	4.91082e-06	-3.51865e-06	5.09029e-06	-3.17865e-06	4.11712e-06	-2.9373e-06	2.46911e-06	-2.56446e-06	8.9848e-07	-1.83902e-06	1.82894e-09	-8.17257e-07	-6.9918e-08	1.24172e-07	4.01782e-07	5.04994e-07	9.70224e-07	6.25955e-08	1.33723e-06	-1.04887e-06	1.50236e-06	-2.31967e-06	1.67221e-06	-3.16648e-06	2.02556e-06
	-2.5494	-1.58707e-06	-1.54548e-06	-2.42826e-06	-1.71509e-06	-1.79176e-06	-3.91975e-07	-1.28442e-07	1.45809e-06	1.34994e-06	2.51619e-06	1.56704e-06	2.05656e-06	3.71051e-07	4.46872e-07	-1.35875e-06	-1.1509e-06	-2.35435e-06	-1.64456e-06	-1.86913e-06	-8.00954e-07	-1.91021e-07	6.08646e-07	1.5998e-06	1.39367e-06	2.4288e-06	8.15071e-07	1.98451e-06	-8.94326e-07	8.90736e-07	-2.71979e-06	1.94043e-07	-3.59864e-06	5.67954e-07	-3.14855e-06	1.82366e-06	-1.87198e-06	3.06902e-06	-7.23724e-07	3.37221e-06	-3.9346e-07	2.4284e-06	-8.40037e-07	7.50798e-07	-1.39725e-06	-7.23359e-07	-1.33431e-06	-1.29457e-06	-4.28686e-07
	-2.3988	-5.05511e-06	-3.75094e-07	-5.38792e-06	-4.07731e-08	-3.41067e-06	1.59428e-06	-3.05049e-07	3.14709e-06	2.10017e-06	3.22273e-06	2.53074e-06	1.44255e-06	1.06924e-06	-1.24859e-06	-9.79702e-07	-3.21269e-06	-2.04367e-06	-3.241e-06	-1.37514e-06	-1.38021e-06	4.75143e-07	1.10981e-06	2.10865e-06	2.62436e-06	2.30471e-06	2.29324e-06	8.82431e-07	5.24651e-07	-1.19959e-06	-1.33935e-06	-2.54828e-06	-1.98289e-06	-2.32214e-06	-1.00509e-06	-7.96807e-07	8.68347e-07	8.6918e-07	2.35792e-06	1.4721e-06	2.54547e-06	5.9453e-07	1.47667e-06	-1.14613e-06	5.27073e-08	-2.57351e-06	-6.66523e-07	-2.78222e-06	-2.21032e-07
	-2.24819	-3.83382e-06	2.14327e-06	-3.55191e-06	3.19549e-06	-2.45713e-06	3.84619e-06	-1.26175e-06	3.44987e-06	-5.9316e-07	1.88163e-06	-5.71861e-07	-2.67991e-07	-7.74838e-07	-1.9792e-06	-6.14334e-07	-2.41038e-06	1.47824e-07	-1.4265e-06	1.1427e-06	3.15705e-07	1.60986e-06	1.79332e-06	9.56711e-07	2.26764e-06	-7.34065e-07	1.7157e-06	-2.63274e-06	7.53315e-07	-3.61641e-06	1.20434e-07	-2.96682e-06	1.09697e-07	-8.45262e-07	3.56165e-07	1.78328e-06	1.41732e-07	3.73302e-06	-1.00878e-06	4.29994e-06	-2.88011e-06	3.62069e-06	-4.60782e-06	2.46962e-06	-5.20178e-06	1.66475e-06	-4.19899e-06	1.51284e-06	-1.99552e-06
	-2.09759	-2.54336e-06	2.56481e-07	-1.6972e-06	9.82018e-07	-3.45672e-07	1.81775e-06	6.9689e-07	2.06033e-06	7.64983e-07	1.37611e-06	-1.80162e-07	1.0311e-07	-1.4786e-06	-9.31368e-07	-2.19686e-06	-9.84231e-07	-1.77739e-06	3.82099e-08	-4.50971e-07	1.44955e-06	9.04371e-07	2.21876e-06	1.38214e-06	1.68911e-06	7.09826e-07	6.95338e-08	-5.32314e-07	-1.67231e-06	-1.31534e-06	-2.4631e-06	-9.13322e-07	-1.86916e-06	5.40218e-07	-3.98533e-07	2.10827e-06	8.65316e-07	2.69731e-06	1.04038e-06	1.83978e-06	7.34512e-08	4.72949e-08	-1.2381e-06	-1.52715e-06	-1.84618e-06	-1.88223e-06	-1.23496e-06	-8.5127e-07	1.86749e-07
	-1.94699	-6.72012e-07	-1.01713e-06	4.88504e-07	5.34864e-08	1.61024e-06	7.29943e-07	1.98952e-06	5.42962e-07	1.4144e-06	-3.68697e-07	2.82953e-07	-1.36053e-06	-6.8479e-07	-1.7178e-06	-9.3503e-07	-1.12697e-06	-4.37998e-07	1.27275e-07	3.16397e-07	1.35841e-06	6.68814e-07	1.92497e-06	2.43246e-07	1.6287e-06	-7.99181e-07	8.09568e-07	-1.86562e-06	9.1339e-08	-2.3169e-06	-4.08064e-08	-1.87566e-06	4.50271e-07	-7.95192e-07	1.15184e-06	3.10079e-07	1.49489e-06	8.52728e-07	1.14154e-06	6.26934e-07	2.1289e-07	-9.04249e-08	-7.85242e-07	-7.43328e-07	-1.28409e-06	-8.63319e-07	-1.01204e-06	-3.62289e-07	-1.65356e-07
	-1.79639	-3.25182e-06	-2.08384e-06	-2.28204e-06	-1.48174e-07	2.15889e-08	2.20892e-06	2.05875e-06	3.34328e-06	2.43397e-06	2.37557e-06	9.37223e-07	-1.68367e-07	-1.2859e-06	-2.68433e-06	-2.51756e-06	-3.58015e-06	-1.67903e-06	-2.38098e-06	8.74158e-07	-7.03693e-08	3.54723e-06	1.59166e-06	4.58164e-06	1.31375e-06	3.27581e-06	-7.88541e-07	4.95136e-07	-3.23543e-06	-1.90358e-06	-4.2007e-06	-2.35056e-06	-2.8073e-06	-6.58651e-07	2.10454e-07	1.83781e-06	2.96279e-06	3.21373e-06	3.68477e-06	2.31517e-06	1.96046e-06	-4.00636e-07	-9.67345e-07	-3.14777e-06	-3.03475e-06	-4.03722e-06	-2.77555e-06	-2.40112e-06	-3.42156e-07
	-1.64578	-6.50837e-06	1.32266e-06	-1.33658e-06	6.77288e-06	3.2621e-06	9.39771e-06	4.1421e-06	7.32651e-06	6.95907e-07	1.75275e-06	-4.73243e-06	-3.77316e-06	-8.41943e-06	-5.64716e-06	-7.77379e-06	-2.59667e-06	-3.10502e-06	3.43905e-06	2.54436e-06	8.53547e-06	5.40743e-06	9.32681e-06	3.5164e-06	5.20401e-06	-1.93709e-06	-1.27587e-06	-7.32382e-06	-6.04226e-06	-8.92933e-06	-6.15034e-06	-5.40776e-06	-1.68838e-06	1.2713e-06	4.28795e-06	7.01937e-06	7.75199e-06	8.21791e-06	6.33853e-06	4.04252e-06	9.0547e-07	-2.97345e-06	-4.99168e-06	-8.50997e-06	-7.38512e-06	-9.17824e-06	-4.47792e-06	-4.66313e-06	2.13625e-06
	-1.49518	-7.37033e-06	-2.57882e-06	7.33961e-07	6.533e-06	8.53008e-06	1.20034e-05	1.05038e-05	9.91752e-06	4.94643e-06	1.30739e-06	-4.69149e-06	-8.29699e-06	-1.19518e-05	-1.24353e-05	-1.16893e-05	-8.0847e-06	-3.67411e-06	2.13766e-06	7.03115e-06	1.15309e-05	1.33022e-05	1.37051e-05	1.07169e-05	6.92119e-06	6.56979e-07	-4.57411e-06	-1.04168e-05	-1.32172e-05	-1.51468e-05	-1.31129e-05	-1.01913e-05	-4.03849e-06	1.42188e-06	8.25179e-06	1.21497e-05	1.57112e-05	1.48512e-05	1.32954e-05	7.54722e-06	2.36532e-06	-5.15426e-06	-1.00966e-05	-1.4972e-05	-1.60023e-05	-1.53435e-05	-1.14649e-05	-5.76561e-06	5.97345e-07
	-1.34458	-1.14838e-05	-4.02229e-06	1.27047e-06	8.04352e-06	1.3716e-05	1.53221e-05	1.75936e-05	1.20025e-05	1.01076e-05	-6.05897e-07	-3.8806e-06	-1.45429e-05	-1.48755e-05	-2.03573e-05	-1.51195e-05	-1.35853e-05	-4.02825e-06	1.90079e-06	1.11245e-05	1.6139e-05	1.99343e-05	1.96028e-05	1.59361e-05	9.67939e-06	1.22161e-06	-7.33908e-06	-1.46593e-05	-2.02531e-05	-2.09429e-05	-2.03851e-05	-1.29287e-05	-7.47832e-06	4.63989e-06	9.96603e-06	2.04811e-05	2.02507e-05	2.41467e-05	1.62917e-05	1.29871e-05	4.54386e-07	-5.96385e-06	-1.6873e-05	-2.05077e-05	-2.40851e-05	-2.12611e-05	-1.60593e-05	-7.8302e-06	2.36327e-06
	-1.19398	-1.24245e-05	-5.62318e-06	2.99074e-06	1.08533e-05	1.74144e-05	2.08415e-05	2.06977e-05	1.69934e-05	9.85418e-06	1.1639e-06	-8.42363e-06	-1.63919e-05	-2.18825e-05	-2.37253e-05	-2.0917e-05	-1.53973e-05	-5.34133e-06	3.46982e-06	1.50434e-05	2.02828e-05	2.67342e-05	2.33499e-05	2.15893e-05	9.94947e-06	2.53893e-06	-1.14691e-05	-1.80701e-05	-2.66498e-05	-2.657e-05	-2.50157e-05	-1.7156e-05	-6.92974e-06	4.04988e-06	1.62435e-05	2.29045e-05	2.94661e-05	2.6614e-05	2.39478e-05	1.23414e-05	3.05357e-06	-1.07374e-05	-1.97855e-05	-2.73748e-05	-2.98311e-05	-2.62991e-05	-2.06947e-05	-7.72142e-06	1.48264e-06
	-1.04337	-1.32588e-05	-5.14505e-06	4.83575e-06	1.31704e-05	2.09535e-05	2.33901e-05	2.38291e-05	1.78194e-05	1.07068e-05	-6.38889e-07	-1.02733e-05	-1.99206e-05	-2.51691e-05	-2.67078e-05	-2.36052e-05	-1.55839e-05	-6.07921e-06	6.8749e-06	1.59447e-05	2.61057e-05	2.74862e-05	2.91895e-05	2.01688e-05	1.36732e-05	-1.85273e-06	-1.04765e-05	-2.43244e-05	-2.72931e-05	-3.22334e-05	-2.54278e-05	-1.98728e-05	-5.85789e-06	5.1536e-06	1.85614e-05	2.67695e-05	3.15072e-05	3.0967e-05	2.40144e-05	1.5065e-05	5.10324e-07	-1.04768e-05	-2.39744e-05	-2.89059e-05	-3.35983e-05	-2.81606e-05	-2.20499e-05	-8.74963e-06	3.34758e-06
	-0.892771	-1.19176e-05	-5.97961e-06	4.60495e-06	1.00795e-05	1.97534e-05	1.9565e-05	2.32134e-05	1.51583e-05	1.20196e-05	-1.13415e-06	-6.91797e-06	-1.88275e-05	-2.10315e-05	-2.57933e-05	-2.04686e-05	-1.66027e-05	-4.99496e-06	3.37353e-06	1.54303e-05	2.11482e-05	2.70645e-05	2.46829e-05	2.16201e-05	1.11352e-05	2.08542e-06	-1.08844e-05	-1.89589e-05	-2.67742e-05	-2.75831e-05	-2.5615e-05	-1.78618e-05	-7.59682e-06	3.9763e-06	1.58646e-05	2.35005e-05	2.9525e-05	2.7593e-05	2.43677e-05	1.32131e-05	3.62896e-06	-1.04562e-05	-1.92464e-05	-2.79612e-05	-2.93975e-05	-2.77153e-05	-2.02837e-05	-9.63163e-06	2.05295e-06
	-0.742169	-8.59984e-06	-3.1335e-06	2.04135e-06	9.84227e-06	1.17427e-05	1.75362e-05	1.33765e-05	1.46599e-05	5.02167e-06	2.73206e-06	-8.33308e-06	-1.05918e-05	-1.78271e-05	-1.64438e-05	-1.66507e-05	-1.07219e-05	-4.87269e-06	2.95695e-06	1.02332e-05	1.54798e-05	1.87929e-05	1.82851e-05	1.49016e-05	9.20573e-06	7.34646e-07	-5.89693e-06	-1.46731e-05	-1.69256e-05	-2.12888e-05	-1.62983e-05	-1.47234e-05	-4.12582e-06	8.01162e-07	1.17157e-05	1.51873e-05	2.07352e-05	1.91095e-05	1.67897e-05	1.01524e-05	2.21066e-06	-5.64207e-06	-1.36685e-05	-1.78215e-05	-2.06093e-05	-1.84419e-05	-1.41462e-05	-7.25593e-06	1.54865e-06
	-0.591566	-3.08814e-06	-2.51702e-06	3.46238e-06	3.63719e-06	8.86586e-06	6.86726e-06	9.45907e-06	4.8256e-06	4.58671e-06	-1.30837e-06	-2.7901e-06	-7.47429e-06	-7.93231e-06	-9.4073e-06	-7.4516e-06	-5.57083e-06	-1.62584e-06	1.68287e-06	5.71369e-06	7.59125e-06	9.70674e-06	8.15922e-06	7.71933e-06	2.89292e-06	1.11527e-06	-4.79401e-06	-5.67767e-06	-9.81521e-06	-8.17949e-06	-8.79325e-06	-4.89105e-06	-2.30127e-06	1.7218e-06	5.54636e-06	6.95078e-06	9.85578e-06	7.07447e-06	8.17783e-06	1.87701e-06	2.0235e-06	-5.24407e-06	-4.2979e-06	-9.60981e-06	-6.65201e-06	-8.4023e-06	-3.80378e-06	-2.48259e-06	1.92411e-06
	-0.440964	5.27507e-06	-3.74542e-06	6.44396e-06	-2.87576e-06	5.72133e-06	-2.79197e-06	3.45027e-06	-2.96953e-06	8.96467e-07	-2.51209e-06	-6.3969e-07	-1.01819e-06	-7.14219e-07	9.32307e-07	4.21755e-08	2.10985e-06	5.43623e-07	1.57758e-06	2.11809e-07	-4.8242e-07	-5.04252e-07	-2.75348e-06	-5.09403e-07	-3.67669e-06	9.18216e-07	-2.62322e-06	3.28995e-06	-4.36324e-07	5.00369e-06	1.14656e-06	4.43594e-06	8.33085e-07	1.27588e-06	-1.12091e-06	-2.94748e-06	-2.9504e-06	-5.68658e-06	-2.65462e-06	-5.09604e-06	3.6675e-07	-1.45385e-06	4.56412e-06	2.82204e-06	7.07319e-06	4.72377e-06	5.69066e-06	2.77797e-06	6.3051e-07
	-0.290361	7.34271e-06	-4.91257e-07	3.20956e-06	-4.73554e-06	-2.11129e-06	-8.0874e-06	-5.01544e-06	-7.49668e-06	-3.25015e-06	-2.37215e-06	2.21959e-06	4.56274e-06	7.51733e-06	8.8083e-06	8.37585e-06	7.17541e-06	3.2591e-06	3.07186e-07	-5.16146e-06	-7.30595e-06	-1.14512e-05	-1.01226e-05	-1.10355e-05	-5.42799e-06	-3.58661e-06	4.40854e-06	6.30548e-06	1.30866e-05	1.19215e-05	1.44392e-05	8.97663e-06	6.77587e-06	-1.14348e-06	-5.54707e-06	-1.1881e-05	-1.46551e-05	-1.56815e-05	-1.4316e-05	-9.18608e-06	-4.3175e-06	4.11828e-06	9.02521e-06	1.58053e-05	1.68124e-05	1.79389e-05	1.34838e-05	8.4949e-06	7.61137e-07
	-0.139759	9.8316e-06	-2.81154e-06	4.71465e-06	-7.31691e-06	-1.95765e-06	-1.03947e-05	-5.88162e-06	-8.7044e-06	-4.22636e-06	-1.76599e-06	2.04521e-06	6.98272e-06	8.39305e-06	1.19929e-05	9.65347e-06	9.35897e-06	3.8575e-06	-3.75815e-08	-5.85861e-06	-1.04505e-05	-1.29261e-05	-1.47352e-05	-1.17841e-05	-9.26072e-06	-2.11542e-06	3.14226e-06	1.02696e-05	1.45345e-05	1.69111e-05	1.69784e-05	1.24654e-05	8.10032e-06	-1.17522e-06	-6.80791e-06	-1.55086e-05	-1.79079e-05	-2.07631e-05	-1.73406e-05	-1.25672e-05	-4.81288e-06	4.62735e-06	1.17246e-05	1.99761e-05	2.10778e-05	2.32154e-05	1.6337e-05	1.16388e-05	-1.42051e-07
	0.0108434	8.19352e-06	-7.36712e-07	5.07745e-06	-3.95656e-06	-5.62391e-07	-7.3883e-06	-5.06913e-06	-7.53833e-06	-5.09667e-06	-2.78112e-06	-3.3627e-07	4.82309e-06	5.8017e-06	1.04146e-05	8.37252e-06	9.6304e-06	4.58819e-06	2.05381e-06	-3.6954e-06	-7.84946e-06	-1.07807e-05	-1.33602e-05	-1.09963e-05	-1.01438e-05	-3.0319e-06	3.46025e-07	8.49196e-06	1.1349e-05	1.56959e-05	1.51842e-05	1.28155e-05	8.6849e-06	5.93129e-07	-4.17472e-06	-1.35996e-05	-1.45784e-05	-2.03615e-05	-1.47978e-05	-1.46685e-05	-3.76221e-06	3.28317e-07	1.17231e-05	1.49589e-05	2.12412e-05	1.93084e-05	1.78219e-05	9.98313e-06	2.99521e-06
	0.161446	3.59177e-06	-2.99817e-06	4.3185e-06	-2.06703e-06	3.18282e-06	-2.18421e-06	7.16729e-07	-2.40277e-06	-1.33698e-06	-1.3375e-06	-1.51165e-06	1.34903e-06	3.91426e-08	4.28163e-06	1.53637e-06	5.24705e-06	1.0318e-06	3.03305e-06	-1.80446e-06	-1.25654e-06	-5.08961e-06	-4.63602e-06	-5.9948e-06	-4.3232e-06	-3.04179e-06	7.51452e-09	2.362e-06	5.60808e-06	6.53111e-06	8.37579e-06	6.05713e-06	5.83381e-06	5.31193e-07	-8.02644e-07	-6.68501e-06	-7.15644e-06	-1.04714e-05	-8.66024e-06	-7.52512e-06	-3.94338e-06	1.02333e-06	3.87269e-06	9.98285e-06	9.10428e-06	1.34405e-05	7.47806e-06	8.86641e-06	-6.26588e-07
	0.312048	5.04562e-07	-4.67282e-06	5.46828e-06	1.67995e-06	8.39987e-06	5.03132e-06	6.94406e-06	3.82703e-06	1.76348e-06	-3.8694e-07	-3.93361e-06	-4.28618e-06	-6.59142e-06	-5.17535e-06	-4.66844e-06	-2.76609e-06	4.39953e-07	8.43667e-07	5.46068e-06	2.84071e-06	7.45556e-06	1.74145e-06	5.63832e-06	-1.63362e-06	1.63071e-06	-4.85485e-06	-1.86282e-06	-5.64822e-06	-2.91991e-06	-3.43768e-06	-1.50769e-06	3.71091e-07	8.106e-07	3.45172e-06	2.18744e-06	4.12589e-06	1.79152e-06	2.34379e-06	2.07312e-07	-4.99925e-07	-1.21309e-06	-2.63695e-06	-1.4399e-06	-3.04912e-06	-4.63998e-07	-1.90408e-06	8.34291e-07	-1.52713e-07
	0.462651	-4.08617e-06	-4.95399e-06	7.48411e-06	6.08057e-06	1.61745e-05	1.14898e-05	1.60173e-05	7.70291e-06	6.69691e-06	-2.59899e-06	-6.12278e-06	-1.22478e-05	-1.44531e-05	-1.43834e-05	-1.32035e-05	-7.0739e-06	-3.50723e-06	5.3256e-06	8.04795e-06	1.49844e-05	1.37619e-05	1.57104e-05	9.85988e-06	6.99409e-06	-1.07676e-06	-5.6603e-06	-1.18404e-05	-1.43003e-05	-1.53093e-05	-1.3635e-05	-9.04875e-06	-4.37783e-06	3.15851e-06	7.29193e-06	1.37787e-05	1.37341e-05	1.63404e-05	1.07097e-05	9.49487e-06	1.20737e-08	-2.22193e-06	-1.17354e-05	-1.13291e-05	-1.72771e-05	-1.21207e-05	-1.32383e-05	-4.19065e-06	-2.1533e-06
	0.613253	-5.29328e-06	-7.03946e-06	8.12571e-06	7.34628e-06	1.9212e-05	1.54215e-05	2.02157e-05	1.17484e-05	9.6322e-06	-1.48593e-06	-6.41925e-06	-1.56339e-05	-1.78676e-05	-2.11063e-05	-1.71813e-05	-1.37272e-05	-4.46009e-06	2.28072e-06	1.23241e-05	1.67886e-05	2.22788e-05	2.02575e-05	1.86395e-05	1.00589e-05	3.32683e-06	-7.56781e-06	-1.40624e-05	-2.13375e-05	-2.2319e-05	-2.21596e-05	-1.58898e-05	-9.12583e-06	1.3758e-06	9.70388e-06	1.85227e-05	2.23427e-05	2.44472e-05	2.05696e-05	1.50733e-05	5.31743e-06	-3.90321e-06	-1.37778e-05	-2.05396e-05	-2.44575e-05	-2.42372e-05	-1.9695e-05	-1.25475e-05	-2.2797e-06
	0.763855	-9.07655e-06	-6.16038e-06	4.10257e-06	8.7446e-06	1.64885e-05	1.82887e-05	1.93575e-05	1.58605e-05	9.72975e-06	2.45444e-06	-7.11261e-06	-1.34672e-05	-2.05647e-05	-2.12185e-05	-2.14851e-05	-1.50025e-05	-8.46076e-06	1.84774e-06	1.0751e-05	1.85703e-05	2.38786e-05	2.38155e-05	2.20873e-05	1.3271e-05	6.03277e-06	-7.04776e-06	-1.41545e-05	-2.42846e-05	-2.52214e-05	-2.69794e-05	-1.94881e-05	-1.27391e-05	-1.60694e-07	9.81132e-06	2.04165e-05	2.63144e-05	2.86402e-05	2.59344e-05	1.86101e-05	8.56815e-06	-3.74738e-06	-1.48122e-05	-2.42549e-05	-2.90798e-05	-2.95837e-05	-2.47399e-05	-1.60014e-05	-4.21153e-06
	0.914458	-1.25601e-05	-1.99102e-06	1.79277e-06	1.27164e-05	1.5025e-05	2.12285e-05	1.81449e-05	1.72044e-05	8.33626e-06	2.29031e-06	-8.66356e-06	-1.43585e-05	-2.18556e-05	-2.17432e-05	-2.20882e-05	-1.4355e-05	-8.36972e-06	3.73478e-06	1.09783e-05	2.10319e-05	2.34147e-05	2.59222e-05	2.03975e-05	1.44507e-05	3.31242e-06	-6.66128e-06	-1.70075e-05	-2.40144e-05	-2.71284e-05	-2.61564e-05	-1.98798e-05	-1.12326e-05	6.37221e-07	1.14826e-05	2.13795e-05	2.73829e-05	2.87059e-05	2.60049e-05	1.73556e-05	7.98931e-06	-5.87295e-06	-1.51282e-05	-2.6291e-05	-2.82909e-05	-3.07385e-05	-2.27199e-05	-1.61547e-05	-1.73656e-06
	1.06506	-8.08366e-06	-2.25758e-06	4.27793e-06	1.05319e-05	1.45547e-05	1.74899e-05	1.5674e-05	1.37143e-05	6.13264e-06	1.12617e-06	-8.58018e-06	-1.23979e-05	-1.91518e-05	-1.79349e-05	-1.83813e-05	-1.14123e-05	-6.07268e-06	3.40731e-06	1.04456e-05	1.70162e-05	2.07603e-05	2.01932e-05	1.80691e-05	1.01473e-05	3.79207e-06	-7.31538e-06	-1.30472e-05	-2.12226e-05	-2.14737e-05	-2.24251e-05	-1.56979e-05	-9.66338e-06	9.2047e-07	9.3237e-06	1.77986e-05	2.25456e-05	2.38558e-05	2.14256e-05	1.47541e-05	6.44645e-06	-4.08419e-06	-1.29636e-05	-2.0762e-05	-2.43591e-05	-2.44891e-05	-2.02729e-05	-1.2602e-05	-3.11753e-06
	1.21566	-9.13313e-06	-1.07074e-06	3.63727e-07	8.24515e-06	9.62386e-06	1.34766e-05	1.27346e-05	1.05342e-05	7.53502e-06	3.90919e-07	-2.72749e-06	-1.11097e-05	-1.12628e-05	-1.6738e-05	-1.21024e-05	-1.25574e-05	-4.17297e-06	-7.38069e-07	7.69558e-06	1.15038e-05	1.56897e-05	1.63657e-05	1.41145e-05	1.05311e-05	3.3564e-06	-2.4891e-06	-1.00235e-05	-1.44238e-05	-1.73259e-05	-1.75232e-05	-1.33756e-05	-9.66645e-06	-1.07745e-07	4.09854e-06	1.43937e-05	1.47166e-05	2.09364e-05	1.50246e-05	1.51497e-05	4.55129e-06	4.30792e-07	-9.99047e-06	-1.41005e-05	-1.89479e-05	-1.94008e-05	-1.6014e-05	-1.2332e-05	-2.45814e-06
	1.36627	-5.01746e-06	-4.91677e-06	1.91206e-06	1.58925e-06	9.03717e-06	6.32068e-06	1.1801e-05	5.80491e-06	8.19436e-06	1.68594e-08	2.46744e-07	-7.39269e-06	-7.103e-06	-1.13727e-05	-9.14086e-06	-8.838e-06	-4.50866e-06	-8.91513e-07	3.7728e-06	7.66604e-06	1.01669e-05	1.1346e-05	1.02363e-05	7.59117e-06	3.65084e-06	-1.39914e-06	-5.45152e-06	-9.93425e-06	-1.10832e-05	-1.24581e-05	-9.3482e-06	-7.20219e-06	-1.11276e-06	2.55903e-06	8.4155e-06	1.05482e-05	1.30035e-05	1.15481e-05	9.4754e-06	4.84648e-06	-1.2657e-07	-5.22295e-06	-9.76937e-06	-1.2048e-05	-1.32981e-05	-1.1041e-05	-8.44218e-06	-2.66957e-06
	1.51687	-3.80385e-06	-2.54136e-06	-9.37987e-07	1.67507e-06	2.87127e-06	5.02581e-06	5.08577e-06	5.11823e-06	4.18283e-06	1.48333e-06	7.86486e-07	-3.95871e-06	-2.63691e-06	-8.00125e-06	-3.4031e-06	-8.17869e-06	-5.09607e-07	-4.40442e-06	4.49671e-06	9.04692e-07	8.36182e-06	4.37051e-06	8.21435e-06	3.88903e-06	3.55136e-06	7.02042e-08	-3.24206e-06	-4.12666e-06	-8.27702e-06	-5.37935e-06	-8.61546e-06	-2.31283e-06	-4.19916e-06	3.4368e-06	2.05468e-06	8.1824e-06	6.11324e-06	8.59588e-06	5.45667e-06	3.98606e-06	7.41802e-07	-3.10274e-06	-4.62625e-06	-8.43252e-06	-6.76236e-06	-8.78685e-06	-3.91985e-06	-4.08034e-06
	1.66747	-4.60043e-06	-3.27407e-06	-2.94505e-06	-3.33903e-07	6.37423e-07	3.1207e-06	3.82878e-06	4.66581e-06	4.53335e-06	3.01984e-06	2.32564e-06	-9.93238e-07	-1.21619e-06	-4.882e-06	-3.56719e-06	-6.09287e-06	-3.01308e-06	-3.72465e-06	1.02028e-07	8.24041e-07	3.53424e-06	4.75064e-06	4.64575e-06	5.7101e-06	2.25107e-06	3.38213e-06	-2.47429e-06	-3.36281e-07	-6.68483e-06	-2.65994e-06	-7.72453e-06	-1.86054e-06	-4.90516e-06	1.51469e-06	1.25124e-08	5.00311e-06	3.97644e-06	5.93018e-06	4.6626e-06	3.28819e-06	1.988e-06	-1.50801e-06	-1.903e-06	-5.51911e-06	-4.15338e-06	-6.23011e-06	-3.16026e-06	-3.22665e-06
	1.81807	-2.08962e-06	-1.06292e-06	-3.07524e-06	-8.09777e-07	-2.50741e-06	5.77138e-07	-7.96214e-07	2.2022e-06	9.56068e-07	2.85833e-06	1.70171e-06	1.85399e-06	1.16505e-06	-4.72833e-07	2.757e-08	-2.92169e-06	-5.6409e-07	-4.18511e-06	1.61127e-07	-3.69018e-06	1.99527e-06	-1.95322e-06	3.82402e-06	-2.01459e-07	4.35284e-06	4.79759e-07	3.00298e-06	-1.17316e-07	3.58428e-07	-1.21812e-06	-2.16129e-06	-1.66606e-06	-3.19892e-06	-8.0283e-07	-2.32632e-06	1.00185e-06	-2.92648e-07	2.56214e-06	1.51209e-06	2.69859e-06	2.00344e-06	1.10004e-06	1.10344e-06	-1.38908e-06	-2.82574e-07	-3.27846e-06	-9.79334e-07	-3.40443e-06
	1.96867	-2.48584e-06	-2.6585e-07	-4.01168e-06	-5.55957e-07	-3.86748e-06	5.36803e-07	-2.23566e-06	2.25811e-06	-1.80812e-07	3.37855e-06	1.07953e-06	3.0248e-06	9.60657e-07	1.25978e-06	-1.64373e-07	-9.64308e-07	-1.28658e-06	-2.42782e-06	-1.47948e-06	-2.41381e-06	-5.17709e-07	-1.12389e-06	1.00471e-06	5.06969e-07	2.10402e-06	1.44284e-06	2.07011e-06	1.19685e-06	9.17194e-07	8.78581e-08	-6.57845e-07	-1.02716e-06	-1.75243e-06	-1.33535e-06	-1.83745e-06	-5.74642e-07	-1.06309e-06	8.44359e-07	-1.15439e-07	2.14245e-06	2.56055e-07	2.67441e-06	-2.77841e-07	2.30059e-06	-1.43342e-06	1.41064e-06	-2.51266e-06	6.19426e-07
	2.11928	-3.04171e-06	2.59658e-06	-5.30821e-06	6.92703e-07	-5.99933e-06	2.9937e-07	-4.5547e-06	1.4813e-06	-1.74938e-06	3.14327e-06	8.10714e-07	3.84876e-06	1.74703e-06	2.84981e-06	7.88623e-07	6.06445e-07	-1.11623e-06	-1.54839e-06	-2.5012e-06	-2.33761e-06	-2.38358e-06	-1.40099e-06	-8.74901e-07	4.97554e-07	9.85151e-07	2.02541e-06	2.00406e-06	2.18195e-06	1.6502e-06	9.19117e-07	3.51084e-07	-9.09543e-07	-8.81794e-07	-2.17943e-06	-1.18722e-06	-2.23311e-06	-4.175e-07	-1.22983e-06	8.31977e-07	7.49149e-08	1.69014e-06	8.98256e-07	1.60662e-06	9.21853e-07	6.66942e-07	3.94511e-07	-5.41349e-07	-1.56036e-07
	2.26988	1.50621e-06	-6.57442e-07	-4.78078e-07	-2.07685e-06	-1.73588e-06	-2.32333e-06	-1.52779e-06	-1.13596e-06	-1.45129e-07	7.37435e-07	1.31874e-06	2.07171e-06	1.75742e-06	2.01873e-06	8.41482e-07	6.78238e-07	-7.47841e-07	-1.01021e-06	-1.80228e-06	-1.96119e-06	-1.44196e-06	-1.71471e-06	2.61965e-07	-7.30046e-07	2.33068e-06	4.69865e-10	3.54562e-06	-2.73807e-07	3.26149e-06	-1.4694e-06	1.79434e-06	-2.69436e-06	1.30864e-07	-2.87802e-06	-8.06284e-07	-1.55288e-06	-7.93198e-07	7.7412e-07	-3.86273e-07	2.92877e-06	-4.13819e-07	3.8385e-06	-1.27598e-06	3.22073e-06	-2.58667e-06	1.71489e-06	-3.43185e-06	3.87022e-07
	2.42048	-9.42675e-07	1.00673e-06	-2.09009e-06	-7.87926e-07	-2.24455e-06	-1.7141e-06	-1.021e-06	-1.52314e-06	1.075e-06	-7.56106e-07	2.94675e-06	-2.6691e-07	3.6104e-06	-5.59611e-07	2.81298e-06	-1.42558e-06	1.14707e-06	-2.12887e-06	-3.89428e-07	-1.98107e-06	-1.05438e-06	-8.71525e-07	-7.78703e-07	6.30932e-07	-8.10308e-08	1.66268e-06	4.0446e-07	1.64315e-06	4.07817e-07	6.31784e-07	1.63031e-07	-7.65973e-07	1.42255e-07	-1.83733e-06	6.26263e-07	-2.20675e-06	1.45545e-06	-1.9803e-06	2.14173e-06	-1.53614e-06	2.23384e-06	-1.17325e-06	1.64312e-06	-9.08871e-07	6.8788e-07	-5.62301e-07	-1.53378e-07	-1.69478e-08
	2.57108	-4.70534e-07	2.16083e-06	-5.66323e-07	6.86254e-07	-8.07372e-07	-7.51797e-07	-7.24223e-07	-1.53091e-06	-1.18036e-07	-1.46461e-06	7.81532e-07	-8.40602e-07	1.47638e-06	-1.60474e-07	1.54586e-06	2.09497e-07	9.25422e-07	2.32286e-07	-6.77137e-08	1.3393e-07	-9.55345e-07	1.68545e-07	-1.39006e-06	4.11574e-07	-1.31672e-06	7.26668e-07	-9.2233e-07	8.99666e-07	-4.53802e-07	8.07993e-07	-6.04032e-08	4.88383e-07	2.36015e-07	7.00454e-08	4.6392e-07	-3.43075e-07	6.23277e-07	-7.27022e-07	6.88325e-07	-1.08998e-06	6.77425e-07	-1.388e-06	6.97284e-07	-1.50896e-06	8.8609e-07	-1.36305e-06	1.28055e-06	-1.00611e-06
[truncated: 1,165 more columns]

[truncated: 1 more sheets: Fig2c Transmission data]
