# Supplementary material for: Dispersion-tunable low-loss implanted spin-wave waveguides for large magnonic networks
Source: Nat Mater. 2025 Jul 9;24(12):1920–6. doi: 10.1038/s41563-025-02282-y (PMC12657222; doi:10.1038/s41563-025-02282-y)
Supplement: Supplementary file 3 — Dispersion relation data. [file 41563_2025_2282_MOESM3_ESM.xlsx]

## Sheet: Fig3a Sim. Dispersion 2.5pC
dispersion film		dispersion 400 nm waveguide		dispersion 650 nm waveguide		dispersion 900 nm waveguide		dispersion 1400 nm waveguide		dispersion 1900 nm waveguide		dispersion 2900 nm waveguide
wavevector k (1/µm)	frequency (GHz)	wavevector k (1/µm)	frequency (GHz)	wavevector k (1/µm)	frequency (GHz)	wavevector k (1/µm)	frequency (GHz)	wavevector k (1/µm)	frequency (GHz)	wavevector k (1/µm)	frequency (GHz)	wavevector k (1/µm)	frequency (GHz)
0.187064	3.07255	0.159258	2.28638	0.164257	2.51398	0.0780126	2.67236	0.144094	2.7942	0.0186578	2.87186	0.194746	2.97565
0.397108	3.11451	0.369072	2.29467	0.390889	2.51817	0.302822	2.6734	0.313463	2.81862	0.188085	2.88609	0.444979	3.00999
0.603147	3.16424	0.578885	2.30301	0.569989	2.54223	0.485367	2.69778	0.482832	2.84131	0.357554	2.91078	0.695212	3.05856
0.809196	3.21639	0.788666	2.31994	0.793343	2.58179	0.706592	2.73465	0.652202	2.86562	0.52702	2.93441	0.945445	3.10837
1.01921	3.2523	0.998458	2.33404	1.00304	2.59604	0.916009	2.76881	0.821571	2.88956	0.69649	2.95932	1.19568	3.15795
1.22925	3.29162	1.20821	2.35926	1.21273	2.62076	1.12548	2.79665	0.99094	2.92015	0.86596	2.98402	1.45588	3.2115
1.43928	3.33012	1.41799	2.3771	1.42243	2.65329	1.33493	2.82709	1.16031	2.9572	1.03549	3.02412	1.69026	3.26009
1.64929	3.36525	1.62775	2.39898	1.63212	2.68183	1.54435	2.86012	1.32968	2.98619	1.20498	3.05446	1.9488	3.31547
1.85929	3.39622	1.83748	2.43084	1.84182	2.71665	1.75382	2.88812	1.49905	3.01087	1.37449	3.0885	2.19661	3.36532
2.06929	3.42719	2.04723	2.45545	2.05151	2.75458	1.94709	2.92468	1.66842	3.04577	1.54402	3.12651	2.45404	3.39333
2.27928	3.4557	2.25699	2.47746	2.26121	2.79075	2.14029	2.96913	1.83779	3.08373	1.71349	3.15228	2.67645	3.43036
2.48929	3.48905	2.46671	2.51222	2.48716	2.82184	2.34975	2.99782	2.00715	3.1074	1.88299	3.18471	2.88506	3.44829
2.69927	3.51682	2.67645	2.54091	2.66277	2.83816	2.5592	3.02815	2.16419	3.13069	2.05252	3.22433	3.14104	3.49712
2.90926	3.54429	2.88621	2.56214	2.89029	2.88628	2.76864	3.06014	2.30217	3.17364	2.23631	3.25226	3.39127	3.53467
3.11923	3.56834	3.09595	2.59196	3.09999	2.91855	2.9781	3.08813	2.46687	3.19759	2.39147	3.27697	3.6415	3.55112
3.32919	3.59036	3.30569	2.61996	3.30968	2.94635	3.18754	3.12069	2.63624	3.22227	2.56205	3.30585	3.89174	3.58529
3.53917	3.6154	3.51541	2.65169	3.51938	2.97835	3.39689	3.16198	2.80561	3.24696	2.73365	3.32992	4.14197	3.62185
3.74913	3.63742	3.72514	2.68298	3.72907	3.00949	3.60642	3.18332	2.97498	3.27111	2.89989	3.35292	4.3922	3.63569
3.95908	3.65783	3.93488	2.71162	3.93877	3.03725	3.81587	3.21266	3.14435	3.2952	3.06739	3.37692	4.64244	3.66145
4.16906	3.684	4.14464	2.73423	4.14847	3.07038	4.02533	3.2416	3.31372	3.31919	3.24606	3.40647	4.89267	3.68067
4.379	3.69843	4.35438	2.76215	4.35816	3.09329	4.23479	3.27055	3.48309	3.34366	3.40831	3.42935	5.1429	3.70316
4.58893	3.71322	4.56415	2.78247	4.56786	3.1084	4.44421	3.30428	3.66375	3.36777	3.57773	3.44344	5.39314	3.7266
4.79892	3.74179	4.77388	2.81374	4.77755	3.13954	4.65371	3.32839	3.81816	3.39379	3.74715	3.45622	5.64337	3.74447
5.00884	3.75486	4.98364	2.83594	4.98725	3.16807	4.87521	3.34314	3.99119	3.41661	3.91663	3.48341	5.8936	3.76332
5.21878	3.76991	5.19339	2.86116	5.19694	3.18825	5.05742	3.36822	4.15184	3.43896	4.0861	3.50763	6.14383	3.7805
5.42872	3.7875	5.40316	2.88291	5.40664	3.20757	5.29668	3.38548	4.32603	3.45811	4.2536	3.53111	6.39407	3.79772
5.63865	3.80173	5.6129	2.9109	5.61633	3.23537	5.49884	3.40514	4.50938	3.47052	4.42502	3.55286	6.6443	3.8133
5.84859	3.81669	5.82266	2.93248	5.82603	3.25529	5.6845	3.42105	4.66805	3.49131	4.59448	3.57315	6.89453	3.82368
6.05852	3.83209	6.03241	2.95674	6.03572	3.2756	5.9108	3.46144	4.82358	3.51205	4.7706	3.59563	7.14477	3.84191
6.26845	3.84554	6.24221	2.97111	6.24542	3.2959	6.12033	3.48218	5.00938	3.52647	4.93335	3.60739	7.395	3.85716
6.47836	3.8538	6.45194	2.9998	6.45511	3.31621	6.32989	3.49869	5.179	3.54471	5.09904	3.61807	7.64523	3.86725
6.6883	3.87106	6.66171	3.02024	6.66481	3.33869	6.53944	3.5169	5.34615	3.55623	5.27218	3.62862	7.89547	3.88611
6.89821	3.88009	6.87148	3.0406	6.8745	3.35376	6.74898	3.53538	5.51552	3.57761	5.44161	3.6447	8.1457	3.89478
7.10814	3.89345	7.08127	3.05614	7.0842	3.37645	6.95857	3.54902	5.67767	3.59416	5.61103	3.65621	8.39593	3.91036
7.31804	3.89998	7.29104	3.07671	7.29389	3.38982	7.16813	3.56467	5.8677	3.61615	5.78043	3.66394	8.64617	3.91928
7.52797	3.9143	7.50081	3.09673	7.50359	3.40944	7.3777	3.58032	6.01129	3.62689	5.93705	3.68851	8.8964	3.93133
7.73788	3.92446	7.71059	3.1124	7.71328	3.42498	7.58728	3.59466	6.2073	3.64584	6.12487	3.69372	9.14663	3.94328
7.94781	3.93825	7.92038	3.12676	7.92298	3.43923	7.79684	3.61161	6.34892	3.65558	6.27773	3.7118	9.39686	3.95194
8.15769	3.94037	8.13012	3.15459	8.13267	3.45607	8.00641	3.62639	6.54302	3.66779	6.45811	3.7144	9.6471	3.96014
8.36762	3.9546	8.33991	3.16982	8.34237	3.47075	8.21599	3.64117	6.7011	3.68255	6.62751	3.72244	9.89733	3.96925
8.57752	3.9606	8.5497	3.1847	8.55206	3.48543	8.42557	3.65464	6.87831	3.69299	6.79693	3.73467	10.1476	3.97901
8.78745	3.97371	8.75948	3.20157	8.76176	3.50192	8.63522	3.66116	7.03984	3.70868	6.96635	3.74588	10.3978	3.98768
8.99735	3.98188	8.96928	3.21484	8.97145	3.51539	8.84479	3.67585	7.20921	3.71957	7.13575	3.75328	10.648	3.99588
9.20723	3.98347	9.17906	3.23038	9.18115	3.52845	9.05436	3.69171	7.37858	3.73466	7.30516	3.76483	10.8983	4.0028
9.41718	4.00315	9.38885	3.24548	9.39084	3.53522	9.264	3.69871	7.54795	3.74265	7.48468	3.7806	11.1485	4.01602
9.62706	4.0031	9.59864	3.25942	9.60054	3.54833	9.4736	3.70966	7.71732	3.7521	7.41398	3.74893	11.3987	4.0237
9.83694	4.00565	9.80843	3.27552	9.81023	3.56431	9.68317	3.72479	7.88669	3.75945	7.64398	3.78343	11.649	4.03008
10.0469	4.0255	10.0182	3.29119	10.0199	3.57986	9.89282	3.73148	8.05758	3.7655	7.81341	3.79893	11.8548	4.04613
10.2568	4.02545	10.228	3.30556	10.2296	3.5863	10.1024	3.74218	8.22542	3.77101	7.97897	3.80401
10.4667	4.02973	10.4378	3.31428	10.4393	3.59968	10.312	3.75391	8.39954	3.78651	8.16326	3.83345
10.6766	4.04785	10.6476	3.33169	10.649	3.61436	10.5217	3.75895	8.56416	3.79259	8.32162	3.82383
10.8865	4.0478	10.8574	3.3491	10.8587	3.62037	10.7312	3.7766	8.7297	3.79939	8.49101	3.83062
11.0963	4.04775	11.0672	3.35747	11.0684	3.63462	10.9409	3.78103	8.90673	3.81069	8.66043	3.84281
11.3063	4.05861	11.277	3.37106	11.2781	3.64237	11.1505	3.79703	9.07227	3.81746	8.81533	3.85372
11.5162	4.0679	11.4868	3.37835	11.4878	3.65301	11.3601	3.8035	9.24164	3.8253	9.01056	3.86619
11.726	4.06785	11.6966	3.39737	11.6975	3.668	11.5697	3.81798	9.41101	3.83649	9.15628	3.8799
11.8714	4.06906	11.8822	3.40982	11.883	3.67488	11.7793	3.82189	9.58038	3.83726	9.3381	3.88949
		12.0235	3.39123					9.73528	3.84329	9.50754	3.90737
								9.91912	3.85755	9.67693	3.91119
								10.0885	3.86197	9.84631	3.915
								10.2579	3.87214	10.0157	3.92241
								10.4272	3.87366	10.1851	3.9325
								10.5966	3.88453	10.3545	3.93776
								10.766	3.89567	10.5239	3.94818
								10.9353	3.89563	10.6933	3.95312
								11.1047	3.90097	10.8627	3.95612
								11.2741	3.91329	11.0321	3.96316
								11.4434	3.91809	11.2051	3.96449
								11.6128	3.91805	11.3653	3.96715
								11.7822	3.9229	11.5403	3.97712
								11.9435	3.93208	11.7097	3.98571
								12.0483	3.91286	11.879	3.98571
										12.0177	3.98142

## Sheet: Fig3a Exp. Dispersion 2.5pC
dispersion film		dispersion 500 nm waveguide		dispersion 750 nm waveguide		dispersion 1000 nm waveguide		dispersion 1500 nm waveguide		dispersion 3000 nm waveguide
wavevector k (1/µm)	frequency (GHz)	wavevector k (1/µm)	frequency (GHz)	wavevector k (1/µm)	frequency (GHz)	wavevector k (1/µm)	frequency (GHz)	wavevector k (1/µm)	frequency (GHz)	wavevector k (1/µm)	frequency (GHz)
0.216452	3.1758	0.0707456	2.2914	0.778201	2.613	0.813574	2.7738	0.176864	2.8542	0.212237	2.9346
0.606064	3.2562	0.0707456	2.2914	0.778201	2.613	0.813574	2.7738	0.176864	2.8542	0.212237	2.9346
0.822516	3.2964	1.20267	2.3718	1.37954	2.6934	1.30879	2.8542	0.778201	2.9346	0.742829	3.015
1.03897	3.3366	1.20267	2.3718	1.37954	2.6934	1.30879	2.8542	0.778201	2.9346	0.742829	3.015
1.25542	3.3768	1.87476	2.4522	1.91013	2.7738	1.80401	2.9346	1.20267	3.015	1.13193	3.0954
1.51516	3.417	1.87476	2.4522	1.91013	2.7738	1.80401	2.9346	1.20267	3.015	1.13193	3.0954
1.79655	3.4572	2.51147	2.5326	2.40535	2.8542	2.26386	3.015	1.66252	3.0954	1.5564	3.1758
2.07793	3.4974	2.51147	2.5326	2.40535	2.8542	2.26386	3.015	1.66252	3.0954	1.5564	3.1758
2.33768	3.5376	3.11281	2.613	2.90057	2.9346	2.75908	3.0954	2.08699	3.1758	2.01625	3.2562
2.64071	3.5778	3.07743	2.613	2.90057	2.9346	2.75908	3.0954	2.08699	3.1758	2.26386	3.2964
2.98703	3.618	3.67877	2.6934	3.46653	3.015	3.28967	3.1758	2.58221	3.2562	2.4761	3.3366
3.37664	3.6582	3.67877	2.6934	3.46653	3.015	3.28967	3.1758	2.82982	3.2964	2.72371	3.3768
3.72297	3.6984	4.31548	2.7738	4.0325	3.0954	3.85563	3.2562	3.14818	3.3366	3.04206	3.417
4.15587	3.7386	4.31548	2.7738	4.0325	3.0954	4.17399	3.2964	3.39579	3.3768	3.28967	3.4572
4.58877	3.7788	4.98756	2.8542	4.66921	3.1758	4.49234	3.3366	3.71414	3.417	3.60802	3.4974
5.10826	3.819	4.98756	2.8542	4.66921	3.1758	4.88145	3.3768	3.99713	3.4572	4.0325	3.5376
5.67102	3.8592	5.5889	2.9346	5.41204	3.2562	5.27055	3.417	4.4216	3.4974	4.31548	3.5778
6.2338	3.8994	5.5889	2.9346	5.80114	3.2964	5.65965	3.4572	4.8107	3.5376	4.70458	3.618
6.92645	3.9396			6.19024	3.3366	6.11949	3.4974	5.09368	3.5778	5.12905	3.6582
				6.61471	3.3768	6.57934	3.5376	5.55353	3.618	5.12905	3.6582
				7.07456	3.417	6.96844	3.5778	6.08412	3.6582	5.65965	3.6984
						7.5344	3.618	6.08412	3.6582	6.15487	3.7386
								6.61471	3.6984	6.15487	3.7386
								7.1453	3.7386	6.68546	3.7788
								7.1453	3.7386	7.2868	3.819
								7.74664	3.7788
								8.41872	3.819

## Sheet: Fig 3b Sim. Dispersion 5pC
dispersion film		dispersion 400 nm waveguide		dispersion 650 nm waveguide		dispersion 900 nm waveguide		dispersion 1400 nm waveguide		dispersion 1900 nm waveguide		dispersion 2900 nm waveguide
wavevector k (1/µm)	frequency (GHz)	wavevector k (1/µm)	frequency (GHz)	wavevector k (1/µm)	frequency (GHz)	wavevector k (1/µm)	frequency (GHz)	wavevector k (1/µm)	frequency (GHz)	wavevector k (1/µm)	frequency (GHz)	wavevector k (1/µm)	frequency (GHz)
0.187064	3.07255	0.193462	2.03604	0.0795868	2.37351	0.201347	2.56255	0.0170765	2.71954	0.193211	2.83704	0.134047	2.94392
0.397108	3.11451	0.403096	2.04925	0.289456	2.38044	0.411236	2.57473	0.175549	2.73471	0.443099	2.8697	0.303559	2.97085
0.603147	3.16424	0.612736	2.06098	0.499377	2.40126	0.621179	2.60148	0.344947	2.76306	0.692949	2.91187	0.473072	3.00368
0.809196	3.21639	0.822342	2.08179	0.709266	2.41361	0.831134	2.63175	0.514363	2.78669	0.942779	2.95884	0.642585	3.03221
1.01921	3.2523	1.03195	2.10225	0.919223	2.44422	1.04108	2.66036	0.683779	2.81052	1.1926	3.0089	0.812097	3.06905
1.22925	3.29162	1.24156	2.12089	1.12918	2.47531	1.25104	2.68976	0.853209	2.83098	1.44241	3.06057	0.98161	3.10475
1.43928	3.33012	1.45114	2.14922	1.33913	2.50393	1.42309	2.71857	1.23088	2.90675	1.69224	3.10805	1.15112	3.14134
1.64929	3.36525	1.66075	2.16951	1.5491	2.53688	1.60467	2.74894	1.39365	2.92551	1.94209	3.14975	1.32064	3.17041
1.85929	3.39622	1.87032	2.20079	1.75904	2.56359	1.83254	2.79772	1.69061	2.9995	2.19189	3.20455	1.49015	3.20431
2.06929	3.42719	2.07989	2.22942	1.93768	2.59979	2.0425	2.83067	1.85338	3.01699	2.44174	3.24664	1.65966	3.24144
2.27928	3.4557	2.28948	2.2561	2.13857	2.61859	2.25248	2.86623	2.02182	3.03973	2.6916	3.28593	1.82917	3.26933
2.48929	3.48905	2.49908	2.27821	2.34853	2.64948	2.46246	2.90321	2.19218	3.07225	2.94149	3.3183	1.99869	3.29502
2.69927	3.51682	2.70866	2.3065	2.54057	2.68377	2.67245	2.94288	2.36158	3.1009	3.19137	3.35139	2.1682	3.33123
2.90926	3.54429	2.91822	2.33861	2.76853	2.73481	2.8824	2.9715	2.53095	3.13747	3.44126	3.38584	2.33771	3.36407
3.11923	3.56834	3.12779	2.37124	2.97849	2.76542	3.09237	3.00532	2.70035	3.16477	3.69113	3.4231	2.50722	3.38884
3.32919	3.59036	3.33736	2.40013	3.18844	2.79339	3.30232	3.03426	2.86974	3.19468	3.94101	3.45764	2.67674	3.41362
3.53917	3.6154	3.54692	2.43376	3.39841	2.82721	3.51227	3.06312	3.0353	3.22307	4.19093	3.48153	2.84625	3.43829
3.74913	3.63742	3.7565	2.46182	3.60836	2.85669	3.72223	3.09585	3.19618	3.26076	4.43316	3.50899	3.01576	3.46232
3.95908	3.65783	3.96607	2.49154	3.81831	2.8853	3.93218	3.12447	3.3705	3.28192	4.70998	3.54389	3.18528	3.4857
4.16906	3.684	4.17565	2.52065	4.02827	2.91852	4.14214	3.15569	3.53123	3.29633	4.93679	3.58541	3.36645	3.50888
4.379	3.69843	4.38525	2.54212	4.23822	2.94621	4.35209	3.18344	3.70066	3.31704	5.19051	3.60529	3.53303	3.52309
4.58893	3.71322	4.61188	2.57842	4.44818	2.97763	4.56201	3.20438	3.87007	3.3411	5.44047	3.62113	3.69381	3.54285
4.79892	3.74179	4.80442	2.59523	4.65813	3.00589	4.76681	3.22336	4.0395	3.36334	5.69037	3.65146	3.85203	3.56429
5.00884	3.75486	5.01531	2.61933	4.86805	3.027	4.98188	3.25476	4.20894	3.38133	5.94031	3.67102	4.03284	3.58918
5.21878	3.76991	5.22365	2.63274	5.07797	3.0485	5.20801	3.26551	4.37833	3.40941	6.19026	3.68886	4.20235	3.60806
5.42872	3.7875	5.41574	2.66452	5.28792	3.07738	5.40175	3.3038	4.54776	3.43124	6.4402	3.70779	4.37186	3.62049
5.63865	3.80173	5.64275	2.70496	5.49784	3.09715	5.61167	3.32387	4.71721	3.44573	6.69018	3.71835	4.54138	3.64097
5.84859	3.81669	5.85233	2.73242	5.70776	3.11753	5.82159	3.34455	4.88671	3.44989	6.94012	3.73842	4.71089	3.65662
6.05852	3.83209	6.06196	2.74597	5.91771	3.14615	6.03149	3.35999	5.05613	3.47242	7.19007	3.75498	4.8804	3.66905
6.26845	3.84554	6.27156	2.77022	6.12763	3.16653	6.24139	3.3743	5.21891	3.48866	7.44005	3.76674	5.04992	3.69382
6.47836	3.8538	6.48116	2.79229	6.33754	3.18651	6.45132	3.39931	5.39503	3.50371	7.69001	3.78058	5.21943	3.70625
6.6883	3.87106	6.69076	2.81349	6.54744	3.20052	6.66123	3.41609	5.56448	3.51723	7.93997	3.7962	5.38894	3.71868
6.89821	3.88009	6.90039	2.83	6.75736	3.22107	6.87112	3.4304	5.73396	3.52607	8.18995	3.80504	5.55845	3.73111
7.10814	3.89345	7.10999	2.85042	6.96726	3.23599	7.08103	3.44632	5.90343	3.53685	8.43991	3.821	5.72797	3.74354
7.31804	3.89998	7.3196	2.86997	7.17716	3.25198	7.29092	3.4608	6.08423	3.53934	8.68989	3.83147	5.89748	3.75532
7.52797	3.9143	7.52922	2.88791	7.38707	3.27032	7.50083	3.47671	6.23332	3.55054	8.93985	3.84507	6.06699	3.76738
7.73788	3.92446	7.73885	2.90256	7.59699	3.28923	7.71073	3.49332	6.41748	3.55679	9.18983	3.85594	6.2365	3.7797
7.94781	3.93825	7.94845	2.92485	7.8069	3.30692	7.92063	3.50736	6.58133	3.57432	9.43981	3.86721	6.40602	3.79116
8.15769	3.94037	8.15807	2.94335	8.01678	3.31906	8.13053	3.5225	6.74523	3.57906	9.68979	3.87776	6.57553	3.80397
8.36762	3.9546	8.3677	2.95765	8.22669	3.33467	8.34043	3.5381	6.92024	3.60253	9.93977	3.8865	6.74504	3.81532
8.57752	3.9606	8.57732	2.97312	8.4366	3.35279	8.55029	3.54435	7.0897	3.61576	10.1898	3.89524	6.91456	3.81809
8.78745	3.97371	8.78695	2.98793	8.64647	3.36042	8.76018	3.55692	7.25917	3.62553	10.4397	3.90325	7.08407	3.83052
8.99735	3.98188	8.99659	3.0004	8.85636	3.37473	8.97008	3.57179	7.42863	3.63787	10.6897	3.91833	7.25358	3.84294
9.20723	3.98347	9.2062	3.01952	9.06626	3.39017	9.17998	3.58641	7.5981	3.6502	10.9397	3.92306	7.42309	3.85537
9.41718	4.00315	9.41583	3.0349	9.27616	3.40525	9.38985	3.59248	7.76756	3.66254	11.1897	3.92943	7.59261	3.86082
9.62706	4.0031	9.62546	3.0485	9.48606	3.41956	9.59974	3.60635	7.92899	3.66375	11.4397	3.94145	7.76212	3.86868
9.83694	4.00565	9.83508	3.06557	9.69596	3.43344	9.80964	3.62109	8.11751	3.67635	11.6897	3.94655	7.93163	3.88135
10.0469	4.0255	10.0447	3.0793	9.90582	3.43951	10.0195	3.63453	8.27598	3.69046	11.9232	3.95652	8.10114	3.88361
10.2568	4.02545	10.2543	3.09381	10.1157	3.45438	10.2294	3.64104	8.45212	3.70112			8.27066	3.89604
10.4667	4.02973	10.464	3.10806	10.3256	3.47127	10.4393	3.65534	8.60485	3.70832			8.44017	3.90632
10.6766	4.04785	10.6736	3.12388	10.5355	3.47912	10.6492	3.66098	8.78439	3.72203			8.60968	3.90962
10.8865	4.0478	10.8832	3.13205	10.7454	3.48989	10.8591	3.6746	8.95388	3.72768			8.77919	3.92205
11.0963	4.04775	11.0929	3.15008	10.9553	3.50498	11.0689	3.68067	9.12335	3.73971			8.94871	3.92911
11.3063	4.05861	11.3025	3.15681	11.1651	3.51075	11.2788	3.69445	9.2984	3.75244			9.11822	3.93564
11.5162	4.0679	11.5121	3.17389	11.375	3.52332	11.4887	3.69992	9.46227	3.76387			9.28773	3.94807
11.726	4.06785	11.7218	3.18566	11.5849	3.53724	11.6986	3.71422	9.63173	3.77787			9.45725	3.9519
11.8714	4.06906	11.8911	3.19696	11.7948	3.54435	11.8923	3.72246	9.80121	3.78697			9.62676	3.95198
				12.0002	3.55301			9.97065	3.80376			9.79627	3.96227
								10.1402	3.80347			9.96578	3.97469
								10.3096	3.813			10.1353	3.97477
								10.4668	3.82118			10.3048	3.97775
								10.6486	3.82118			10.4743	3.9897
								10.8181	3.82905			10.6438	3.99644
								10.9759	3.83825			10.8133	3.99652
								11.1571	3.84351			10.9829	4.00245
								11.3266	3.85316			11.1524	4.01515
								11.496	3.85904			11.3219	4.01818
								11.6655	3.86024			11.4914	4.01826
								11.835	3.86692			11.6609	4.02156
								11.944	3.87723			11.8304	4.04097

## Sheet: Fig3b Exp. Dispersion 5pC
dispersion film		dispersion 500 nm waveguide		dispersion 750 nm waveguide		dispersion 1000 nm waveguide		dispersion 1500 nm waveguide		dispersion 3000 nm waveguide
wavevector k (1/µm)	frequency (GHz)	wavevector k (1/µm)	frequency (GHz)	wavevector k (1/µm)	frequency (GHz)	wavevector k (1/µm)	frequency (GHz)	wavevector k (1/µm)	frequency (GHz)	wavevector k (1/µm)	frequency (GHz)
0.216452	3.1758	0.137425	2.0904	0.515345	2.4522	0.206138	2.613	0.37792	2.814	0.240494	2.8944
0.606064	3.2562	0.824552	2.1306	0.893265	2.4924	0.65277	2.6532	0.65277	2.8542	0.515345	2.9346
0.822516	3.2964	1.27118	2.1708	1.23683	2.5326	0.927621	2.6934	0.893265	2.8944	0.755839	2.9748
1.03897	3.3366	1.71782	2.211	1.47732	2.5728	1.20247	2.7336	1.0994	2.9346	0.961977	3.015
1.25542	3.3768	2.02702	2.2512	1.75217	2.613	1.44297	2.7738	1.3399	2.9748	1.16812	3.0552
1.51516	3.417	2.26752	2.2914	2.02702	2.6532	1.6491	2.814	1.54604	3.015	1.37425	3.0954
1.79655	3.4572	2.64544	2.3316	2.26752	2.6934	1.8896	2.8542	1.75217	3.0552	1.37425	3.0954
2.07793	3.4974	2.92029	2.3718	2.50801	2.7336	2.13009	2.8944	1.95831	3.0954	1.58039	3.1356
2.33768	3.5376	3.19514	2.412	2.78286	2.7738	2.37059	2.9346	1.99267	3.0954	1.58039	3.1356
2.64071	3.5778	3.50435	2.4522	3.02336	2.814	2.61108	2.9748	2.19881	3.1356	1.78653	3.1758
2.98703	3.618	3.74484	2.4924	3.19514	2.8542	2.85158	3.015	2.19881	3.1356	1.78653	3.1758
3.37664	3.6582	4.0884	2.5326	3.57306	2.8944	3.12643	3.0552	2.4393	3.1758	2.02702	3.216
3.72297	3.6984	4.39761	2.5728	3.84791	2.9346	3.40128	3.0954	2.4393	3.1758	1.99267	3.216
4.15587	3.7386	4.70682	2.613	4.12276	2.9748	3.40128	3.0954	2.71415	3.216	2.26752	3.2562
4.58877	3.7788	4.98167	2.6532	4.43197	3.015	3.67613	3.1356	2.67979	3.216	2.23316	3.2562
5.10826	3.819	5.32523	2.6934	4.77553	3.0552	3.67613	3.1356	2.989	3.2562	2.50801	3.2964
5.67102	3.8592	5.73751	2.7336	5.08474	3.0954	4.01969	3.1758	2.95464	3.2562	2.47366	3.2964
6.2338	3.8994	5.978	2.7738	5.46266	3.1356	3.95098	3.1758	3.26385	3.2964	2.74851	3.3366
6.92645	3.9396	6.35592	2.814	5.4283	3.1356	4.29454	3.216	3.19514	3.2964	2.74851	3.3366
				5.87493	3.1758	4.26019	3.216	3.5387	3.3366	3.05771	3.3768
				5.80622	3.1758	4.67246	3.2562	3.50435	3.3366	3.33256	3.417
				6.28721	3.216	4.56939	3.2562	3.84791	3.3768	3.64177	3.4572
				6.2185	3.216	5.05038	3.2964	4.19147	3.417	3.98533	3.4974
				6.73384	3.2562	4.91296	3.2964	4.60375	3.4572	4.43197	3.5376
						5.4283	3.3366	5.01602	3.4974	4.67246	3.5778
						5.29088	3.3366	5.25652	3.5376	5.11909	3.618
						6.32157	3.417	5.70315	3.5778	5.70315	3.6582
						6.83691	3.4572	6.18414	3.618	6.18414	3.6984
								6.73384	3.6582	6.66513	3.7386
								7.3179	3.6984
								7.90196	3.7386

## Sheet: Fig3c Sim. Dispersion 10pC
dispersion film		dispersion 400 nm waveguide		dispersion 650 nm waveguide		dispersion 900 nm waveguide		dispersion 1400 nm waveguide		dispersion 1900 nm waveguide		dispersion 2900 nm waveguide
wavevector k (1/µm)	frequency (GHz)	wavevector k (1/µm)	frequency (GHz)	wavevector k (1/µm)	frequency (GHz)	wavevector k (1/µm)	frequency (GHz)	wavevector k (1/µm)	frequency (GHz)	wavevector k (1/µm)	frequency (GHz)	wavevector k (1/µm)	frequency (GHz)
0.187064	3.07255	0.167688	1.90376	0.14873	2.30354	0.0708365	2.49881	0.174566	2.69637	0.142979	2.79837	0.0354521	2.91792
0.397108	3.11451	0.377531	1.912	0.317868	2.31593	0.28068	2.51726	0.384439	2.71686	0.312433	2.81275	0.204748	2.93601
0.603147	3.16424	0.587375	1.92978	0.48701	2.32778	0.490524	2.54711	0.594311	2.74595	0.481835	2.84008	0.374017	2.96063
0.809196	3.21639	0.797219	1.94896	0.656121	2.34387	0.700368	2.57757	0.804184	2.78272	0.651205	2.87509	0.543257	2.99245
1.01921	3.2523	1.00706	1.96898	0.825169	2.36854	0.910212	2.60805	1.01406	2.82505	0.82058	2.90913	0.712479	3.02866
1.22925	3.29162	1.21691	1.9897	0.99426	2.3873	1.12006	2.63506	1.22393	2.86047	0.989972	2.93882	0.881741	3.05501
1.43928	3.33012	1.42675	2.01554	1.16335	2.40661	1.3299	2.66466	1.4338	2.90028	1.15934	2.97382	1.0469	3.09975
1.64929	3.36525	1.63659	2.03722	1.3324	2.43047	1.53974	2.69529	1.64368	2.94283	1.32874	3.00282	1.21211	3.12872
1.85929	3.39622	1.84644	2.07017	1.50139	2.46303	1.74959	2.73019	1.85355	2.978	1.49808	3.04486	1.3813	3.17373
2.06929	3.42719	2.05628	2.1	1.67042	2.48962	1.95943	2.76902	2.06342	3.02271	1.66747	3.07363	1.55057	3.19836
2.27928	3.4557	2.26613	2.12801	1.83938	2.52657	2.16927	2.79907	2.27329	3.05662	1.83688	3.10016	1.71983	3.22562
2.48929	3.48905	2.47597	2.16157	2.00848	2.5444	2.37912	2.83065	2.48317	3.09378	2.00625	3.13575	1.83281	3.26973
2.69927	3.51682	2.68581	2.19019	2.17754	2.56674	2.58896	2.86475	2.69304	3.12986	2.17563	3.16856	1.99935	3.29522
2.90926	3.54429	2.89566	2.22054	2.34003	2.59455	2.79881	2.89898	2.90291	3.16025	2.33975	3.1894	2.16306	3.31349
3.11923	3.56834	3.1055	2.2531	2.5155	2.63538	3.00865	2.93508	3.11279	3.19324	2.51444	3.22037	2.32001	3.33338
3.32919	3.59036	3.31534	2.28098	2.68455	2.66005	3.21849	2.97003	3.33633	3.22081	2.68182	3.24824	2.50159	3.36321
3.53917	3.6154	3.52519	2.31207	2.85359	2.68514	3.42834	2.99999	3.53253	3.26222	2.85321	3.28261	2.67084	3.39373
3.74913	3.63742	3.73503	2.34316	3.02263	2.71089	3.63818	3.03016	3.7424	3.28934	3.03134	3.30917	2.84011	3.41836
3.95908	3.65783	3.94488	2.37177	3.19169	2.73394	3.84803	3.06275	3.95228	3.31074	3.19208	3.32247	3.00938	3.44294
4.16906	3.684	4.15472	2.40533	3.36073	2.75985	4.05787	3.0924	4.16413	3.33294	3.35374	3.36168	3.17868	3.45797
4.379	3.69843	4.36456	2.43057	3.52978	2.78344	4.26771	3.12167	4.38951	3.38936	3.52275	3.39024	3.34796	3.48206
4.58893	3.71322	4.67933	2.47836	3.69883	2.80806	4.47756	3.14029	4.56676	3.41182	3.69217	3.41279	3.51722	3.50782
4.79892	3.74179	4.88917	2.48984	3.86788	2.83272	4.6874	3.16366	4.79177	3.4381	3.86164	3.42514	3.68651	3.52859
5.00884	3.75486	5.08466	2.52028	4.03692	2.85782	4.88882	3.17773	5.01788	3.44199	4.03108	3.44178	3.85581	3.54426
5.21878	3.76991	5.30886	2.56376	4.20598	2.88109	5.09072	3.19598	5.19968	3.46871	4.20049	3.46648	4.0251	3.56331
5.42872	3.7875	5.51871	2.58054	4.37504	2.90405	5.3132	3.2168	5.42139	3.49445	4.36993	3.48474	4.1944	3.58204
5.63865	3.80173	5.72855	2.60508	4.54411	2.9263	5.53627	3.23092	5.63126	3.51685	4.53936	3.5046	4.3637	3.59916
5.84859	3.81669	5.93839	2.62654	4.71317	2.94958	5.74715	3.24458	5.84113	3.53274	4.70882	3.51985	4.53301	3.61146
6.05852	3.83209	6.14824	2.64952	4.88226	2.96818	5.94646	3.26686	6.05101	3.54707	4.87824	3.54181	4.7023	3.63298
6.26845	3.84554	6.35808	2.67294	5.05131	2.99285	6.15631	3.2829	6.26088	3.56192	5.0477	3.55528	4.87161	3.64731
6.47836	3.8538	6.56792	2.68811	5.22041	3.00926	6.36615	3.3039	6.47075	3.57985	5.21713	3.57381	5.04092	3.66164
6.6883	3.87106	6.77777	2.71586	5.38947	3.03307	6.576	3.32316	6.68062	3.59786	5.38659	3.58879	5.2102	3.68423
6.89821	3.88009	6.98761	2.72952	5.55856	3.05125	6.78584	3.33952	6.8905	3.60857	5.55607	3.5963	5.37951	3.69653
7.10814	3.89345	7.19746	2.75406	5.7277	3.06358	6.99568	3.34956	7.10037	3.62529	5.7255	3.61617	5.54883	3.70882
7.31804	3.89998	7.4073	2.77084	5.89679	3.08214	7.20553	3.36335	7.31024	3.64311	5.89496	3.62852	5.71815	3.72112
7.52797	3.9143	7.61714	2.78515	6.0659	3.09839	7.41537	3.37681	7.52012	3.65889	6.06443	3.64087	5.88747	3.73341
7.73788	3.92446	7.82699	2.80162	6.23504	3.11072	7.62521	3.38995	7.72999	3.67232	6.23389	3.65322	6.05679	3.74495
7.94781	3.93825	8.03683	2.822	6.40411	3.13271	7.82938	3.40373	7.93986	3.67757	6.40335	3.66556	6.22612	3.75687
8.15769	3.94037	8.24667	2.84238	6.57323	3.14719	8.0449	3.42893	8.14974	3.69103	6.57281	3.67791	6.39543	3.76917
8.36762	3.9546	8.45652	2.85972	6.74237	3.16006	8.2649	3.43794	8.35961	3.70579	6.74227	3.69133	6.56476	3.78093
8.57752	3.9606	8.66636	2.87403	6.91151	3.17239	8.46459	3.4471	8.56948	3.71187	6.91173	3.70368	6.73408	3.79209
8.78745	3.97371	8.87621	2.8883	7.08064	3.18473	8.67443	3.46359	8.77935	3.72559	7.0812	3.71603	6.90344	3.79474
8.99735	3.98188	9.08605	2.90456	7.24979	3.19658	8.88428	3.4812	8.98923	3.73379	7.25068	3.72409	7.07276	3.80703
9.20723	3.98347	9.29589	2.91817	7.41893	3.20838	9.09412	3.49394	9.1991	3.74421	7.42017	3.72945	7.24208	3.81932
9.41718	4.00315	9.50574	2.93335	7.58807	3.2206	9.30397	3.50186	9.40897	3.75537	7.58963	3.74116	7.4114	3.83162
9.62706	4.0031	9.71558	2.94895	7.75721	3.23213	9.51381	3.51341	9.61885	3.76327	7.7591	3.75302	7.58074	3.83694
9.83694	4.00565	9.92543	2.96326	7.92635	3.24414	9.72365	3.52839	9.82872	3.76818	7.92856	3.76537	7.75008	3.84495
10.0469	4.0255	10.1353	2.9715	8.09549	3.25648	9.9335	3.5398	10.0386	3.78224	8.09806	3.76806	7.9194	3.85724
10.2568	4.02545	10.3451	2.98971	8.26462	3.27021	10.1433	3.55124	10.2485	3.78819	8.26753	3.77826	8.08872	3.86954
10.4667	4.02973	10.555	3.00619	8.43376	3.28222	10.3532	3.55976	10.4583	3.79835	8.437	3.78948	8.25808	3.87164
10.6766	4.04785	10.7648	3.01529	8.6029	3.29455	10.563	3.57622	10.6682	3.81042	8.6065	3.79216	8.4274	3.88394
10.8865	4.0478	10.9746	3.0296	8.77204	3.30689	10.7729	3.58773	10.8781	3.81116	8.77596	3.80451	8.59673	3.89301
11.0963	4.04775	11.1845	3.04387	8.94118	3.31922	10.9827	3.59516	11.088	3.82553	8.94544	3.81203	8.76608	3.89726
11.3063	4.05861	11.3943	3.05622	9.11031	3.33155	11.1926	3.61123	11.2978	3.83334	9.11493	3.81794	8.93542	3.90419
11.5162	4.0679	11.6042	3.06948	9.27945	3.34389	11.4024	3.61517	11.5077	3.83489	9.28442	3.8233	9.10477	3.91059
11.726	4.06785	11.814	3.07834	9.44865	3.34764	11.6122	3.61821	11.7176	3.84897	9.4539	3.83163	9.27412	3.91538
11.8714	4.06906			9.61782	3.35585	11.8221	3.63763	11.9032	3.85648	9.62337	3.84371	9.44345	3.92392
				9.78696	3.36797	11.9939	3.64951			9.79287	3.84666	9.61277	3.93568
				9.9561	3.38127					9.96232	3.86035	9.78213	3.93778
				10.1253	3.39044					10.1318	3.8684	9.9515	3.93881
				10.2945	3.39365					10.3013	3.8684	10.1208	3.95111
				10.4636	3.40599					10.4708	3.87216	10.2901	3.96018
				10.6327	3.41832					10.6403	3.88451	10.4595	3.96014
				10.8019	3.43066					10.8098	3.89095	10.6289	3.96493
				10.9711	3.43548					10.9793	3.89095	10.7982	3.97664
				11.1403	3.44015					11.1488	3.89901	10.9675	3.98142
				11.3094	3.45425					11.3182	3.91136	11.1369	3.98138
				11.4786	3.45833					11.4877	3.9135	11.3062	3.991
				11.6477	3.47023					11.6572	3.91458	11.4756	4.00222
				11.8169	3.48294					11.8267	3.92693	11.6449	4.00266
				11.9256	3.48485					11.9899	3.9449	11.8143	4.00262
												11.9587	4.00416

## Sheet: Fig3c Exp. Dispersion 10pC
dispersion film		dispersion 500 nm waveguide		dispersion 750 nm waveguide		dispersion 1000 nm waveguide		dispersion 1500 nm waveguide		dispersion 3000 nm waveguide
wavevector k (1/µm)	frequency (GHz)	wavevector k (1/µm)	frequency (GHz)	wavevector k (1/µm)	frequency (GHz)	wavevector k (1/µm)	frequency (GHz)	wavevector k (1/µm)	frequency (GHz)	wavevector k (1/µm)	frequency (GHz)
0.216452	3.1758	0.543014	1.9698	0.169692	2.3718	0.0678767	2.5728	0.169692	2.7738	0.305445	2.8944
0.606064	3.2562	1.25572	2.01	0.814521	2.412	0.610891	2.613	0.509076	2.814	0.576952	2.9346
0.822516	3.2964	1.69692	2.0502	1.25572	2.4522	0.882398	2.6532	0.746644	2.8542	0.780583	2.9748
1.03897	3.3366	2.0363	2.0904	1.56117	2.4924	1.1539	2.6934	0.984213	2.8944	0.984213	3.015
1.25542	3.3768	2.37569	2.1306	1.83267	2.5326	1.39147	2.7336	1.22178	2.9346	1.18784	3.0552
1.51516	3.417	2.68113	2.1708	2.10418	2.5728	1.62904	2.7738	1.42541	2.9748	1.39147	3.0954
1.79655	3.4572	3.02052	2.211	2.34175	2.613	1.86661	2.814	1.62904	3.015	1.5951	3.1356
2.07793	3.4974	3.32596	2.2512	2.61325	2.6532	2.10418	2.8542	1.83267	3.0552	1.79873	3.1758
2.33768	3.5376	3.59747	2.2914	2.88476	2.6934	2.30781	2.8944	2.07024	3.0954	2.0363	3.216
2.64071	3.5778	4.00473	2.3316	3.12233	2.7336	2.54538	2.9346	2.30781	3.1356	2.27387	3.2562
2.98703	3.618	3.90291	2.3718	3.39384	2.7738	2.78295	2.9748	2.54538	3.1758	2.54538	3.2964
3.37664	3.6582	4.37805	2.412	3.66534	2.814	3.05445	3.015	2.78295	3.216	2.78295	3.3366
3.72297	3.6984	4.75137	2.4522	3.90291	2.8542	3.32596	3.0552	3.05445	3.2562	3.05445	3.3768
4.15587	3.7386	5.09076	2.4924	4.17442	2.8944	3.59747	3.0954	3.3599	3.2964	3.32596	3.417
4.58877	3.7788	5.43014	2.5326	4.5138	2.9346	3.86897	3.1356	3.63141	3.3366	3.66534	3.4572
5.10826	3.819			4.81925	2.9748	4.17442	3.1758	3.93685	3.3768	4.03867	3.4974
5.67102	3.8592			5.12469	3.015	4.5138	3.216	4.27624	3.417	4.41199	3.5376
6.2338	3.8994			5.49802	3.0552	4.81925	3.2562	4.58168	3.4572	4.78531	3.5778
6.92645	3.9396			5.87134	3.0954	5.22651	3.2964	4.98894	3.4974	5.22651	3.618
				6.24466	3.1356	5.59983	3.3366	5.43014	3.5376	5.70165	3.6582
				6.7198	3.1758	6.00709	3.3768	5.90528	3.5778	6.17678	3.6984
				7.22887	3.216	6.44829	3.417	6.41435	3.618	6.75374	3.7386
				7.63613	3.2562	6.92343	3.4572	6.92343	3.6582	7.29675	3.7788
						7.39857	3.4974	7.53432	3.6984	8.00946	3.819
								8.14521	3.7386	8.7561	3.8592
								8.85792	3.7788
								9.67244	3.819
