# Supplementary material for: Dispersion-tunable low-loss implanted spin-wave waveguides for large magnonic networks
Source: Nat Mater. 2025 Jul 9;24(12):1920–6. doi: 10.1038/s41563-025-02282-y (PMC12657222; doi:10.1038/s41563-025-02282-y)
Supplement: Supplementary file 4 — Fourier amplitude data plotted in Fig. 4a and Fourier amplitude profiles and transmission data plotted in Fig. 4b. [file 41563_2025_2282_MOESM4_ESM.xlsx]

## Sheet: Fig4a Fourier Data
	x-position (µm) ↓
k-vector (1/µm) →	Fourier amplitude data ↘	0	0.0381111	0.0762222	0.114333	0.152444	0.190556	0.228667	0.266778	0.304889	0.343	0.381111	0.419222	0.457333	0.495445	0.533556	0.571667	0.609778	0.647889	0.686	0.724111	0.762222	0.800334	0.838445	0.876556	0.914667	0.952778	0.990889	1.029	1.06711	1.10522	1.14333	1.18144	1.21956	1.25767	1.29578	1.33389	1.372	1.41011	1.44822	1.48633	1.52444	1.56256	1.60067	1.63878	1.67689	1.715	1.75311	1.79122
	0	-16.2266	-22.7998	-25.4063	-24.1729	-22.0856	-25.1771	-22.7654	-19.939	-23.5871	-22.4808	-22.6011	-22.983	-23.8612	-31.7107	-20.3192	-21.7097	-24.5386	-22.7943	-22.6134	-24.7191	-26.4093	-29.431	-28.2444	-25.1301	-25.7704	-23.6185	-24.3201	-22.7073	-28.6098	-25.7334	-24.138	-24.5907	-23.3894	-20.7775	-22.9005	-22.2502	-22.1412	-24.4037	-26.4656	-24.1654	-21.1931	-22.728	-22.0388	-19.4618	-26.8351	-26.9343	-23.4093	-29.4393
	0.150602	-16.1586	-23.3249	-22.1857	-22.4557	-23.1224	-23.2992	-31.9629	-22.6399	-22.917	-23.5441	-23.7771	-27.2537	-25.8996	-22.6494	-23.9282	-21.7893	-21.5685	-22.5399	-26.839	-23.9393	-22.3817	-24.5979	-23.7965	-26.0125	-23.1364	-23.3265	-25.679	-21.5123	-24.6888	-24.616	-24.1615	-26.8194	-28.5575	-27.5988	-22.7347	-20.0756	-25.7772	-22.3753	-22.1025	-24.4068	-21.2475	-22.5832	-20.2728	-25.0935	-20.5744	-24.3368	-23.2545	-24.4385
	0.301205	-15.1529	-30.348	-23.9628	-22.4034	-26.755	-22.8089	-24.2434	-25.4481	-25.9536	-21.5053	-24.4991	-24.2873	-23.9038	-24.3425	-24.3212	-25.0225	-23.9373	-26.7472	-20.7089	-23.738	-26.1927	-21.8506	-26.4326	-24.9729	-23.0173	-21.8387	-21.4856	-25.1684	-24.5169	-22.8208	-24.6974	-27.804	-21.4517	-22.8467	-21.1647	-24.8331	-21.027	-23.0543	-24.6222	-28.5064	-24.6551	-19.9034	-21.8718	-26.4865	-26.315	-28.0909	-24.4596	-23.85
	0.451807	-15.9237	-28.4591	-29.1006	-24.4745	-27.8036	-20.895	-29.5587	-26.0175	-24.6125	-23.5945	-20.5016	-22.9107	-23.5075	-27.1884	-27.3126	-26.5625	-19.4438	-21.2893	-23.581	-26.7819	-38.7702	-25.2479	-24.2816	-25.4374	-31.8402	-22.5377	-22.1267	-25.3502	-24.9028	-23.8085	-25.7959	-22.5758	-19.1598	-24.0413	-25.1965	-24.9941	-22.2621	-20.6456	-23.1509	-21.4936	-25.7468	-20.3078	-20.0839	-25.944	-24.4143	-25.9322	-23.9096	-23.3894
	0.60241	-15.4591	-21.3831	-27.8266	-21.0386	-28.1877	-22.2156	-19.9142	-26.6285	-26.47	-22.5505	-22.3296	-23.6364	-21.1438	-20.9724	-21.8922	-25.5147	-23.4025	-24.8707	-25.426	-23.0948	-24.8696	-23.2645	-25.2489	-25.5738	-25.6238	-24.6222	-23.2607	-23.7618	-22.2502	-28.8153	-26.0068	-26.1249	-18.7168	-23.1865	-21.3277	-25.0765	-24.3733	-24.2499	-19.7904	-21.3551	-25.5713	-21.8523	-17.7509	-21.5014	-20.978	-24.0165	-29.135	-20.8842
	0.753012	-16.9168	-23.7248	-19.0533	-22.6761	-27.1259	-31.3087	-23.4422	-21.274	-23.0111	-22.6838	-25.1044	-26.5641	-24.2639	-23.7511	-24.9995	-20.8443	-20.3551	-25.0611	-27.3986	-28.684	-21.7852	-22.4168	-21.4426	-31.3184	-26.7248	-26.589	-27.5627	-24.747	-21.805	-21.8836	-20.5418	-25.9051	-23.8685	-25.765	-25.7901	-26.1451	-20.8186	-25.0678	-23.6131	-20.6614	-23.9123	-19.076	-21.759	-27.388	-23.8268	-24.6446	-25.1676	-24.7206
	0.903614	-18.7685	-22.7986	-24.3085	-24.39	-23.2552	-24.6504	-23.311	-21.398	-25.3905	-20.5673	-22.5988	-26.6729	-26.7387	-23.0318	-26.1619	-22.3509	-23.0533	-24.3365	-21.9163	-22.0119	-20.2634	-24.3259	-25.3716	-24.1588	-23.8767	-23.353	-31.2523	-20.9931	-23.0655	-24.7463	-27.5914	-22.8384	-23.931	-23.545	-22.6283	-26.3543	-23.2357	-24.0464	-23.6412	-21.4134	-22.3363	-17.9906	-24.6221	-26.3658	-24.1908	-28.8903	-22.6301	-24.5661
	1.05422	-18.4233	-22.5858	-20.0094	-24.533	-21.5444	-21.5615	-26.9515	-24.5695	-20.0815	-24.0073	-21.0323	-29.4256	-19.8774	-20.4213	-24.2203	-24.9326	-24.1099	-22.2747	-22.4261	-25.5067	-25.9714	-21.4469	-22.0401	-31.0689	-25.8321	-25.8734	-24.3789	-25.375	-20.975	-21.8996	-27.6069	-24.1044	-27.7606	-27.1653	-28.4364	-21.4762	-28.9374	-22.3466	-22.5168	-28.146	-25.606	-17.1302	-23.5948	-23.3397	-26.7213	-20.2721	-28.3936	-22.9527
	1.20482	-27.4961	-21.731	-19.8099	-20.4114	-23.3465	-24.3223	-20.2735	-22.6116	-23.8909	-20.3706	-26.0781	-23.9981	-22.6391	-23.6728	-24.6538	-25.5789	-21.5041	-25.242	-24.5263	-22.2829	-28.0385	-21.6817	-20.5688	-20.55	-23.4268	-20.6002	-24.2284	-22.4779	-22.9168	-30.3325	-19.5021	-22.1352	-24.5552	-22.5388	-21.7311	-22.5392	-22.6609	-35.2927	-28.8613	-25.6888	-20.6978	-20.2873	-21.9798	-21.2916	-25.4677	-24.0559	-21.955	-21.355
	1.35542	-24.2378	-18.4747	-22.0729	-25.0731	-20.9938	-24.3751	-22.4766	-22.0726	-23.3121	-27.6583	-32.9699	-25.7959	-22.69	-24.2475	-23.7237	-28.1622	-24.959	-22.224	-24.6401	-22.3979	-22.0344	-26.5711	-22.8074	-22.349	-22.6653	-27.2809	-20.1372	-26.9019	-24.5515	-24.1976	-33.4823	-21.0795	-28.1683	-21.0345	-24.3009	-25.972	-21.4665	-25.873	-22.2285	-20.5618	-19.9529	-21.0012	-18.0629	-36.6099	-24.3763	-21.784	-21.8358	-21.8912
	1.50602	-27.2916	-18.7022	-21.3756	-22.7892	-21.0645	-24.7481	-19.3488	-27.9554	-25.1282	-26.1891	-22.8653	-22.0385	-25.0452	-23.3264	-19.947	-24.7257	-22.9469	-29.7893	-24.997	-23.4113	-23.8957	-22.7859	-25.8702	-20.5616	-20.3545	-24.3776	-30.1793	-31.7226	-20.6492	-21.7083	-22.6316	-23.0688	-23.3441	-31.2238	-22.9889	-21.6949	-23.146	-22.1592	-24.2203	-28.4606	-24.3909	-22.7203	-17.8858	-26.4421	-27.2812	-23.6454	-24.2442	-23.8336
	1.65663	-34.8699	-20.1423	-24.1895	-21.9266	-27.6974	-25.5991	-22.4634	-23.7904	-23.7286	-26.632	-31.9155	-24.473	-22.4992	-22.8862	-31.1299	-22.6334	-25.6406	-26.5856	-21.4	-25.0441	-23.7249	-20.6836	-25.0447	-23.9241	-26.2231	-25.6913	-26.3683	-22.4898	-27.8142	-22.5862	-20.4484	-23.6376	-23.6719	-28.8281	-25.7551	-23.1655	-26.305	-29.1949	-22.173	-24.0247	-30.6254	-27.2039	-23.9163	-22.8432	-28.5017	-23.1155	-23.5578	-23.964
	1.80723	-16.7108	-25.8516	-22.7786	-25.4062	-23.066	-23.2017	-24.7124	-25.9739	-23.8866	-22.3884	-24.1332	-21.1701	-22.8843	-21.6822	-22.3386	-22.2596	-21.6305	-21.8825	-22.7048	-25.9172	-27.6969	-25.5476	-24.3081	-25.5635	-25.9716	-29.7022	-22.9661	-21.0793	-27.163	-23.7182	-22.5941	-23.0301	-24.1086	-23.8521	-23.0662	-28.3021	-23.0284	-24.6266	-24.4125	-25.1354	-24.5731	-25.0884	-18.6804	-20.6131	-21.1795	-26.0209	-26.9428	-20.8804
	1.95783	-18.2943	-20.7119	-22.2581	-22.4885	-24.9191	-25.1737	-23.5616	-21.3534	-23.4315	-29.6697	-26.9819	-23.2436	-27.9215	-20.906	-21.4133	-25.3269	-26.632	-25.7815	-22.3983	-21.5715	-25.4183	-25.0892	-23.2678	-21.822	-24.1616	-22.7288	-25.0718	-22.0085	-22.9683	-26.7621	-22.4914	-27.5797	-26.2835	-24.7626	-26.2626	-24.3667	-22.6624	-21.4587	-26.0897	-24.3264	-22.4024	-26.5607	-23.2766	-20.2086	-27.0346	-21.0497	-24.592	-21.845
	2.10843	-17.109	-24.022	-24.2046	-26.3566	-21.6586	-22.6585	-24.1303	-20.2575	-22.3854	-25.1347	-27.4138	-26.0428	-31.4756	-26.6824	-25.2428	-23.4167	-24.4248	-21.927	-21.9489	-22.4896	-24.0843	-30.275	-22.8572	-23.6352	-25.7329	-29.4906	-23.5781	-23.031	-19.4797	-21.3027	-25.5064	-26.332	-22.3602	-20.5176	-23.9736	-20.7552	-25.4342	-21.6388	-22.5636	-25.9885	-21.7656	-29.2614	-20.0451	-20.553	-22.0192	-26.2586	-30.7367	-21.2289
	2.25904	-16.827	-21.4292	-23.7962	-27.8644	-21.4398	-19.7515	-28.6505	-25.7992	-19.3897	-24.2886	-24.0491	-22.6072	-24.2538	-25.6323	-24.3232	-21.6779	-28.0099	-25.454	-24.7699	-23.6899	-25.665	-26.1029	-23.5913	-22.1857	-19.867	-20.7779	-23.9865	-24.8784	-24.3367	-27.4707	-27.4323	-26.8803	-26.8	-21.4845	-22.7089	-23.7736	-24.9531	-23.507	-24.2752	-23.2791	-31.1267	-24.3583	-24.2196	-20.6158	-21.48	-24.4411	-27.6657	-24.1032
	2.40964	-15.9226	-24.1987	-26.793	-24.2349	-24.7457	-29.8583	-23.2809	-23.1629	-27.4085	-19.8472	-23.9919	-21.9008	-22.0488	-22.6524	-24.9842	-26.1211	-26.904	-21.5999	-24.0438	-25.6673	-29.4509	-28.3954	-19.8768	-25.2171	-28.0049	-21.6033	-30.1521	-21.2992	-22.8186	-25.0522	-24.6301	-24.2954	-23.5466	-21.9367	-23.3653	-25.7652	-29.7451	-19.8468	-23.8375	-26.7832	-20.4746	-21.0274	-20.7983	-19.3691	-21.0311	-26.5158	-23.4557	-23.4453
	2.56024	-14.9826	-28.7941	-29.7985	-22.9751	-30.3212	-20.6108	-25.5534	-26.3115	-27.6964	-20.9946	-21.4925	-27.806	-26.8978	-25.9092	-25.6067	-21.325	-22.6799	-21.0458	-25.023	-21.3586	-28.4569	-25.6089	-27.668	-28.0991	-27.3868	-20.7088	-21.7953	-20.5789	-23.7568	-21.8761	-21.9069	-31.7256	-24.9631	-22.0034	-25.4328	-25.1726	-22.6906	-25.516	-24.3254	-22.36	-28.8476	-26.562	-20.1141	-18.7596	-24.1222	-24.2327	-28.7982	-23.6754
	2.71084	-16.3684	-25.5512	-31.5802	-20.7333	-22.1409	-24.1952	-22.3906	-20.16	-24.9058	-25.1512	-22.2808	-26.2231	-25.5518	-25.3616	-24.1619	-24.1045	-20.5698	-26.0379	-24.1461	-22.0712	-22.808	-19.5117	-25.6906	-23.4858	-22.8364	-24.816	-25.6577	-22.2354	-25.1438	-27.5943	-26.0302	-23.8137	-21.0021	-24.2168	-23.6088	-23.4339	-27.4653	-29.3178	-25.067	-26.3951	-25.9014	-26.235	-28.0262	-19.6359	-22.8054	-23.2769	-25.7535	-29.6372
	2.86145	-17.5796	-20.0184	-21.4451	-23.513	-26.996	-22.4229	-23.6284	-27.2729	-24.7714	-27.0451	-23.5466	-23.9113	-22.5387	-29.2516	-22.9235	-23.7501	-21.4965	-23.9303	-21.4542	-30.8723	-30.1952	-21.0941	-26.0372	-22.519	-21.7394	-23.9298	-24.6667	-31.646	-20.0424	-23.1746	-25.6445	-23.6059	-21.3318	-21.7912	-22.4002	-24.4704	-23.1077	-25.7069	-25.1121	-23.5679	-24.5872	-24.0322	-25.9672	-18.9446	-20.6613	-23.1091	-25.7836	-25.1035
	3.01205	-16.4683	-23.0358	-24.1517	-25.6004	-23.6271	-21.6234	-23.4485	-22.8153	-20.6438	-23.7087	-22.6978	-19.9566	-21.699	-20.813	-23.1453	-25.5026	-22.5394	-23.9153	-24.9983	-22.9253	-21.7431	-24.8917	-25.1275	-22.1593	-20.9591	-22.3039	-31.2612	-20.6801	-23.8951	-22.9599	-27.7618	-23.6849	-28.0201	-22.7276	-20.3168	-21.9726	-28.1322	-24.0452	-24.1457	-23.851	-21.4017	-21.9917	-22.0513	-20.2991	-20.4391	-31.6087	-22.5318	-22.1261
	3.16265	-17.0112	-22.231	-24.7199	-26.5461	-23.7921	-22.642	-23.6352	-25.3817	-25.0963	-23.487	-24.4153	-24.7875	-22.6934	-25.1452	-27.6628	-24.3946	-22.2936	-24.5601	-23.7264	-26.8018	-22.0558	-27.1426	-25.05	-25.8804	-26.6714	-28.7114	-22.1871	-25.2531	-21.866	-22.498	-25.5255	-19.2526	-23.8896	-25.3039	-22.3022	-23.9391	-23.5453	-23.2198	-23.6466	-27.8668	-23.3878	-30.1855	-20.4148	-19.8231	-22.1824	-21.3971	-29.5965	-26.63
	3.31325	-15.5936	-24.4222	-21.2809	-25.043	-27.9219	-21.1237	-26.3771	-23.9799	-21.9036	-22.9483	-25.3352	-24.8551	-22.4948	-22.6361	-20.0355	-23.2262	-24.5068	-23.3542	-25.6768	-24.9226	-27.3885	-23.5381	-25.7187	-24.2117	-23.8667	-27.0078	-25.4842	-25.4779	-24.4976	-24.7733	-21.8319	-22.0162	-22.8773	-28.969	-21.4553	-25.8109	-21.6261	-23.7412	-21.5024	-25.0843	-22.2073	-20.0094	-19.6566	-22.6991	-20.5053	-23.5015	-23.3124	-24.6799
	3.46386	-17.1932	-23.6542	-22.1841	-31.4583	-28.296	-21.5308	-19.9953	-22.2995	-20.8094	-25.1863	-21.6249	-24.0086	-24.2916	-26.0101	-24.1034	-22.3455	-22.9845	-25.2057	-23.6151	-29.2606	-20.1091	-23.2666	-22.6773	-25.5662	-24.7845	-26.5552	-21.714	-20.0452	-21.958	-35.4512	-23.7639	-25.9652	-25.4102	-21.3566	-21.3098	-27.1824	-20.9713	-30.3544	-22.1912	-30.3411	-19.9835	-31.2952	-26.3121	-19.6045	-25.2068	-23.803	-21.9184	-27.2233
	3.61446	-16.9246	-21.8937	-29.5593	-24.0544	-23.9406	-22.6327	-26.354	-22.7577	-23.8551	-28.3459	-22.5398	-20.4988	-22.8349	-26.4297	-25.9837	-24.297	-23.4278	-21.8959	-25.2658	-22.5534	-23.2529	-23.717	-29.6572	-22.71	-22.2082	-31.1633	-20.9888	-20.906	-23.1764	-23.5869	-23.0953	-21.688	-30.7702	-25.6691	-21.93	-21.3015	-25.9195	-26.0683	-23.5666	-23.2325	-26.1497	-22.3497	-23.4913	-19.5137	-23.3402	-24.5882	-25.6699	-24.2088
	3.76506	-17.3078	-23.6761	-20.4861	-31.3469	-23.8862	-23.3741	-22.1994	-26.0272	-32.9805	-24.5329	-21.2507	-23.2164	-21.6119	-23.2666	-22.6782	-24.4984	-24.1207	-23.8874	-22.576	-21.8604	-23.4833	-22.7633	-24.5346	-22.8952	-23.5819	-27.7354	-25.6852	-21.5999	-21.5343	-23.0102	-21.2324	-26.2574	-24.9994	-30.849	-24.0517	-23.9055	-27.1552	-27.6074	-21.8371	-19.5735	-28.2427	-29.1357	-24.2165	-19.4688	-21.2912	-21.4361	-24.5311	-25.0462
	3.91566	-16.3689	-22.9753	-26.0576	-20.5143	-22.3806	-27.3173	-25.8192	-21.4003	-23.3125	-22.5986	-25.839	-22.8704	-22.3565	-22.0219	-22.76	-23.9567	-22.5058	-32.3174	-23.0558	-18.6715	-24.2741	-23.9373	-23.0561	-19.929	-28.9227	-21.8898	-24.1596	-19.8411	-22.5632	-20.3297	-22.4889	-27.588	-25.5064	-27.1054	-25.3712	-22.1728	-25.6253	-22.4649	-23.2024	-26.7597	-28.254	-22.9895	-23.1783	-20.864	-25.7329	-23.406	-26.5801	-19.957
	4.06627	-17.9091	-21.4665	-29.0277	-25.7295	-26.8248	-26.8566	-26.8087	-25.2529	-27.5636	-23.4844	-26.6129	-22.4959	-24.0091	-23.4459	-23.9179	-23.4185	-25.3772	-21.8326	-26.1647	-25.2323	-22.0966	-24.9122	-30.229	-26.8922	-25.9794	-24.5204	-22.8972	-23.1737	-30.2286	-24.8475	-22.0631	-22.9801	-31.4346	-20.6409	-27.6625	-21.2937	-21.7005	-28.9412	-22.2393	-22.9129	-24.6	-24.7145	-21.9909	-22.4388	-23.5134	-24.6865	-18.8033	-29.3268
	4.21687	-16.2101	-23.5024	-23.0611	-25.0978	-24.1262	-25.3533	-26.3499	-25.9602	-24.8096	-24.386	-21.3756	-31.3825	-21.3865	-27.1905	-24.4988	-21.8332	-21.2498	-22.3224	-28.8554	-21.4794	-23.8459	-23.005	-24.2111	-22.7859	-21.9772	-21.1826	-26.9925	-25.5312	-30.4836	-24.3623	-21.5506	-25.6881	-26.9224	-24.3303	-20.6289	-24.7538	-21.1558	-25.7322	-23.6837	-19.7458	-26.0126	-24.7914	-19.6915	-22.49	-22.802	-22.7521	-21.536	-23.059
	4.36747	-18.8293	-21.1393	-23.3656	-21.4414	-21.3273	-21.9899	-23.3128	-22.849	-24.7212	-24.484	-25.8357	-35.315	-22.6213	-23.3551	-21.9602	-21.9934	-25.634	-25.4581	-22.7206	-20.0661	-22.5909	-22.6144	-20.7034	-24.0246	-22.7675	-26.1556	-24.3836	-22.4721	-23.0496	-21.211	-21.8957	-22.7271	-29.02	-22.0034	-25.7357	-27.2571	-24.0325	-26.739	-28.3903	-22.8827	-25.0173	-23.0261	-20.2791	-18.0394	-22.2452	-24.0318	-24.6377	-21.4922
	4.51807	-18.3259	-24.1497	-20.4683	-21.1431	-24.2054	-26.1608	-21.1252	-22.8799	-25.4986	-21.9763	-23.6274	-24.3299	-26.6807	-21.9868	-23.5719	-29.0708	-21.6072	-24.0437	-23.4645	-21.391	-24.6571	-28.2211	-21.1178	-27.0259	-28.8455	-23.4153	-21.2849	-24.496	-24.8464	-24.0798	-23.072	-21.3317	-19.9833	-19.8552	-23.5871	-21.1838	-24.8322	-19.9204	-25.3811	-26.52	-21.8687	-23.7844	-21.988	-19.3351	-24.2634	-23.8182	-20.3385	-23.9708
	4.66867	-17.7096	-22.4303	-22.0318	-21.3988	-18.9327	-22.3107	-26.1905	-21.8833	-22.5527	-24.5113	-24.3922	-29.8875	-21.7523	-23.9091	-21.3928	-21.1585	-31.0954	-28.0704	-28.6758	-21.4543	-22.3257	-23.4534	-21.9909	-26.9217	-23.2714	-23.2644	-24.2814	-20.671	-23.6507	-26.588	-19.6066	-21.7591	-22.404	-28.6614	-22.0878	-24.0454	-26.2422	-28.0125	-24.5207	-23.2323	-22.446	-20.9884	-22.0727	-18.4581	-19.7138	-21.829	-23.7639	-28.9226
	4.81928	-23.0816	-25.0912	-22.4791	-26.8406	-19.5115	-28.8124	-24.6789	-20.2681	-22.8415	-28.3848	-21.661	-33.2006	-21.3672	-23.421	-24.4538	-22.1053	-23.8452	-23.7432	-27.376	-21.0775	-23.222	-23.5311	-20.5752	-24.2545	-21.7365	-21.0402	-31.1091	-23.398	-22.201	-23.9437	-28.1709	-27.1236	-24.737	-23.0981	-20.1794	-21.5424	-23.1205	-21.1927	-24.313	-22.9727	-24.8035	-23.4998	-25.8527	-19.0667	-24.5644	-21.9274	-22.4653	-21.7749
	4.96988	-21.5128	-19.8283	-20.3483	-22.3823	-22.963	-23.0084	-21.4394	-21.5831	-22.1492	-28.7898	-30.296	-23.0122	-23.9114	-22.9417	-32.3169	-27.515	-21.3959	-27.0472	-22.7342	-23.1571	-22.7016	-24.0367	-21.4379	-20.7927	-23.2639	-28.3917	-24.1996	-21.6234	-24.6309	-25.4812	-26.0941	-23.253	-24.7478	-23.0262	-25.8062	-19.2466	-21.4326	-24.0762	-19.626	-20.2385	-28.0077	-22.1685	-24.4488	-19.0487	-23.4924	-27.7459	-25.4631	-24.5765
	5.12048	-19.4082	-18.4901	-19.05	-23.949	-23.5086	-20.6902	-23.8466	-23.1849	-20.7954	-25.2871	-23.6054	-23.6205	-25.2367	-19.6835	-26.5922	-21.6145	-24.8214	-27.0011	-21.2252	-21.2165	-23.0675	-21.2305	-23.1822	-22.952	-30.8687	-23.6323	-23.3825	-25.4924	-24.1249	-27.1105	-28.8497	-23.7239	-30.3183	-24.1391	-24.4605	-21.5773	-21.7993	-24.8813	-27.5309	-29.3213	-22.8745	-20.5765	-25.1647	-19.2687	-23.1027	-24.4206	-23.551	-23.869
	5.27108	-20.9056	-19.848	-20.6576	-18.6119	-20.7841	-27.6139	-20.1348	-22.1298	-19.3733	-22.0085	-24.366	-24.9073	-22.6918	-28.7202	-23.1048	-22.6031	-23.5884	-24.5711	-21.4988	-24.9129	-24.0793	-21.6499	-22.6729	-20.7683	-25.4297	-25.8034	-23.9268	-22.276	-23.8264	-23.3267	-25.8027	-24.1352	-22.7489	-20.4986	-27.3194	-21.5132	-25.35	-23.7967	-25.6255	-18.5217	-20.7673	-20.821	-22.7955	-18.1532	-24.0286	-23.6908	-23.1872	-28.5395
	5.42169	-30.2087	-21.7778	-20.5237	-24.5732	-22.3197	-24.565	-19.7573	-21.9943	-27.4342	-22.4456	-26.3198	-20.1573	-23.5438	-36.4552	-20.8783	-24.6395	-22.3746	-22.1674	-24.0346	-21.0113	-32.755	-32.0942	-20.3502	-22.9058	-24.575	-21.7581	-21.209	-26.8058	-27.1697	-29.8867	-22.3005	-23.8947	-25.3189	-19.5796	-24.5414	-20.5966	-22.0919	-23.6788	-25.0632	-20.0326	-26.4976	-22.2395	-25.5186	-20.7321	-24.0601	-21.1274	-20.203	-20.8017
	5.57229	-19.6785	-24.0679	-23.4332	-26.0554	-27.5766	-23.8808	-24.7561	-28.0671	-24.321	-23.7295	-22.6873	-22.9566	-21.7408	-20.227	-20.7867	-22.8562	-23.6074	-20.665	-26.6907	-24.2126	-23.3527	-20.032	-20.9034	-22.1083	-24.5828	-22.5136	-22.1931	-24.2092	-23.3277	-24.8791	-23.7956	-24.5376	-27.3114	-23.6527	-21.8035	-22.4563	-22.1007	-21.0478	-23.9297	-20.5162	-26.5697	-23.3277	-21.1226	-22.8203	-22.7186	-19.843	-22.3832	-23.9536
	5.72289	-17.0538	-23.1031	-23.4359	-24.4083	-29.7431	-23.026	-20.1597	-19.6324	-23.5934	-26.0623	-22.1999	-22.6017	-27.3273	-22.9358	-23.5252	-21.8391	-27.9509	-18.8706	-23.3576	-21.2472	-25.6967	-25.9559	-21.4082	-25.5017	-26.7047	-21.9777	-25.6896	-23.3513	-20.093	-26.919	-20.6977	-24.7841	-23.6282	-23.3556	-24.6589	-24.4531	-22.7685	-23.1008	-23.6526	-28.9714	-21.5841	-19.9317	-18.8899	-20.7162	-26.3037	-25.5401	-25.0928	-22.8746
	5.87349	-15.4493	-22.1452	-24.4272	-25.8477	-22.1103	-24.6753	-28.8821	-22.6782	-26.7693	-24.0002	-22.4779	-22.8625	-25.7171	-22.2859	-23.6192	-23.0557	-24.7842	-24.7541	-23.2331	-29.3023	-21.6525	-20.2001	-26.8021	-21.9465	-26.5191	-22.1155	-26.1572	-24.2789	-25.6926	-25.2915	-18.7549	-25.4931	-22.6477	-24.3107	-23.5721	-20.4267	-24.542	-22.0003	-25.1799	-22.647	-29.2283	-20.4053	-19.8909	-21.3487	-22.3303	-26.6006	-21.0698	-27.334
	6.0241	-15.0421	-26.4748	-21.6461	-25.5121	-23.368	-23.0372	-25.8737	-22.6899	-21.6501	-24.2344	-28.0741	-25.2289	-24.2519	-24.171	-22.2863	-23.7708	-24.4917	-25.0348	-23.2138	-24.1015	-25.3028	-26.2088	-20.0944	-21.2978	-26.6755	-24.8484	-24.1521	-24.4298	-22.4652	-26.6717	-20.2934	-25.5136	-28.8579	-24.1255	-23.226	-18.8517	-19.939	-22.5272	-24.8708	-22.603	-23.5142	-24.2193	-24.2239	-17.622	-26.6631	-29.3579	-22.4832	-22.9774
	6.1747	-16.1177	-24.933	-20.9707	-22.8875	-22.3607	-23.2249	-21.8085	-23.1339	-22.9701	-22.671	-19.8829	-23.0677	-23.247	-21.3005	-24.9016	-20.9183	-28.065	-21.1095	-24.3741	-21.4965	-28.7274	-22.18	-31.9714	-23.9983	-22.7583	-20.9499	-27.6955	-30.8049	-28.9932	-21.562	-26.7215	-26.4075	-29.7554	-27.2404	-30.2796	-24.5156	-30.4071	-25.1949	-24.3955	-22.8746	-22.3483	-24.0582	-22.1034	-17.7981	-20.4198	-21.5747	-30.3861	-23.9771
	6.3253	-19.9007	-21.4156	-20.2167	-22.6223	-23.4854	-22.0516	-21.515	-25.6699	-21.1889	-21.8364	-22.3846	-23.5052	-23.938	-21.4374	-23.7685	-27.3002	-27.4405	-21.571	-20.6004	-23.6114	-27.5781	-29.74	-25.4943	-34.1454	-23.588	-22.8863	-20.7011	-25.9739	-25.4932	-20.1318	-23.2603	-26.2412	-29.7051	-22.2185	-24.6742	-21.7544	-20.8712	-22.9891	-25.7433	-20.8486	-22.1955	-22.8095	-23.7289	-19.865	-22.3318	-23.0385	-21.5537	-20.021
	6.4759	-20.7772	-19.3338	-20.4544	-19.3662	-23.1048	-26.7297	-19.8457	-23.7348	-22.0941	-24.8165	-26.3861	-22.2756	-28.1659	-21.8598	-23.7424	-22.697	-20.3018	-25.9768	-21.3513	-21.0758	-22.6433	-22.5714	-29.7749	-29.6685	-25.7541	-21.6091	-24.8107	-24.0299	-21.6273	-22.1207	-27.1585	-26.5102	-24.2958	-22.6946	-21.089	-26.5022	-20.4456	-23.4369	-25.5087	-23.9937	-27.5902	-25.7825	-19.6724	-21.1756	-19.1809	-33.513	-24.7502	-22.3239
	6.62651	-28.7397	-22.6324	-18.3752	-24.993	-20.0443	-19.3944	-21.3845	-20.7027	-20.1951	-20.3109	-28.4359	-20.2938	-23.3188	-24.2368	-20.8212	-21.9827	-20.1275	-23.3276	-22.4753	-20.5819	-21.1	-22.8928	-25.5701	-22.5175	-19.8211	-26.1106	-20.8286	-21.6326	-26.3663	-27.0916	-22.5518	-23.1579	-27.3412	-22.7206	-22.0817	-23.6787	-20.1813	-29.1611	-22.7892	-22.2105	-28.1816	-25.0273	-21.0771	-20.571	-20.4264	-24.3232	-23.9996	-22.6248
	6.77711	-23.3412	-21.0427	-18.6325	-21.5461	-18.5648	-19.6572	-21.8936	-28.1503	-20.6107	-20.6502	-30.7578	-24.699	-24.7995	-22.76	-22.4934	-19.8492	-20.1389	-25.8017	-23.7482	-20.4914	-22.9162	-23.4657	-22.454	-22.7942	-24.1757	-27.7806	-23.3168	-22.267	-26.1605	-20.9081	-21.4887	-24.8516	-20.9859	-22.5968	-21.9013	-20.4771	-21.8451	-25.1497	-21.3106	-28.8577	-24.5921	-21.9555	-24.5953	-21.8662	-20.3571	-23.808	-26.1827	-25.0258
	6.92771	-21.0986	-17.9981	-20.5517	-19.1262	-19.067	-21.997	-21.7321	-24.9657	-26.042	-23.3278	-19.6443	-23.8353	-25.1627	-21.4451	-23.071	-20.5721	-24.6761	-20.8698	-27.2087	-21.3591	-21.6302	-20.8087	-21.9637	-26.5947	-20.7681	-22.3004	-23.6358	-23.1021	-29.3515	-25.2917	-22.617	-29.3676	-24.7243	-23.007	-25.8394	-27.7171	-25.0093	-26.0631	-22.0251	-28.3913	-20.8655	-26.3762	-26.7558	-18.4039	-20.3075	-21.5023	-25.5445	-21.0365
	7.07831	-21.0406	-20.7647	-22.2455	-19.3802	-22.1854	-21.9342	-22.9779	-23.6437	-21.3591	-29.0588	-24.7604	-21.7498	-25.1735	-23.568	-20.2052	-24.6412	-21.0568	-21.0325	-24.9678	-26.6162	-23.7907	-23.618	-24.1041	-24.1102	-24.7582	-21.9525	-22.0282	-22.8884	-25.8732	-22.9444	-26.5731	-25.28	-21.3673	-27.606	-24.8502	-21.2803	-25.4213	-25.8728	-20.1375	-31.1685	-27.3942	-21.4405	-27.0791	-19.2542	-23.6929	-25.3466	-23.2866	-24.6356
	7.22892	-19.1541	-24.2891	-21.7659	-23.4766	-21.4437	-23.1564	-32.7923	-23.5134	-22.3667	-24.2194	-27.9684	-20.813	-25.2198	-31.642	-25.8024	-29.3829	-26.4309	-26.0105	-23.0508	-23.3355	-29.5288	-23.3448	-27.176	-21.1242	-22.7198	-22.5777	-24.7985	-27.0616	-23.5678	-22.2743	-23.3839	-21.0759	-21.4078	-23.818	-21.9067	-21.6768	-25.7304	-29.0857	-21.6724	-27.5815	-23.3595	-27.6818	-20.7172	-19.1425	-23.3744	-19.6126	-20.8929	-23.2517
	7.37952	-17.1742	-29.5577	-21.545	-25.0181	-27.1693	-22.2952	-25.7802	-21.5223	-27.2264	-23.2372	-24.3738	-23.5278	-23.3833	-23.5985	-26.5697	-25.7812	-26.8986	-21.0361	-22.1423	-22.1258	-24.3553	-22.3152	-28.2005	-24.7739	-28.465	-23.5208	-25.3042	-22.682	-26.0464	-28.9646	-27.5142	-23.1265	-24.0426	-23.4641	-26.0754	-26.6169	-25.0588	-20.7447	-20.1129	-27.2581	-22.4223	-19.5372	-25.3636	-19.5263	-24.8791	-20.6761	-26.5813	-22.049
	7.53012	-16.8558	-25.0366	-20.0679	-23.2784	-24.3474	-22.4857	-23.5088	-25.4194	-26.8009	-22.3798	-24.8389	-22.7007	-23.7763	-21.1026	-25.7638	-27.0195	-21.4348	-21.8456	-32.7599	-25.8308	-23.0994	-23.1741	-26.6231	-22.1289	-28.8216	-22.1056	-24.5734	-20.5743	-24.5226	-27.075	-26.9149	-25.2867	-25.6165	-23.0985	-25.2528	-32.7401	-22.3246	-26.2732	-24.6247	-27.0265	-22.3108	-20.1496	-22.8208	-19.1254	-21.5511	-27.0816	-20.7549	-26.1289
	7.68072	-16.5432	-24.6192	-21.6514	-19.8359	-27.0858	-30.9978	-26.3357	-21.8968	-24.1753	-29.6737	-24.3037	-24.6794	-32.2826	-22.6626	-29.2509	-22.2164	-23.5446	-27.5273	-23.7795	-19.2473	-20.881	-24.2853	-27.0756	-24.3513	-21.7879	-19.939	-22.7231	-21.3777	-22.79	-22.7953	-28.0186	-21.5089	-24.0289	-21.8734	-29.4747	-22.3421	-20.8947	-27.0158	-24.1002	-22.1244	-21.6502	-24.917	-22.1971	-21.0613	-23.1339	-20.3951	-23.5149	-31.1633
	7.83133	-16.6597	-28.9082	-24.2614	-20.6561	-25.141	-23.1247	-24.0719	-22.7086	-22.4264	-24.4335	-20.2615	-21.949	-23.8389	-33.6649	-24.1004	-21.8322	-26.8962	-24.4686	-24.5335	-28.0207	-24.1911	-24.1697	-24.7472	-20.0217	-23.3505	-24.7418	-21.7771	-24.2584	-20.5247	-25.4537	-22.2059	-27.3638	-21.3647	-25.8433	-21.2848	-23.6166	-18.7108	-23.9124	-24.9547	-21.4123	-21.4672	-24.3445	-21.9569	-19.414	-24.235	-23.4648	-29.04	-21.0784
	7.98193	-16.9688	-24.0082	-20.7273	-27.8738	-21.063	-24.3284	-22.5977	-22.0093	-23.6252	-20.4365	-21.6521	-21.2119	-20.8228	-20.4771	-35.5844	-23.9734	-23.1178	-28.6755	-24.7768	-25.5869	-25.7621	-24.762	-22.9554	-24.9325	-25.0235	-20.8532	-22.0117	-29.651	-28.2913	-23.579	-25.4047	-25.071	-21.3811	-22.2128	-21.824	-21.0267	-24.6331	-19.8866	-23.0576	-25.6169	-22.0255	-27.1997	-22.366	-19.6769	-25.8103	-24.5033	-25.7323	-23.4505
	8.13253	-17.4633	-23.3642	-24.3558	-24.0596	-24.2792	-25.3906	-21.165	-20.4281	-24.9957	-20.9469	-24.9055	-26.4808	-23.001	-24.0843	-23.2449	-25.7432	-25.713	-32.8467	-27.0467	-21.7177	-26.1204	-20.8493	-25.1659	-26.7555	-22.8394	-24.5746	-21.3923	-26.9624	-22.3738	-24.4027	-24.5101	-25.4918	-26.0305	-20.6607	-20.5158	-21.1565	-22.085	-21.3758	-34.8904	-19.6844	-28.7948	-22.4928	-20.916	-16.995	-21.8232	-23.9866	-25.747	-23.1974
	8.28313	-20.7052	-21.3113	-25.9765	-24.4229	-19.7774	-31.069	-24.6769	-20.3327	-22.5506	-20.1512	-20.9584	-20.8968	-22.7788	-19.6618	-20.7864	-22.1537	-22.2561	-24.2111	-21.5676	-26.1745	-20.1701	-20.3287	-24.8795	-23.8654	-25.5721	-23.8901	-24.9784	-23.7079	-25.2883	-27.2434	-26.5774	-20.2742	-25.1295	-22.7342	-20.1447	-23.4704	-19.2412	-20.6303	-26.6485	-21.5818	-27.51	-26.457	-23.0936	-20.5615	-20.906	-20.8207	-19.7294	-24.8583
	8.43373	-21.3724	-18.3107	-19.4438	-21.7214	-25.2683	-20.0022	-25.9035	-26.4304	-21.1207	-21.3638	-25.9379	-21.3198	-20.5441	-21.5927	-26.2555	-28.2461	-24.6781	-23.7342	-23.4669	-25.5625	-22.8863	-20.7665	-25.1059	-25.5013	-27.5102	-23.1431	-23.4589	-26.8413	-25.8314	-21.0918	-25.1603	-22.9538	-21.1413	-22.0533	-27.255	-31.4241	-28.039	-19.1357	-22.1748	-21.0557	-25.0132	-22.6878	-23.9001	-21.5225	-19.8982	-29.9199	-23.5664	-25.8263
	8.58434	-25.6114	-17.8988	-22.7762	-23.0581	-24.8207	-22.6867	-26.3119	-25.903	-22.2578	-24.328	-22.9666	-21.1405	-21.1134	-21.012	-22.4836	-22.0947	-24.6171	-22.9737	-22.8149	-25.956	-24.3169	-25.2904	-26.1779	-22.7511	-24.5503	-30.1131	-24.7937	-26.3377	-21.5309	-22.5259	-27.3929	-26.1799	-25.8471	-21.1793	-23.3108	-26.2833	-29.2736	-21.4352	-23.4589	-23.527	-21.0026	-24.842	-24.0937	-19.3205	-21.921	-23.1299	-25.4712	-21.4169
	8.73494	-26.5903	-19.5905	-17.9933	-20.9566	-22.2253	-20.2191	-29.7106	-23.856	-21.4541	-22.3951	-22.9728	-21.3868	-20.6132	-23.0233	-28.5377	-23.1925	-21.3521	-26.1401	-20.8445	-30.375	-27.9055	-24.1365	-22.702	-21.9713	-21.6343	-26.0809	-22.3355	-20.628	-23.8275	-27.4496	-21.6593	-24.3587	-23.6899	-25.7266	-23.0381	-24.7415	-24.3086	-25.8356	-23.2795	-26.5657	-26.5697	-22.7462	-18.1327	-19.8919	-23.8538	-21.0045	-21.5146	-20.6596
	8.88554	-30.67	-17.7242	-18.2649	-24.755	-21.9304	-20.9746	-22.954	-23.7678	-23.8155	-21.0411	-21.7891	-21.0392	-20.9584	-20.2247	-21.233	-23.1941	-22.5685	-20.6639	-23.5092	-21.8426	-22.2478	-21.8654	-29.6281	-22.8443	-25.3781	-28.2112	-28.619	-21.5927	-27.0613	-22.0229	-24.9297	-26.3722	-25.6639	-24.0846	-23.588	-24.293	-20.7873	-26.9848	-22.2709	-21.7598	-22.718	-22.3378	-24.8342	-18.4775	-28.5654	-20.3912	-23.0851	-21.1611
	9.03614	-32.4955	-18.1901	-18.3458	-19.4975	-21.6484	-25.9717	-24.7906	-26.5433	-27.1309	-22.2801	-21.1306	-26.7596	-21.1342	-22.2798	-24.3877	-19.9892	-22.5847	-23.7594	-22.6876	-30.7512	-26.9579	-22.7365	-23.1528	-24.2271	-24.6504	-28.81	-21.3383	-19.1156	-24.054	-21.7932	-22.8111	-25.291	-22.7319	-27.2279	-30.746	-25.4647	-25.4251	-21.082	-26.4399	-21.2399	-21.7694	-22.344	-19.8894	-17.9307	-22.5144	-22.3952	-22.8455	-29.7291
	9.18675	-21.9544	-19.3057	-20.3531	-21.6982	-24.4733	-21.6375	-20.5701	-22.36	-20.8312	-25.0444	-23.2926	-23.3664	-24.0207	-22.2238	-21.5937	-23.282	-26.8261	-25.5729	-30.8633	-23.358	-25.859	-33.6476	-24.0796	-26.8476	-23.9024	-22.6072	-22.5588	-22.1712	-23.0512	-21.5388	-30.0054	-20.8625	-22.1204	-20.3588	-29.0836	-23.3396	-25.1164	-20.8413	-26.0178	-23.0803	-23.511	-28.4358	-20.5672	-20.0394	-25.9382	-20.0939	-23.8551	-23.357
	9.33735	-22.14	-24.8443	-24.5137	-22.5948	-25.588	-22.8918	-25.0103	-22.266	-21.4599	-24.9657	-23.4581	-23.9184	-23.8303	-21.2091	-24.6917	-21.8346	-23.0988	-22.7622	-22.3426	-20.7537	-22.6272	-23.9514	-21.3126	-27.8064	-22.8221	-24.3675	-23.1454	-21.2324	-22.8349	-20.7643	-21.1273	-23.3158	-27.5466	-22.76	-24.5347	-21.1012	-20.7291	-31.1548	-22.1269	-21.7981	-26.0734	-19.1751	-22.0188	-20.4585	-24.0884	-22.2193	-19.5022	-22.657
	9.48795	-19.2756	-28.5731	-23.2336	-23.3297	-26.0133	-24.9449	-26.3556	-19.5157	-25.1884	-24.4718	-20.2443	-27.0054	-19.8838	-23.7842	-23.2026	-28.8142	-22.9565	-21.4112	-24.1206	-25.8279	-32.2415	-24.6637	-21.3401	-26.9305	-23.8252	-26.7692	-23.9674	-21.0515	-26.9223	-21.556	-18.7785	-22.207	-24.6406	-26.48	-20.537	-22.6126	-19.1888	-22.3926	-18.5872	-18.9952	-22.0314	-21.3179	-21.1597	-18.008	-19.835	-17.4792	-20.2292	-20.3368
	9.63855	-18.6477	-21.6473	-27.0279	-20.9925	-24.4609	-22.8823	-25.9827	-21.2484	-22.4649	-20.5308	-23.988	-22.6444	-21.8299	-23.446	-23.6837	-21.9286	-24.151	-27.1325	-27.3505	-24.1337	-21.3386	-22.22	-21.8216	-24.3219	-21.055	-25.7125	-24.608	-21.8262	-19.8744	-23.5454	-19.0728	-21.8775	-22.0794	-20.0019	-22.0063	-18.4058	-20.6411	-19.9904	-18.7679	-20.3491	-22.3621	-20.5404	-19.2978	-18.3984	-17.7915	-19.7093	-17.5972	-16.5168
	9.78916	-18.0487	-23.0817	-24.7221	-24.2371	-24.5329	-24.0379	-21.0802	-27.1676	-25.169	-20.871	-22.2505	-25.6192	-26.2838	-25.1062	-23.4093	-22.6903	-22.8326	-21.1015	-22.7608	-22.0037	-26.9365	-23.4185	-25.5588	-20.1902	-20.3973	-21.5322	-20.5705	-24.2472	-21.4859	-20.5256	-22.2393	-21.8465	-21.2262	-21.5187	-18.6843	-18.8934	-18.5379	-18.9984	-19.5833	-19.2906	-18.8673	-18.0736	-20.3104	-16.007	-17.6982	-21.1383	-20.2688	-17.7822
	9.93976	-18.4438	-24.1014	-21.4921	-21.3084	-23.56	-21.1872	-24.944	-28.6563	-24.3364	-22.7587	-21.4364	-24.7824	-22.0186	-20.0994	-23.6649	-25.6177	-22.8453	-28.0803	-25.0745	-29.4147	-25.6362	-20.7895	-22.2246	-21.7049	-20.4913	-20.3455	-29.1498	-23.1842	-22.1674	-24.4456	-25.8312	-21.913	-19.4754	-19.3669	-19.8087	-18.9618	-20.3177	-19.0983	-18.7918	-17.3374	-17.6291	-20.6415	-18.1188	-16.6405	-19.9006	-19.3531	-18.7297	-17.6897
	10.0904	-14.4974	-22.8467	-21.0954	-26.8593	-30.1185	-24.4282	-23.1074	-20.0149	-21.1049	-26.786	-19.8255	-20.4029	-20.8316	-24.2254	-20.4578	-30.883	-20.8535	-23.5081	-23.8683	-23.1685	-23.5617	-22.0337	-22.2329	-21.3053	-21.3437	-22.6186	-27.0777	-21.6075	-20.8854	-19.9604	-23.1652	-21.5186	-23.2637	-20.012	-20.435	-19.8231	-19.9197	-22.0323	-17.8661	-18.4924	-18.2221	-20.7019	-18.3022	-20.0299	-18.5372	-19.3744	-18.3694	-17.4951
	10.241	-15.4606	-19.7526	-26.9504	-28.9087	-25.2906	-26.1592	-25.3036	-24.0451	-20.9297	-26.5184	-21.2688	-22.8844	-22.16	-24.7502	-22.2992	-22.4047	-25.5344	-24.5942	-22.3584	-25.1372	-26.3512	-22.036	-24.6169	-21.8017	-23.8549	-23.5659	-24.2282	-21.1515	-24.2143	-22.737	-24.4059	-21.6008	-28.539	-19.1536	-19.1527	-20.443	-21.7388	-18.5938	-21.8229	-19.2458	-18.4815	-22.0996	-16.1516	-22.7633	-22.1158	-19.823	-20.9598	-18.5004
	10.3916	-16.3958	-24.0184	-24.2931	-23.196	-22.9824	-20.0431	-27.4935	-22.8603	-23.55	-24.661	-24.0834	-26.6246	-28.0909	-21.5482	-24.2977	-24.6327	-23.7407	-24.6141	-24.2864	-21.6777	-22.1712	-23.2664	-23.0932	-21.462	-19.4698	-21.2309	-26.7258	-22.5665	-21.7953	-27.9781	-25.0894	-21.1387	-24.9639	-25.2827	-22.8436	-21.187	-23.5112	-27.1329	-22.039	-25.6776	-22.764	-19.5428	-20.634	-21.7364	-19.329	-22.446	-19.299	-18.7944
	10.5422	-15.676	-25.4317	-20.6645	-21.656	-21.9058	-21.3217	-23.3744	-22.3233	-21.3449	-21.9809	-22.0207	-30.7935	-24.3467	-27.5886	-22.1797	-23.3062	-24.0761	-23.8947	-20.8714	-25.4173	-23.3093	-27.8656	-22.2647	-21.7091	-21.1337	-23.8006	-22.6832	-25.6072	-27.0873	-32.0069	-22.8398	-20.9815	-27.2722	-21.4992	-22.2051	-22.6051	-22.621	-26.519	-19.7418	-22.3879	-25.7222	-24.4966	-22.4657	-18.561	-25.9643	-24.9609	-22.4804	-21.3133
	10.6928	-17.7	-22.1909	-20.2722	-31.1729	-24.8097	-25.3465	-22.9906	-23.1688	-22.9573	-22.6612	-23.0705	-24.6172	-23.5514	-22.5367	-26.9377	-25.7195	-24.6387	-24.1889	-22.9064	-25.1798	-25.616	-23.3458	-29.7749	-26.0198	-22.6199	-21.3186	-21.8271	-22.3905	-22.5758	-22.1375	-25.1677	-23.0948	-21.1643	-31.7396	-21.4845	-21.3552	-25.2133	-24.7405	-21.3662	-23.3497	-26.1599	-23.0436	-22.7583	-29.1318	-20.761	-21.7092	-21.7986	-18.9033
	10.8434	-26.5142	-24.0722	-19.1585	-21.4245	-21.7659	-24.7438	-26.3618	-21.6933	-25.1205	-24.4809	-22.1808	-26.3895	-21.6328	-21.1378	-21.6107	-26.2473	-24.0649	-28.6076	-26.2459	-21.746	-23.0577	-22.4305	-21.7066	-19.1387	-22.9001	-21.6459	-32.3	-34.441	-22.4129	-21.7798	-21.2482	-25.0199	-21.9585	-23.8819	-22.6863	-25.4024	-22.4002	-24.5471	-23.2493	-25.099	-26.138	-26.1482	-23.03	-22.0268	-18.9411	-23.409	-24.4946	-18.5262
	10.994	-19.8692	-21.4093	-20.038	-29.987	-25.0305	-19.4006	-24.3206	-23.8306	-22.3634	-21.9013	-19.4623	-23.7757	-23.2705	-18.5994	-22.6684	-19.2053	-26.5716	-21.1588	-19.8434	-21.1414	-21.6387	-20.3484	-21.7561	-24.1727	-22.0143	-30.1802	-24.7252	-25.2029	-26.1206	-20.6742	-37.2159	-23.4251	-27.8296	-21.8027	-23.8754	-25.6253	-20.3982	-22.7551	-22.1205	-24.5204	-24.2241	-22.7032	-25.6729	-21.4057	-21.5506	-25.3887	-23.4042	-18.9898
	11.1446	-21.2545	-18.7577	-19.594	-21.5932	-25.6221	-27.7698	-20.5072	-21.3022	-24.1363	-22.7561	-23.7736	-21.6372	-23.3416	-21.6621	-23.2619	-28.6121	-31.2345	-20.832	-23.2895	-21.3135	-22.4383	-23.6138	-19.9838	-29.5529	-23.7599	-23.3639	-22.3593	-29.0075	-25.9529	-22.6537	-21.217	-27.513	-22.8666	-28.5037	-20.8202	-24.9047	-24.157	-28.1036	-22.4653	-23.3363	-22.8909	-27.8575	-22.9563	-20.2437	-18.5153	-25.2456	-23.4389	-17.4415
	11.2952	-25.0956	-31.025	-18.4185	-20.1566	-26.9548	-22.9464	-21.1712	-23.1031	-22.9882	-25.4098	-32.6878	-24.1494	-24.8044	-24.1661	-24.4753	-28.184	-23.6331	-22.7534	-22.3932	-24.4994	-24.9198	-25.4545	-25.7044	-21.6102	-23.3192	-20.3517	-25.3884	-25.289	-21.6271	-24.9863	-24.1848	-20.8199	-28.3039	-25.0318	-19.8804	-24.0859	-23.9111	-29.0897	-23.0097	-23.9641	-22.5819	-20.6274	-24.7914	-22.414	-18.3365	-19.3833	-20.53	-16.2682
	11.4458	-17.6575	-19.9029	-21.1124	-21.4514	-23.288	-21.7025	-18.6572	-24.7034	-24.9246	-24.6762	-31.3622	-25.0394	-20.9841	-22.7661	-29.8954	-20.8008	-25.7155	-27.6386	-22.9195	-24.0603	-21.2011	-21.1303	-25.0893	-20.8493	-24.5248	-20.0555	-22.9057	-20.8886	-31.4752	-20.8364	-19.914	-24.1487	-20.4099	-21.0964	-21.7076	-22.9657	-33.5347	-21.124	-20.1568	-27.6811	-22.2973	-19.9544	-23.9398	-18.8138	-17.1929	-20.2621	-20.7474	-15.3256
	11.5964	-25.1584	-18.8463	-21.1079	-23.0152	-21.1645	-21.6774	-22.4213	-21.7314	-22.9531	-28.1685	-25.7087	-27.6907	-19.4503	-20.607	-23.394	-23.6229	-23.5623	-25	-22.0154	-26.2113	-27.4027	-20.0626	-23.3124	-19.9352	-23.382	-21.5834	-22.9527	-23.8204	-26.3878	-21.7866	-24.9872	-24.8263	-20.9684	-23.5115	-23.6447	-24.7922	-23.9499	-20.3248	-25.0843	-22.5974	-24.6986	-19.9178	-24.5663	-24.3293	-17.8184	-18.6599	-18.9006	-14.9978
	11.747	-20.2168	-18.9846	-22.8608	-21.5311	-19.8253	-23.1585	-22.8157	-21.1623	-23.5476	-22.7283	-21.4014	-28.9054	-27.2946	-21.0567	-25.5626	-22.071	-20.6354	-22.5132	-22.9523	-21.4692	-22.9354	-22.7227	-26.1724	-25.9785	-22.0195	-21.8613	-21.1929	-23.8884	-24.2677	-22.624	-24.3336	-20.2627	-26.7284	-22.6665	-21.9586	-22.8005	-28.7405	-21.7154	-24.5151	-30.6465	-24.1853	-19.835	-21.5422	-21.4407	-20.0019	-19.5756	-19.1232	-14.4667
	11.8976	-19.0397	-20.8835	-21.9274	-27.8548	-21.8218	-22.2531	-19.6642	-22.1793	-24.9712	-24.2152	-24.2455	-22.3575	-26.5262	-23.1868	-25.712	-21.3375	-20.8238	-22.0871	-22.7618	-23.6177	-25.697	-21.1659	-22.1557	-21.3883	-24.0442	-24.0777	-21.6437	-20.2751	-24.6436	-20.8805	-20.4063	-24.2174	-25.5903	-22.4021	-21.7381	-25.2679	-25.7311	-21.7012	-22.3724	-20.081	-24.5804	-20.3263	-30.8936	-18.3881	-18.5278	-18.034	-21.5346	-14.2095
	12.0482	-18.6575	-20.7672	-23.4724	-24.5881	-20.9422	-22.4678	-20.3027	-28.5473	-25.8838	-32.6352	-24.11	-24.1161	-24.6905	-21.1042	-29.0519	-25.0716	-26.2171	-29.7613	-22.1468	-24.6518	-22.0779	-20.5861	-22.3966	-23.3721	-20.3695	-23.502	-22.5868	-21.5266	-24.349	-22.8145	-21.7521	-24.5428	-23.2451	-20.5059	-27.1894	-25.2168	-23.5226	-26.5837	-22.6922	-22.4865	-21.7614	-22.6737	-21.8587	-17.683	-20.8973	-19.5682	-25.6939	-13.4133
	12.1988	-17.9117	-27.4877	-19.9545	-23.2111	-22.8554	-24.163	-24.5505	-21.7134	-21.2362	-22.491	-28.4404	-20.6586	-20.9349	-36.9183	-22.9378	-22.4683	-22.5861	-23.5976	-31.452	-20.2044	-22.0116	-18.6778	-23.9083	-21.287	-28.7005	-24.6141	-24.986	-23.1297	-25.095	-21.3721	-23.3809	-20.6033	-22.3046	-21.2872	-24.0236	-21.3436	-36.5081	-25.683	-20.1151	-26.2605	-29.0282	-24.0354	-22.4573	-22.2429	-20.1963	-24.6201	-23.9449	-12.6807
	12.3494	-16.4372	-23.3706	-23.8855	-22.2529	-22.3954	-24.2374	-21.1208	-25.6167	-22.247	-30.1267	-24.7101	-29.7597	-22.1169	-26.1503	-21.0663	-23.4984	-28.4875	-22.3004	-20.36	-20.5537	-23.4001	-23.3223	-24.5975	-21.1334	-20.3442	-25.7312	-20.0432	-22.7223	-25.3392	-25.7704	-19.5656	-25.8124	-21.2931	-23.4088	-21.0702	-24.4889	-24.6788	-23.2082	-20.2884	-25.5821	-26.8039	-20.3936	-20.1968	-20.1301	-21.2795	-21.8633	-24.988	-11.9865
	12.5	-18.9598	-25.1705	-24.2612	-21.148	-19.5111	-23.3177	-25.7696	-22.7492	-21.9404	-23.7283	-27.0692	-24.9358	-23.0222	-23.3929	-29.4376	-20.2805	-24.4883	-23.4866	-25.1735	-19.6329	-21.5799	-19.4277	-21.483	-20.5243	-21.782	-19.94	-20.4533	-21.639	-28.3819	-20.9674	-21.8976	-21.8251	-28.9009	-22.9723	-28.1348	-23.8555	-33.0175	-23.8459	-23.4875	-22.7406	-23.1363	-21.0481	-19.8291	-20.2905	-19.8038	-18.4284	-20.552	-11.2406
	12.6506	-25.1149	-31.723	-26.0777	-22.8272	-27.9464	-20.7351	-19.8583	-19.6325	-18.3501	-21.8008	-21.9575	-23.211	-18.5761	-21.3447	-22.9986	-21.1846	-24.6528	-21.377	-24.1968	-21.6616	-21.5969	-21.5048	-21.2825	-24.2125	-21.0582	-22.4592	-22.193	-24.2961	-26.1442	-21.6066	-25.6117	-20.6491	-22.6328	-29.471	-24.6583	-21.9565	-26.6378	-22.4943	-22.42	-22.3368	-21.8209	-26.4712	-21.2086	-22.2531	-19.209	-17.2636	-20.042	-10.4098
	12.8012	-22.12	-19.0386	-21.3144	-25.5139	-21.5416	-24.4328	-19.7346	-19.5906	-19.9186	-20.8129	-22.1031	-22.6977	-27.5776	-22.0152	-27.3887	-19.4104	-20.1698	-21.744	-18.6367	-24.2707	-21.9982	-27.6783	-18.8742	-20.0491	-20.6615	-18.8363	-23.2504	-22.2638	-21.6906	-20.3337	-27.2436	-21.8108	-20.5731	-25.3503	-19.8261	-21.5364	-23.4091	-29.2708	-23.5342	-21.1351	-22.4105	-19.3728	-21.0638	-21.7419	-16.1524	-19.2858	-19.6124	-10.0201
	12.9518	-25.2045	-18.7741	-19.5192	-21.9888	-19.9363	-23.3287	-19.7015	-20.3345	-19.8484	-25.0261	-22.525	-23.0036	-22.4291	-19.3032	-22.0513	-24.3389	-20.2108	-19.7418	-21.2358	-19.5306	-22.3777	-20.8203	-18.5466	-19.6545	-20.4704	-19.8982	-21.5589	-27.8092	-21.892	-20.7787	-30.1876	-22.7666	-22.5251	-20.2507	-29.7906	-22.6566	-21.4873	-28.9983	-32.6115	-20.7496	-19.4927	-22.7218	-21.6489	-18.2871	-17.0557	-18.2682	-17.0089	-9.23988
	13.1024	-21.7292	-18.9284	-21.961	-22.9832	-19.7088	-19.0691	-23.758	-19.9247	-19.8436	-25.7546	-26.7194	-24.7457	-21.6857	-21.0122	-21.533	-26.0083	-18.7421	-18.9813	-19.9079	-19.7218	-21.6967	-19.7543	-19.5995	-22.0999	-20.008	-20.9544	-19.3725	-25.2458	-23.8288	-20.809	-19.7164	-28.3553	-24.9858	-24.0398	-26.4191	-22.6896	-22.8551	-23.1857	-21.037	-21.4477	-32.5824	-20.1943	-23.4106	-20.094	-16.3678	-20.5503	-20.1557	-9.51358
	13.253	-23.5633	-19.1601	-18.6692	-24.5376	-21.5372	-22.1356	-21.4027	-19.5875	-22.4164	-27.7534	-20.9751	-21.9656	-22.5376	-19.4189	-27.5235	-20.8157	-21.7935	-20.1349	-21.5367	-23.1745	-22.5424	-22.3955	-21.8473	-22.5541	-22.2843	-18.7681	-23.1603	-25.2613	-24.7616	-21.7306	-22.0451	-25.3819	-21.5481	-21.8531	-21.2122	-28.1693	-32.8281	-23.201	-27.0558	-26.7313	-22.8031	-22.4517	-22.3754	-21.672	-18.8452	-17.8683	-30.3779	-10.9386
	13.4036	-23.3245	-18.3642	-18.7135	-23.3139	-21.7812	-23.7463	-18.1173	-19.1086	-23.5684	-23.6181	-19.6457	-20.38	-21.5213	-22.1625	-21.9879	-22.2522	-25.8578	-20.308	-23.7438	-23.3882	-22.7635	-22.4533	-22.2561	-21.7499	-19.5988	-19.0795	-20.0025	-19.8871	-22.3379	-21.5554	-21.3766	-25.8202	-22.9136	-22.4811	-22.0052	-21.8235	-21.7976	-22.2943	-23.6356	-29.2762	-25.4407	-25.5887	-27.4388	-23.6936	-20.3755	-23.8407	-21.2114	-14.5288
	13.5542	-23.0406	-18.7103	-18.5176	-20.0435	-22.7919	-21.0358	-25.4046	-24.0707	-21.013	-23.2976	-26.3085	-22.6959	-23.75	-24.2668	-25.3506	-23.3351	-27.3019	-22.5051	-22.8545	-27.3393	-25.7705	-22.5562	-20.3109	-28.1827	-25.8328	-22.3993	-21.2769	-22.8343	-24.2789	-21.4503	-25.2171	-23.4709	-20.7216	-27.6923	-26.1117	-20.2742	-25.0005	-23.2695	-23.2536	-23.3636	-22.4695	-18.6011	-19.7059	-21.897	-15.4521	-17.1692	-16.2047	-9.40595
	13.7048	-23.2769	-21.0988	-19.9904	-24.1553	-22.1769	-27.8242	-21.9245	-23.7125	-22.0745	-23.6593	-25.1602	-21.0282	-21.5719	-19.8379	-22.5774	-24.3489	-19.4546	-22.1555	-23.5618	-27.7755	-22.6654	-21.6236	-20.1048	-20.3597	-27.2565	-21.2203	-20.9656	-20.4768	-22.4109	-20.8882	-25.9421	-20.7513	-21.7239	-20.2107	-19.8491	-19.9364	-22.9472	-24.9702	-26.5382	-19.58	-18.3168	-17.4645	-19.3827	-18.5028	-14.3239	-13.8901	-13.6684	-6.10908
	13.8554	-24.3993	-22.0329	-23.3439	-23.9202	-20.5623	-19.3793	-23.6681	-21.0005	-21.5834	-23.896	-21.3905	-23.9207	-24.097	-22.0332	-21.9839	-26.1062	-19.293	-21.8346	-21.0979	-22.7846	-26.2562	-24.5755	-20.1707	-21.2908	-20.6585	-22.9147	-25.852	-20.5213	-19.6935	-18.1409	-18.0929	-21.3827	-19.0409	-19.5228	-19.3257	-20.3439	-21.202	-18.3063	-17.2195	-16.0372	-16.9929	-15.2191	-15.4788	-14.4784	-13.4392	-11.9446	-11.9038	-3.93358
	14.006	-18.4288	-22.0597	-21.8716	-22.7663	-22.1619	-19.3688	-21.9171	-19.8708	-19.9422	-21.7282	-20.6698	-24.8041	-19.6958	-34.3859	-21.745	-22.0452	-19.4259	-20.6674	-18.3019	-21.9411	-21.1449	-20.6193	-19.278	-20.8941	-20.1907	-22.2046	-18.4744	-20.3815	-17.9003	-18.0598	-18.7586	-21.2677	-18.5312	-18.339	-16.6954	-18.5416	-16.7566	-15.5546	-15.9391	-16.4361	-15.2436	-13.9916	-14.1554	-13.7256	-11.6884	-10.5912	-10.0274	-2.54405
	14.1566	-19.1724	-20.671	-19.7487	-20.475	-20.5615	-19.8787	-22.0224	-20.5713	-18.4829	-17.9899	-18.8052	-19.3716	-17.2966	-20.4863	-19.7483	-18.5571	-20.1265	-20.7358	-18.952	-18.21	-20.8186	-18.0101	-18.2014	-17.8114	-19.9126	-17.6396	-18.0812	-17.1976	-19.0737	-18.9979	-17.6059	-17.7349	-16.9646	-16.9033	-15.8024	-15.6211	-16.1019	-15.4795	-14.8031	-14.2199	-13.8936	-13.4009	-12.1414	-11.4067	-11.0891	-9.45496	-9.07561	-1.52786
	14.3072	-17.1063	-20.6805	-19.8756	-19.0497	-21.5003	-17.9328	-23.3955	-19.9434	-21.0914	-19.2796	-17.5306	-18.0364	-18.4303	-19.4262	-18.7189	-18.5816	-16.6728	-17.7076	-17.3725	-19.0742	-17.8484	-18.8842	-17.1336	-17.4143	-18.1736	-17.9431	-17.2619	-16.6531	-17.2814	-17.5313	-15.4842	-15.8021	-16.7055	-16.2795	-16.0718	-14.5555	-14.5286	-14.3335	-13.8007	-13.0973	-12.4086	-12.157	-11.4319	-10.8478	-9.71401	-8.75762	-8.20263	-0.893945
	14.4578	-16.7896	-18.3602	-18.9087	-17.0962	-20.4988	-17.6064	-19.5994	-18.8974	-18.6421	-19.2343	-17.6077	-18.9816	-18.3697	-18.5033	-19.4171	-17.4961	-20.3813	-17.4331	-17.7107	-17.9249	-17.6781	-16.1823	-16.2179	-17.1465	-16.7057	-18.4332	-16.9967	-15.4615	-15.4507	-18.1333	-15.3001	-16.233	-15.7163	-15.6429	-14.6526	-14.6835	-14.8843	-14.2392	-13.567	-12.9811	-12.34	-11.7117	-11.4128	-10.8288	-8.85101	-8.19434	-8.04648	-0.556682
	14.6084	-14.2796	-19.4024	-17.0758	-18.8053	-18.1776	-18.1983	-17.1307	-20.5386	-18.2577	-16.6084	-18.726	-18.6172	-19.0668	-16.9469	-18.4058	-18.2039	-18.1473	-18.4236	-16.5546	-17.3446	-18.3369	-17.5412	-17.317	-16.7389	-18.5383	-17.2153	-16.5051	-16.5728	-16.1227	-16.8486	-15.898	-15.4263	-15.7499	-15.8703	-13.9569	-15.2679	-13.9385	-13.398	-13.3475	-12.6885	-12.5712	-11.6576	-11.0572	-10.2965	-9.03617	-8.06429	-7.71488	-0.462389
	14.759	-15.4757	-19.1406	-18.3977	-18.2562	-18.8434	-18.1554	-18.7666	-16.3079	-19.4647	-20.5622	-18.2822	-17.3224	-18.0451	-18.1486	-18.08	-17.906	-16.9992	-18.3004	-16.5207	-18.23	-18.0944	-17.7444	-16.665	-17.4961	-15.8669	-16.6624	-16.5822	-15.8322	-15.7156	-15.3626	-16.6679	-16.1632	-15.816	-14.8999	-15.429	-15.203	-14.1569	-14.0449	-13.4259	-13.086	-12.1342	-11.7535	-11.0745	-10.1015	-9.03658	-8.11761	-7.8083	-0.62778
	14.9096	-14.7541	-19.4497	-16.4537	-18.7008	-19.1186	-19.6574	-20.4416	-18.1871	-19.9483	-18.4289	-20.9076	-20.6327	-18.0276	-17.3354	-19.0715	-17.621	-17.3512	-17.4707	-18.2063	-17.7969	-18.364	-18.5631	-17.0885	-18.2489	-18.1713	-16.5131	-17.2658	-16.0761	-16.1276	-17.1362	-16.351	-15.8096	-16.5472	-15.4139	-15.2991	-15.6653	-14.6925	-13.7026	-14.2284	-13.3773	-12.6181	-12.0708	-11.7655	-10.8109	-9.69988	-8.62854	-8.36096	-1.14842
	15.0602	-14.1296	-18.6299	-19.0372	-18.9748	-21.1947	-19.7667	-22.3697	-18.7407	-18.1704	-18.969	-19.2477	-21.6672	-20.1053	-20.0131	-18.6605	-18.5033	-17.8563	-17.275	-19.1818	-20.1374	-17.3665	-18.5843	-18.3863	-18.2257	-18.3236	-18.5839	-18.6297	-16.532	-16.2055	-17.0155	-17.3261	-18.1386	-16.9134	-17.3759	-17.1145	-15.9712	-15.3818	-14.2306	-14.7205	-14.0911	-13.1121	-12.7851	-12.2592	-11.3246	-11.1509	-9.2068	-9.31382	-1.9164
	15.2108	-13.7012	-21.1601	-22.0538	-20.2905	-20.5365	-18.4491	-19.6129	-19.6512	-20.0647	-20.2233	-18.213	-18.9378	-22.3803	-20.8076	-23.5466	-21.3747	-21.3508	-21.3824	-20.2204	-22.1401	-18.4961	-17.9202	-18.9203	-18.9196	-18.2393	-18.5954	-19.0633	-20.1205	-18.5542	-17.8923	-19.5379	-18.3387	-19.4912	-17.0006	-17.2689	-17.088	-15.1165	-15.9742	-14.9864	-15.4893	-14.4972	-14.0367	-13.5315	-12.7531	-11.0987	-10.2895	-10.6467	-3.03928
	15.3614	-15.1517	-21.1667	-22.1745	-21.2054	-22.1455	-22.2834	-19.9327	-23.0603	-22.6911	-22.6046	-21.486	-22.0138	-19.2784	-31.0767	-19.3171	-18.513	-20.2626	-23.5003	-29.2197	-24.458	-21.6061	-24.9339	-21.4296	-19.2655	-20.9566	-19.9548	-19.7909	-19.2967	-22.2996	-19.7732	-19.4573	-19.0491	-19.3541	-17.9483	-18.9747	-17.4006	-19.45	-17.562	-16.9166	-16.2101	-16.5051	-16.0574	-14.7432	-14.93	-12.3674	-12.3434	-11.8505	-4.74977
	15.512	-14.9282	-20.8954	-21.5032	-23.4915	-23.4712	-20.6798	-20.7796	-24.2179	-23.3626	-22.0356	-21.3721	-24.1124	-26.7346	-22.0084	-18.6928	-24.3609	-22.3541	-21.5448	-22.3827	-21.6717	-24.0702	-22.1149	-25.2101	-21.2534	-22.5316	-22.4887	-20.1058	-20.8849	-23.4713	-20.9993	-21.3467	-20.4599	-21.4209	-24.0116	-18.4832	-20.3684	-20.3123	-21.5185	-19.1107	-20.4529	-19.222	-16.969	-16.8719	-17.3298	-15.3317	-14.3672	-15.1377	-7.10864
	15.6627	-15.1327	-18.9182	-20.5325	-22.5247	-23.465	-24.0946	-21.8658	-27.6762	-24.8678	-22.23	-23.6966	-22.5628	-20.5375	-18.7624	-23.4494	-23.0874	-26.004	-25.4393	-22.1176	-30.3677	-24.4287	-22.982	-22.5465	-24.4323	-21.9077	-25.2321	-21.949	-20.4451	-21.0555	-19.9563	-21.0334	-24.8352	-20.0147	-23.2537	-19.6731	-23.7504	-24.1951	-20.6018	-22.4324	-23.7956	-19.7708	-20.7958	-20.2407	-19.5569	-16.6679	-18.3294	-16.2883	-10.7956
	15.8133	-14.5554	-22.0082	-20.7129	-20.2131	-25.414	-22.0135	-21.2986	-22.5957	-20.6065	-20.9653	-20.3353	-22.5875	-21.8786	-23.156	-25.689	-24.5648	-24.4008	-21.6207	-22.633	-23.5951	-34.5605	-24.6613	-21.2863	-21.851	-23.1544	-24.3669	-26.5209	-22.9198	-24.297	-24.6266	-22.7581	-22.4346	-19.3044	-18.7777	-19.3045	-21.4189	-23.8852	-24.6979	-25.2611	-23.1744	-19.0627	-28.2379	-26.7345	-25.1514	-20.8937	-17.9844	-19.9817	-13.3119
	15.9639	-15.523	-23.0017	-21.3123	-18.9739	-22.2599	-24.0033	-18.6634	-20.611	-19.4744	-19.1645	-20.8117	-21.9048	-19.6334	-20.6255	-22.8064	-24.2891	-20.2785	-21.4677	-20.445	-22.679	-21.036	-26.8953	-22.318	-19.8698	-20.4124	-25.0101	-23.2974	-25.6979	-23.0258	-21.1993	-22.5141	-21.4904	-23.3681	-16.766	-22.1061	-21.3099	-24.1108	-18.5938	-21.5842	-23.7145	-21.9015	-20.3546	-20.2609	-19.9214	-19.7524	-19.6468	-18.1311	-10.2767
	16.1145	-15.2846	-20.9694	-18.9809	-20.4833	-19.2797	-20.0376	-18.3693	-19.5247	-17.5063	-18.9976	-20.1372	-19.0513	-19.6608	-21.8584	-22.7961	-20.2724	-25.1741	-22.0094	-22.5313	-19.063	-24.7139	-19.6049	-19.3472	-19.2243	-22.1019	-25.6437	-29.966	-24.5975	-27.9205	-22.787	-21.9309	-20.5744	-20.2766	-15.4784	-21.3874	-20.2092	-21.1037	-22.3388	-23.1958	-21.5594	-20.9867	-29.8167	-23.9689	-21.7601	-17.1067	-17.7876	-17.76	-9.84348
	16.2651	-14.6559	-27.2386	-21.9635	-21.0239	-21.4935	-19.3871	-19.515	-21.5267	-17.939	-19.5518	-18.5217	-19.0288	-20.3383	-21.702	-22.8441	-24.0286	-20.6332	-20.4233	-25.6425	-20.4954	-19.2778	-20.9929	-21.8441	-19.9202	-19.7001	-25.0687	-30.2074	-21.5544	-25.1887	-20.4592	-25.4005	-23.8608	-19.019	-13.8834	-19.4506	-20.05	-21.8186	-21.3635	-20.5463	-20.1171	-21.4072	-20.2434	-22.5105	-18.1361	-20.8911	-20.6989	-20.4878	-10.0152
	16.4157	-14.7834	-24.6554	-22.97	-21.77	-21.371	-23.8675	-20.2688	-23.4145	-20.2276	-19.9391	-20.8507	-19.2754	-20.2308	-26.8941	-23.2378	-22.4344	-19.2374	-18.9969	-22.4403	-19.7274	-19.2011	-29.0955	-23.6999	-25.0102	-21.6002	-18.3101	-22.1414	-21.75	-22.8481	-23.2081	-21.1042	-19.5844	-17.561	-14.3641	-17.6334	-22.3113	-28.4525	-23.4471	-18.7231	-19.6518	-22.0228	-21.7775	-22.0129	-21.7317	-17.4738	-17.7238	-18.2517	-10.7851
	16.5663	-16.2654	-19.9578	-22.0046	-22.8424	-19.5043	-18.7342	-24.979	-20.6527	-20.7785	-24.6684	-19.2883	-26.0104	-24.9058	-23.8302	-21.6405	-28.5659	-23.802	-23.4029	-22.6993	-27.056	-20.7024	-27.2218	-21.1824	-20.9865	-20.9722	-18.7583	-24.1045	-21.2176	-22.4284	-19.9806	-21.4394	-19.9729	-18.9373	-13.6004	-17.8285	-18.6769	-21.5382	-21.4421	-19.0312	-19.0188	-21.1608	-21.8253	-22.789	-19.8129	-17.0306	-18.8743	-19.6181	-11.854
	16.7169	-14.9614	-22.7316	-27.0325	-23.4646	-20.1738	-22.8984	-22.7587	-20.7302	-22.5182	-22.1269	-23.0141	-26.4781	-24.8608	-22.8542	-24.281	-21.6605	-19.2726	-25.5929	-23.0738	-24.5281	-24.8007	-19.4635	-22.1525	-22.8835	-21.1257	-18.7372	-20.9975	-20.0985	-21.2154	-20.638	-21.9741	-20.25	-22.8512	-13.4776	-17.8098	-20.5564	-19.5266	-19.9003	-18.2372	-20.721	-19.7725	-22.8629	-18.333	-19.0213	-22.5345	-18.3967	-19.7984	-13.3341
	16.8675	-16.7759	-25.6737	-22.2985	-21.0433	-21.1202	-24.999	-25.3681	-24.3152	-23.0673	-20.7538	-23.3753	-28.5971	-21.1461	-25.1837	-21.9622	-28.2108	-19.2005	-22.6091	-21.8307	-26.9716	-20.0374	-22.1085	-20.8724	-25.7967	-19.9774	-18.9739	-23.9	-19.5521	-18.3204	-21.9758	-20.2193	-20.381	-17.7476	-13.2942	-16.1277	-20.6281	-18.2296	-17.5849	-19.3642	-19.6137	-20.5065	-19.0949	-20.3514	-17.4117	-18.1334	-17.3665	-18.3262	-14.1713
	17.0181	-19.979	-23.6721	-21.4728	-23.5683	-27.9837	-21.6512	-20.231	-20.3043	-24.8916	-32.0953	-23.502	-20.5859	-23.7017	-20.0874	-19.6691	-25.5061	-21.4807	-24.4124	-23.6452	-23.4692	-20.1294	-21.0159	-23.0894	-21.5297	-18.7752	-20.4009	-19.6115	-19.3564	-19.8291	-19.952	-18.8956	-19.7413	-16.4957	-13.2654	-16.0033	-19.2518	-22.92	-20.3508	-20.0313	-18.845	-19.6	-20.591	-27.6332	-19.864	-17.6209	-18.6346	-23.1088	-16.2921
	17.1687	-16.3711	-19.777	-22.9559	-25.8581	-22.406	-24.0284	-21.9583	-24.4342	-21.9749	-29.8302	-19.1696	-20.1963	-32.9176	-19.8084	-21.7352	-20.909	-24.7572	-23.977	-24.4127	-24.2176	-23.4339	-19.8012	-19.9291	-20.6818	-20.4322	-18.362	-22.9881	-18.7641	-18.2055	-21.2398	-19.51	-18.6053	-17.7497	-12.4486	-16.2066	-19.2038	-19.9256	-19.4626	-19.6052	-19.696	-24.1715	-22.2126	-19.4158	-19.2956	-20.2547	-28.3088	-32.4428	-16.9198
	17.3193	-15.9619	-25.8341	-21.9191	-22.2941	-24.7552	-26.0272	-22.6681	-23.5673	-23.3473	-24.9636	-20.6657	-23.0441	-23.6064	-22.8656	-25.3022	-19.0086	-17.9144	-24.9842	-21.0694	-23.4306	-20.5969	-18.7117	-19.551	-21.9448	-18.663	-18.5807	-21.1533	-17.0753	-20.8679	-17.8702	-19.4803	-17.2996	-19.733	-11.8538	-14.9259	-20.4651	-16.8924	-20.5992	-21.3246	-19.3082	-19.6665	-23.5495	-21.6071	-17.1054	-19.9979	-24.115	-23.3478	-16.3652
	17.4699	-16.8235	-23.4442	-18.7086	-27.6225	-20.6594	-26.277	-18.8585	-21.9894	-21.887	-21.4122	-22.5004	-21.1408	-26.2413	-23.9494	-21.4369	-19.4168	-17.858	-25.6085	-19.723	-22.3395	-18.2295	-18.0869	-17.0802	-20.7852	-19.4353	-16.6757	-17.4228	-17.2163	-18.7064	-16.5594	-17.7298	-17.7424	-17.3431	-9.91096	-14.6068	-18.2264	-20.0333	-18.5217	-20.6444	-19.2129	-21.8775	-20.0894	-20.6916	-18.9176	-26.1127	-21.1339	-20.152	-18.3323
	17.6205	-18.1032	-22.4134	-17.9392	-28.8366	-22.4755	-21.076	-19.2681	-21.1424	-21.9712	-19.3784	-19.2063	-20.1831	-21.36	-23.5491	-18.8458	-18.047	-19.5714	-19.7668	-18.6693	-19.5337	-18.0855	-19.0024	-17.0927	-18.3071	-17.5842	-17.0961	-17.1342	-17.556	-19.1672	-19.0593	-18.0563	-16.5861	-15.5865	-8.77955	-13.6254	-16.4543	-17.8838	-18.1756	-25.5189	-18.3637	-17.7536	-19.9018	-20.007	-18.2714	-19.5889	-23.7225	-24.7621	-20.1488
	17.7711	-17.7556	-21.7044	-17.2245	-26.6668	-20.7954	-19.0632	-19.5245	-21.5903	-22.2225	-17.1594	-20.5179	-32.7614	-18.5435	-22.7827	-17.9627	-19.5956	-18.7945	-19.9878	-21.5034	-20.4785	-18.5609	-19.7898	-18.7271	-17.5183	-16.668	-19.6312	-16.4686	-18.4092	-18.2157	-17.9624	-17.3918	-15.8394	-15.6593	-8.25299	-12.8315	-17.7411	-19.8333	-18.5626	-20.2392	-24.3517	-24.9938	-16.8933	-22.7733	-18.0006	-24.5763	-21.7028	-22.8868	-19.5306
	17.9217	-18.6255	-22.3764	-17.934	-23.4316	-19.4467	-17.1255	-17.9727	-20.5084	-24.8355	-20.4245	-27.5281	-29.9089	-22.364	-22.8407	-19.1504	-19.9757	-20.9239	-17.4333	-18.5594	-17.573	-18.8805	-18.2399	-16.4562	-18.658	-19.1896	-18.1057	-17.6711	-17.506	-17.2298	-16.6911	-16.8322	-15.8854	-15.2625	-8.15398	-12.854	-16.0807	-18.2132	-19.0772	-19.6139	-19.733	-20.3941	-21.7213	-18.6159	-17.3432	-25.3704	-25.207	-19.3989	-21.5055
	18.0723	-18.5307	-30.6809	-17.4336	-24.4512	-17.3676	-19.6193	-18.5169	-17.6722	-21.2433	-21.269	-22.3574	-22.3749	-20.6489	-23.952	-21.5782	-21.3218	-21.5246	-19.7946	-17.5244	-19.8674	-18.3086	-19.3415	-18.862	-18.8169	-18.8332	-16.2702	-19.2784	-17.1266	-18.3526	-17.0483	-17.2968	-16.8574	-14.442	-8.34379	-13.0655	-16.032	-19.2068	-20.4554	-20.2402	-20.7306	-22.3778	-20.0249	-28.5279	-16.1285	-21.6644	-23.1912	-21.5419	-21.2763
	18.2229	-17.9956	-22.3335	-17.4834	-23.8143	-19.4212	-18.497	-17.1988	-19.8439	-22.8929	-20.8891	-21.129	-25.0278	-27.6033	-21.7121	-17.8522	-19.7494	-20.4484	-18.4833	-20.6621	-20.2949	-20.275	-19.4525	-17.5636	-22.4262	-19.2088	-19.4944	-18.9642	-19.7474	-18.5098	-19.0722	-17.2731	-17.4597	-15.9678	-9.18232	-14.6824	-15.8012	-22.8775	-24.2469	-20.4841	-21.6128	-19.7237	-20.0284	-19.4141	-17.8458	-23.618	-21.4261	-26.5613	-20.3025
	18.3735	-18.7239	-21.2902	-20.3546	-25.6067	-22.218	-20.6701	-17.8711	-20.4975	-27.4181	-23.4061	-26.5766	-21.095	-27.4749	-25.2651	-21.042	-21.1556	-20.1247	-20.4016	-19.4475	-20.9926	-20.7544	-20.3772	-20.5574	-28.1923	-17.573	-23.4409	-19.5734	-18.8015	-21.6425	-19.7123	-18.5437	-18.7924	-15.9941	-11.4784	-16.846	-20.8519	-24.2494	-23.6569	-21.1411	-20.281	-25.2898	-24.0069	-22.215	-21.4058	-25.7673	-23.052	-22.5546	-26.608
	18.5241	-26.2431	-22.7758	-19.4753	-21.1571	-21.4999	-22.8198	-23.1984	-25.0152	-20.538	-23.0071	-20.2783	-24.3289	-23.65	-25.2712	-22.2149	-21.8308	-21.3424	-24.7856	-26.3902	-22.446	-20.5887	-24.7645	-22.4206	-27.1328	-26.1955	-19.6639	-23.1907	-20.6178	-25.4072	-22.2489	-20.5286	-21.197	-22.4553	-13.0433	-16.0165	-20.7821	-24.0362	-19.8938	-21.7868	-24.1337	-21.3246	-20.9256	-21.2144	-18.6886	-22.3617	-21.4807	-26.4177	-21.9367
	18.6747	-22.4421	-19.3098	-20.6036	-23.9271	-22.3052	-24.639	-25.6606	-25.7757	-29.1682	-25.9458	-26.5646	-22.3196	-23.3268	-23.5027	-23.3896	-25.2789	-25.0974	-22.4452	-20.2584	-27.3013	-25.8001	-26.7035	-22.9463	-21.6643	-22.7246	-24.9503	-23.3801	-20.7381	-20.9221	-20.5853	-20.2709	-18.8571	-19.0908	-8.46455	-13.0015	-18.1633	-18.1355	-18.9797	-20.8379	-23.6804	-18.9249	-20.9845	-24.1257	-17.1336	-18.7835	-21.8482	-21.9981	-25.0547
	18.8253	-26.738	-19.1008	-19.9994	-25.5828	-24.7422	-21.899	-21.3728	-22.881	-24.2976	-22.0707	-21.0427	-21.0391	-23.4876	-23.2668	-20.3656	-22.3283	-21.2373	-22.1887	-22.2331	-19.593	-26.0251	-21.0399	-22.1265	-26.5714	-22.9027	-17.8877	-18.982	-19.547	-18.0329	-17.7537	-16.7165	-15.9406	-12.979	-5.85533	-11.043	-14.5135	-16.7406	-17.3367	-19.2748	-17.5981	-20.1152	-21.1993	-21.7916	-17.9065	-21.0527	-18.7033	-23.771	-20.4992
	18.9759	-25.7551	-20.7794	-20.7172	-21.9894	-20.2298	-23.2238	-20.0419	-19.2779	-29.8533	-23.1659	-20.3354	-22.5432	-26.4783	-21.3894	-21.2513	-22.0293	-19.2724	-22.5981	-20.5427	-20.6614	-19.8903	-20.3386	-19.4679	-20.86	-18.2982	-18.6033	-17.4898	-17.5246	-16.6767	-15.7102	-14.4439	-13.5935	-11.7643	-4.19272	-9.23176	-12.809	-15.8641	-15.4409	-16.3069	-16.63	-17.3497	-18.1727	-21.3139	-17.3762	-20.3511	-20.2385	-19.4257	-22.7939
	19.1265	-41.3004	-18.0207	-23.0016	-21.8305	-18.6495	-23.9151	-20.0729	-19.6188	-21.6772	-21.2551	-19.1993	-22.3589	-19.3264	-19.2765	-19.557	-22.3278	-22.3941	-18.6282	-21.855	-19.9016	-20.1806	-19.4607	-19.5639	-17.738	-18.2281	-17.663	-16.9689	-15.6851	-15.4561	-14.3022	-13.0093	-12.0166	-10.4609	-2.95647	-7.83124	-11.9618	-13.3193	-13.8912	-16.4474	-16.1085	-15.5422	-16.1055	-18.5397	-16.0309	-18.6686	-19.5388	-20.3332	-20.5792
	19.2771	-29.6217	-17.4519	-18.5323	-23.0629	-20.9677	-19.2873	-19.5566	-20.0946	-19.2943	-20.9846	-19.2444	-18.9257	-19.9178	-16.9213	-18.4274	-19.3266	-20.3216	-25.2194	-18.8248	-17.7199	-18.1386	-18.6726	-17.336	-16.6206	-16.7889	-16.8569	-16.4878	-14.6308	-14.4597	-13.5326	-12.1073	-11.1812	-9.3985	-1.92884	-6.99384	-10.7357	-12.3779	-13.189	-14.1336	-14.5991	-17.571	-16.2362	-16.8217	-23.3612	-18.7017	-18.4867	-20.0393	-18.662
	19.4277	-28.9882	-19.9628	-18.7222	-19.8302	-27.2557	-19.353	-19.0752	-18.3941	-21.0702	-22.7886	-19.9255	-19.7632	-19.4669	-19.0409	-18.7855	-18.486	-18.3736	-17.6609	-17.1165	-17.8098	-16.8818	-16.9485	-16.4252	-16.5094	-15.7864	-15.8187	-14.9058	-14.1826	-13.5789	-12.7571	-11.8587	-11.038	-8.88665	-1.29248	-6.31339	-9.78555	-11.1509	-12.5474	-13.6193	-13.8437	-14.641	-15.5342	-15.7764	-15.0119	-16.8131	-15.7417	-17.8447	-18.3657
	19.5783	-22.9896	-19.3154	-21.59	-18.7663	-23.1528	-20.1275	-20.2223	-18.4772	-19.1857	-18.5722	-17.9866	-22.0276	-18.0494	-17.9851	-18.6814	-16.4449	-17.18	-20.5374	-16.6185	-17.1492	-16.2862	-17.6841	-15.6793	-16.2756	-16.2276	-15.1855	-13.8868	-13.5624	-13.0253	-12.5555	-11.5483	-10.0785	-8.19561	-0.711915	-5.6881	-9.04595	-10.4099	-12.1484	-13.1921	-14.2029	-13.8693	-14.4634	-14.4815	-15.85	-14.8851	-16.3456	-16.2357	-18.5729
	19.7289	-22.1518	-20.0663	-25.2382	-18.2788	-21.3955	-18.1899	-19.9491	-17.4751	-21.6717	-17.9794	-18.3166	-22.7275	-19.8003	-17.3817	-16.3344	-17.3149	-19.7295	-16.7981	-17.1418	-18.3205	-15.6567	-16.3677	-15.7932	-15.3433	-14.8477	-14.9154	-13.4349	-13.3919	-12.8117	-12.2085	-10.9874	-9.75593	-7.73236	-0.359664	-5.30717	-8.79612	-10.5261	-11.5881	-12.7238	-13.2117	-14.3085	-14.2423	-15.1295	-14.6984	-15.1952	-15.2614	-16.3187	-16.4254
	19.8795	-21.1577	-24.0574	-18.6408	-18.9135	-22.2625	-21.3599	-18.3519	-21.4185	-18.9226	-18.9605	-22.1544	-21.1958	-18.472	-17.6693	-18.4647	-18.206	-18.8903	-18.28	-16.6295	-17.1615	-16.7253	-15.7109	-15.6673	-15.0608	-14.766	-14.3382	-13.3098	-13.5931	-12.7398	-11.2749	-10.854	-9.48787	-7.48525	-0.12337	-4.98437	-8.48203	-9.98886	-11.5365	-12.3303	-12.9145	-13.6779	-14.1977	-14.3751	-13.5741	-14.2499	-14.8522	-15.4683	-16.5878
	20.0301	-19.1763	-19.0219	-20.7685	-20.9412	-19.6035	-19.3509	-23.7043	-19.4898	-20.2314	-18.7381	-18.1767	-17.897	-18.1614	-17.9854	-18.0388	-17.5321	-17.0928	-17.2563	-17.1198	-18.3684	-17.9729	-16.8789	-16.1609	-15.2086	-14.6129	-14.3788	-13.1828	-12.8952	-11.9291	-11.8	-10.4009	-9.42747	-7.37221	0	-4.89257	-8.39883	-9.8093	-11.1447	-11.9403	-12.3148	-13.2453	-13.3444	-14.5522	-13.5161	-15.2798	-14.9437	-16.3313	-16.9722
	20.1807	-30.1526	-20.9263	-19.1243	-19.8777	-20.6649	-23.5375	-17.6643	-18.7259	-17.6621	-19.0623	-19.7957	-17.9648	-17.0651	-19.1265	-18.2157	-18.2315	-19.1689	-16.9974	-17.2405	-16.9074	-17.4358	-16.6209	-15.7175	-15.2875	-14.4065	-14.8047	-13.076	-13.0539	-12.546	-11.5152	-10.5633	-9.30185	-7.15763	-0.0363983	-4.91499	-8.29568	-9.77522	-10.8905	-12.0423	-12.6466	-13.3518	-14.2514	-14.3613	-14.2793	-14.93	-15.6209	-16.3798	-15.9505
	20.3313	-21.1501	-20.822	-21.4334	-19.1662	-19.5154	-18.7746	-23.2747	-17.1098	-18.6094	-17.7697	-21.2972	-18.4185	-18.022	-18.2162	-18.702	-17.0123	-16.7636	-19.257	-17.736	-17.6112	-15.9587	-16.1512	-16.0418	-15.0016	-15.8726	-14.4645	-14.0068	-12.9556	-12.3893	-11.6744	-10.6612	-9.20563	-7.51515	-0.197417	-5.07652	-8.32687	-10.2054	-10.9739	-11.8726	-12.544	-12.7877	-13.4328	-13.9707	-16.0994	-14.5459	-15.4268	-15.2579	-16.4673
	20.4819	-18.6261	-24.7555	-20.8166	-19.368	-17.9659	-19.3098	-18.7526	-22.5272	-20.6674	-18.2745	-20.1704	-18.4278	-19.8768	-17.4081	-17.2884	-17.2039	-17.4917	-17.6318	-18.7669	-17.5619	-17.0608	-15.9959	-15.8806	-15.6447	-15.6956	-14.942	-13.7011	-13.3829	-12.534	-11.8845	-10.6251	-9.42995	-7.73761	-0.451654	-5.36181	-8.64335	-10.5629	-11.4024	-12.215	-12.1997	-12.5853	-13.6983	-14.1146	-15.5031	-13.8563	-15.8302	-15.3789	-15.1697
	20.6325	-17.3077	-19.5457	-18.3577	-17.89	-21.5089	-19.1619	-18.1559	-22.6082	-21.1568	-20.1854	-19.667	-20.2183	-18.8625	-20.0254	-16.3864	-18.0397	-19.0383	-18.2734	-18.7915	-16.238	-17.8358	-16.7781	-16.46	-15.7459	-15.8774	-15.3093	-14.2002	-13.4103	-12.7314	-12.0686	-10.9802	-10.175	-7.99612	-0.944326	-5.70377	-9.12044	-10.6955	-12.1103	-12.9667	-12.6341	-12.8542	-14.2184	-14.6552	-14.8368	-14.4885	-15.4017	-14.8756	-15.3777
	20.7831	-21.4279	-20.2558	-22.1328	-20.1339	-21.1077	-19.7202	-21.2548	-19.3149	-21.0225	-20.1654	-21.5471	-21.6394	-17.4318	-18.0631	-17.9419	-17.3715	-17.8119	-17.9737	-20.8424	-17.5716	-18.8006	-17.7073	-16.9927	-16.0869	-14.9412	-15.4671	-15.1301	-14.0293	-13.6569	-12.9945	-11.6294	-10.5323	-8.54692	-1.51228	-6.42435	-9.65569	-11.1313	-12.2147	-12.9491	-13.3577	-14.4434	-13.6747	-14.054	-16.6995	-15.4893	-16.6913	-15.3633	-17.5828
	20.9337	-17.1718	-23.1543	-22.6915	-22.5366	-19.2295	-19.2902	-24.2268	-19.8743	-20.164	-21.4239	-18.8025	-23.4762	-17.9126	-17.5512	-17.0859	-19.3577	-19.5665	-19.2603	-19.3474	-18.2066	-18.2216	-18.7884	-18.2372	-18.0728	-16.5518	-15.4837	-15.8015	-15.3791	-14.5241	-13.957	-12.6195	-11.4978	-9.32981	-2.26714	-7.28443	-10.0749	-11.5668	-12.4302	-14.1136	-14.4024	-14.862	-15.3331	-15.6598	-15.7597	-16.0504	-17.5751	-17.1442	-17.0995
	21.0843	-16.2191	-21.2267	-22.0124	-20.1775	-18.8257	-20.6105	-20.8557	-22.5267	-23.841	-19.4919	-20.871	-19.2355	-22.1073	-20.2185	-19.7734	-23.6169	-19.92	-20.6725	-19.6138	-20.7588	-19.1585	-20.3553	-17.3563	-18.1059	-17.7422	-17.3918	-16.2823	-16.8411	-15.5216	-14.6299	-13.8697	-12.4501	-10.3521	-3.38	-8.20123	-11.1961	-13.2697	-13.7946	-15.1129	-15.1666	-16.4635	-18.026	-14.8459	-16.2592	-16.0651	-18.0362	-18.489	-18.1068
	21.2349	-15.7072	-26.9646	-22.494	-21.4133	-23.452	-21.8056	-22.7627	-23.6775	-21.8758	-21.2636	-21.237	-19.7683	-23.4914	-21.5205	-20.4855	-20.4796	-24.106	-19.2392	-23.0697	-19.8942	-20.2926	-19.5394	-19.1264	-19.4768	-18.6529	-19.9997	-19.4516	-16.2072	-19.0447	-15.73	-15.3265	-13.7728	-11.7172	-4.60159	-9.46805	-12.8259	-14.0265	-14.9045	-16.4583	-16.8821	-16.7697	-17.7064	-15.1473	-17.0514	-18.2028	-17.7688	-18.0569	-17.4569
	21.3855	-15.482	-26.0309	-22.3581	-22.8722	-22.6516	-24.3341	-25.6852	-28.0859	-26.536	-20.118	-20.0028	-20.334	-22.1783	-19.8659	-23.6584	-21.2792	-27.4231	-19.946	-23.9924	-21.0602	-21.4254	-20.8016	-22.8795	-21.8258	-19.1329	-19.9376	-18.5708	-18.4631	-17.7877	-16.7124	-16.0176	-16.2703	-12.8545	-6.58747	-11.5008	-14.3985	-15.0738	-16.2882	-16.9248	-17.3438	-21.6164	-17.6416	-22.5803	-18.2837	-19.1788	-18.4611	-18.8619	-20.2199
	21.5361	-16.0991	-22.1924	-22.0337	-20.2844	-18.8989	-20.587	-23.636	-25.7456	-26.2392	-22.2214	-22.0677	-24.3217	-19.7519	-19.7127	-22.6241	-24.8234	-24.8766	-21.1942	-26.0457	-22.5322	-26.1449	-21.8398	-21.975	-21.7195	-26.067	-23.4744	-20.1862	-18.9669	-22.4843	-18.7738	-18.793	-16.6377	-14.3274	-9.57868	-14.7538	-18.0271	-18.167	-19.0146	-19.3409	-20.1939	-19.7939	-19.5507	-18.4089	-22.9241	-20.8908	-24.9085	-23.0681	-18.7556
	21.6867	-23.2535	-20.7201	-20.5183	-22.1376	-20.4355	-19.4305	-28.6802	-24.1054	-31.2557	-23.8219	-19.7856	-20.1911	-18.5788	-17.6964	-18.7649	-19.2537	-20.9939	-20.084	-21.3201	-21.3222	-19.9931	-21.6704	-21.3621	-21.7845	-21.4923	-20.1794	-26.1521	-21.078	-22.0956	-22.7645	-21.1337	-19.2953	-17.9585	-14.2361	-24.0791	-20.8724	-18.6628	-31.9581	-22.6847	-22.5027	-22.0928	-26.5141	-19.2595	-18.8044	-27.1458	-23.7244	-30.1554	-18.8427
	21.8373	-20.498	-20.033	-19.6842	-17.7592	-18.1027	-23.0034	-20.9965	-18.2041	-20.6477	-21.1804	-19.8502	-17.2082	-16.7858	-17.1039	-15.8851	-16.0283	-16.5334	-20.7165	-20.1983	-18.5621	-17.6044	-18.1064	-21.8236	-19.3073	-19.2943	-20.2838	-21.2636	-19.3778	-24.0636	-19.0977	-19.6048	-19.0149	-17.0745	-9.92372	-15.8256	-18.411	-19.4444	-24.4613	-19.9462	-22.0638	-21.4842	-22.354	-22.8823	-17.9916	-22.3998	-25.0856	-21.556	-19.9787
	21.988	-16.9327	-20.689	-16.1502	-19.2347	-16.5606	-21.1596	-19.2369	-18.656	-28.0077	-21.6427	-16.6082	-19.3545	-15.6132	-17.2154	-14.0915	-15.0024	-15.5064	-15.502	-17.3364	-20.6957	-15.542	-17.0315	-22.393	-16.0993	-19.3047	-17.7984	-17.8927	-19.2318	-16.5675	-17.6319	-18.7038	-17.325	-15.6326	-8.36483	-13.4214	-16.8949	-19.2824	-17.3137	-17.9192	-19.6565	-19.0142	-21.7532	-17.2737	-24.4571	-22.1544	-29.2872	-29.724	-27.822
	22.1386	-15.9812	-18.5273	-15.9105	-15.7381	-16.5953	-21.2707	-19.8181	-21.4763	-21.3653	-21.2985	-16.7722	-17.627	-16.2642	-16.0461	-13.7204	-14.846	-15.7725	-14.9382	-15.4476	-18.1938	-14.4478	-15.265	-23.0436	-15.8977	-16.1901	-16.0628	-17.6391	-17.87	-16.1114	-17.7497	-15.924	-15.883	-14.199	-8.0271	-12.7187	-16.9593	-17.8189	-18.2058	-17.5182	-18.308	-17.8235	-24.0104	-22.3394	-20.8462	-23.1333	-22.5093	-19.617	-19.3831
	22.2892	-15.3911	-18.6046	-16.7901	-16.0484	-17.1821	-31.0293	-22.8459	-23.9111	-22.0018	-22.7959	-19.0847	-16.1515	-16.1718	-15.2026	-13.9021	-13.7883	-15.2279	-14.7077	-16.3454	-22.5428	-14.2827	-15.3849	-21.136	-16.3156	-16.8507	-17.3359	-18.1027	-20.092	-17.153	-16.9742	-16.2253	-15.1193	-14.945	-8.12852	-12.353	-15.9619	-18.4369	-18.6966	-19.0993	-18.4667	-19.7091	-19.9119	-16.8083	-22.2268	-21.6049	-22.5259	-20.2045	-22.0857
	22.4398	-15.0096	-17.5374	-17.248	-17.4605	-18.2445	-24.0475	-18.879	-23.203	-24.0088	-21.4599	-19.2187	-16.4341	-15.3204	-15.8934	-13.1497	-13.2686	-14.1553	-14.1426	-16.788	-24.6431	-14.0307	-15.2211	-26.2145	-17.9956	-20.1494	-18.2382	-18.8076	-16.5428	-17.5811	-15.9209	-16.6866	-16.7956	-14.5263	-8.49711	-13.0424	-17.2053	-17.5551	-18.6708	-17.8711	-20.0321	-19.2046	-19.3513	-16.175	-18.3011	-27.565	-17.7466	-20.4713	-20.5137
	22.5904	-14.782	-18.166	-17.3818	-17.3025	-19.2574	-20.909	-21.1984	-18.2731	-20.7841	-18.8549	-18.6391	-16.9909	-15.0861	-15.0156	-13.7342	-13.6795	-14.0068	-14.5074	-17.17	-21.1074	-13.9538	-15.5404	-24.3748	-18.7631	-17.6006	-18.879	-20.2921	-21.0243	-15.8088	-16.3979	-16.0667	-15.7164	-14.7649	-9.13107	-12.9412	-17.512	-20.2243	-18.6279	-17.408	-19.6257	-17.9272	-28.2263	-19.4886	-21.9574	-20.1836	-22.2733	-24.6663	-21.823
	22.741	-14.629	-19.3406	-17.9501	-17.9213	-21.5405	-21.8853	-20.4936	-19.0291	-21.0252	-19.8149	-18.8465	-16.6995	-14.7215	-15.3036	-14.0225	-14.0245	-14.9312	-14.3276	-18.1121	-22.3089	-14.4825	-16.3608	-21.8959	-17.2727	-18.8524	-19.4403	-25.7159	-19.049	-16.1262	-15.9921	-16.3764	-16.0329	-15.1596	-9.69987	-13.8069	-19.3964	-20.9999	-25.5786	-17.6874	-20.7997	-19.3106	-22.6414	-20.0128	-25.0676	-26.8289	-23.5542	-24.5287	-22.1005
	22.8916	-16.0851	-21.7705	-21.0051	-18.3553	-22.0815	-18.89	-21.208	-19.5832	-25.3589	-19.3701	-17.8633	-17.5651	-17.5311	-15.6476	-14.4362	-13.8177	-15.6919	-14.6597	-18.0906	-21.1863	-15.2153	-18.9641	-23.1126	-18.1583	-18.2814	-27.1478	-21.3538	-22.4967	-17.3052	-16.1417	-16.4628	-17.4864	-15.4637	-10.7315	-15.6173	-21.1318	-19.407	-23.7543	-21.664	-22.406	-21.5366	-24.5483	-19.5687	-20.5847	-26.2653	-23.5606	-21.5758	-20.7663
[truncated: 501 more columns]

## Sheet: Fig4b
	2.5 pC						5 pC						10 pC
x (µm)	transmission	amplitude n=1	amplitude n=2	amplitude n=3		x (µm)	transmission	amplitude n=1	amplitude n=2	amplitude n=3		x (µm)	transmission	amplitude n=1	amplitude n=2	amplitude n=3
4.06627	0.883101	0.0210623	0.00886315	0.00475033		4.06627	0.906704	0.0017558	0.0142079	0.00710452		4.06627	0.952492	0.00135336	0.0032679	0.00312548
3.91566	0.947032	0.0283334	0.0126071	0.00279392		3.91566	0.955282	0.00873467	0.00881573	0.00255809		3.91566	0.982169	0.00248886	0.00042688	0.00451969
3.76506	0.978391	0.040883	0.00718308	0.00707114		3.76506	0.980664	0.00768237	0.00871928	0.0130281		3.76506	0.992375	0.00287623	0.00289353	0.00564291
3.61446	0.9906	0.0366038	0.00635443	0.000534856		3.61446	0.991992	0.00106585	0.00417144	0.00530988		3.61446	0.995589	0.00603951	0.00407815	0.00238761
3.46386	0.996619	0.0436413	0.00642342	0.00561843		3.46386	0.995629	0.00344302	0.00517891	0.00402624		3.46386	0.996233	0.00312551	0.00216551	0.00282031
3.31325	0.999341	0.0448908	0.00381078	0.00291937		3.31325	0.997769	0.00898135	0.00335587	0.00347256		3.31325	0.996936	0.00139061	0.00503462	0.00186614
3.16265	1	0.0468282	0.0102561	0.00473388		3.16265	0.998235	0.0169232	0.00134617	0.00504389		3.16265	0.996756	0.00128182	0.00539287	0.00196787
3.01205	0.999185	0.047144	0.00333121	0.00699671		3.01205	0.998155	0.0199712	0.00993314	0.00487483		3.01205	0.99753	0.00285176	0.00520171	0.00332707
2.86145	0.999584	0.0569058	0.00378309	0.00959711		2.86145	0.997839	0.0276021	0.0125089	0.00245163		2.86145	0.997717	0.00180635	0.00166467	0.00396337
2.71084	0.998971	0.0652543	0.00486153	0.00554564		2.71084	0.997283	0.0283026	0.00330516	0.00655735		2.71084	0.998793	0.00333668	0.00242715	0.0014174
2.56024	0.998736	0.102065	0.0121187	0.00988299		2.56024	0.997033	0.0358946	0.00513382	0.00594072		2.56024	0.997425	0.00455172	0.001303	0.00262632
2.40964	0.99926	0.132447	0.0167545	0.0117988		2.40964	0.995643	0.046724	0.00641548	0.0146165		2.40964	0.996276	0.00421264	0.00370791	0.00171563
2.25904	0.995639	0.149519	0.0116303	0.0197503		2.25904	0.990025	0.0549026	0.00309165	0.00877471		2.25904	0.992718	0.00474845	0.00261861	0.00268781
2.10843	0.986388	0.152961	0.0129151	0.0185989		2.10843	0.969923	0.0625104	0.0106057	0.00828124		2.10843	0.980352	0.00261828	0.00589812	0.00279961
1.95783	0.955528	0.146413	0.0155262	0.0146573		1.95783	0.921665	0.0584369	0.00621512	0.0157258		1.95783	0.941103	0.0113765	0.000887366	0.00497569
1.80723	0.883531	0.120703	0.00796722	0.00236019		1.80723	0.832586	0.0455332	0.00830478	0.0302547		1.80723	0.849909	0.0170902	0.00431781	0.0173175
1.65663	0.755371	0.0711408	0.00273041	0.0251863		1.65663	0.698984	0.0635771	0.00566537	0.0734443		1.65663	0.691626	0.0462313	0.00464687	0.032925
1.50602	0.577317	0.0496185	0.00890033	0.0776431		1.50602	0.541389	0.116962	0.0104091	0.130159		1.50602	0.48992	0.10107	0.0100264	0.0737483
1.35542	0.405636	0.142398	0.0252408	0.138761		1.35542	0.383191	0.201252	0.0224085	0.211021		1.35542	0.293017	0.181341	0.0213153	0.12913
1.20482	0.252439	0.259685	0.0283873	0.197097		1.20482	0.247098	0.30203	0.0243105	0.271479		1.20482	0.147386	0.282623	0.0330504	0.177026
1.05422	0.141107	0.380813	0.0453808	0.241211		1.05422	0.14447	0.416059	0.0356659	0.3191		1.05422	0.0640767	0.404752	0.0446326	0.216087
0.903614	0.0704527	0.506223	0.0583412	0.249615		0.903614	0.0757162	0.548875	0.0434989	0.307478		0.903614	0.0244958	0.539802	0.0496849	0.213558
0.753012	0.0306509	0.641367	0.0584843	0.198781		0.753012	0.0365041	0.659724	0.0439941	0.241574		0.753012	0.00925999	0.666364	0.0559105	0.167725
0.60241	0.0152597	0.74259	0.0520552	0.111912		0.60241	0.0166641	0.776148	0.0613847	0.126158		0.60241	0.00234875	0.777217	0.0495719	0.081573
0.451807	0.00589168	0.848801	0.0558351	0.014903		0.451807	0.0066676	0.864581	0.0596341	0.0257789		0.451807	0.000253666	0.873819	0.03985	0.0346888
0.301205	0.00343156	0.920517	0.0377991	0.108346		0.301205	0.00246458	0.936643	0.0491939	0.155162		0.301205	0.0020116	0.952691	0.0264645	0.138393
0.150602	0.0020458	0.971989	0.0248635	0.198696		0.150602	0.000677609	0.974686	0.0439618	0.249571		0.150602	0	0.989317	0.0137892	0.205159
0	0.00169914	1	0.0159204	0.233897		0	0	1	0.0320383	0.282951		0	0.000135019	1	0.0190306	0.215859
-0.150602	0.00188896	0.991651	0.0354553	0.223736		-0.150602	0.000354733	0.991906	0.0321743	0.232404		-0.150602	0.00099989	0.979717	0.0326901	0.163237
-0.301205	0.00185422	0.955554	0.0508886	0.153003		-0.301205	0.00150089	0.942477	0.0323894	0.124867		-0.301205	0.00251117	0.9174	0.0413518	0.0696203
-0.451807	0	0.901223	0.066247	0.0399383		-0.451807	0.00232202	0.865356	0.0308055	0.0372352		-0.451807	0.00272192	0.831643	0.0480681	0.0473713
-0.60241	0.00253217	0.804565	0.0813465	0.0692014		-0.60241	0.00760918	0.768566	0.0289941	0.164129		-0.60241	0.00369421	0.720641	0.0514347	0.139003
-0.753012	0.00644815	0.705927	0.0822717	0.157839		-0.753012	0.0222122	0.653585	0.0185988	0.254659		-0.753012	0.0136141	0.584554	0.0525053	0.200336
-0.903614	0.0224996	0.5933	0.0814652	0.216948		-0.903614	0.0586762	0.539399	0.023022	0.30788		-0.903614	0.0440597	0.454741	0.0434737	0.2128
-1.05422	0.0747228	0.459181	0.069229	0.228032		-1.05422	0.133541	0.404782	0.0126996	0.288936		-1.05422	0.129077	0.326073	0.028418	0.18369
-1.20482	0.167898	0.346586	0.0550167	0.210792		-1.20482	0.254485	0.29455	0.0133827	0.244738		-1.20482	0.279835	0.217943	0.0179876	0.136661
-1.35542	0.317406	0.219386	0.0391345	0.153241		-1.35542	0.409267	0.192772	0.0130831	0.189086		-1.35542	0.470012	0.130655	0.0149636	0.0924458
-1.50602	0.491461	0.110168	0.0212102	0.104434		-1.50602	0.570915	0.110378	0.00581692	0.126261		-1.50602	0.664625	0.0692069	0.00425555	0.0510144
-1.65663	0.6603	0.0376927	0.0130482	0.0525793		-1.65663	0.716703	0.048389	0.00818164	0.0771404		-1.65663	0.820449	0.0336634	0.00296058	0.0225682
-1.80723	0.794254	0.101753	0.00574971	0.0170281		-1.80723	0.830004	0.0557937	0.00461576	0.037239		-1.80723	0.917018	0.0155702	0.00119399	0.0124142
-1.95783	0.890179	0.1457	0.00399931	0.00593953		-1.95783	0.908064	0.0683797	0.00619746	0.0190623		-1.95783	0.964715	0.00336912	0.000761954	0.00241224
-2.10843	0.948884	0.15749	0.00298325	0.0173311		-2.10843	0.95552	0.0670836	0.0040019	0.00758032		-2.10843	0.987474	0.00673283	0.00172915	0.0020909
-2.25904	0.975739	0.153863	0.00802122	0.0149585		-2.25904	0.980676	0.0678118	0.00402939	0.00874365		-2.25904	0.994517	0.00316603	0.00408231	0.00211741
-2.40964	0.989036	0.141312	0.00473178	0.00565533		-2.40964	0.991758	0.0511012	0.00619985	0.0132361		-2.40964	0.995679	0.00146897	0.00210398	0.00485225
-2.56024	0.994844	0.122216	0.00898274	0.00794719		-2.56024	0.997122	0.0290378	0.00980839	0.00916133		-2.56024	0.995935	0.00225156	0.00148577	0.00269584
-2.71084	0.997466	0.106829	0.00270518	0.00640912		-2.71084	0.99979	0.030666	0.00615426	0.00234946		-2.71084	0.996711	0.00187126	0.00523186	0.00375186
-2.86145	0.998291	0.0856355	0.00636887	0.0118613		-2.86145	1	0.0209846	0.00791408	0.00859062		-2.86145	0.997209	0.0026748	0.00188896	0.000779801
-3.01205	0.999482	0.0677203	0.00284739	0.00263945		-3.01205	0.999943	0.0212303	0.00531096	0.00515303		-3.01205	0.99701	0.00339389	0.0024598	0.00384621
-3.16265	0.998728	0.0612596	0.000635805	0.00409559		-3.16265	0.999368	0.0272515	0.00739526	0.00827315		-3.16265	0.996411	0.00508359	0.00115594	0.00395983
-3.31325	0.999874	0.0629322	0.0047085	0.00201481		-3.31325	0.998849	0.0268929	0.00657632	0.00855398		-3.31325	0.997208	0.00396264	0.00459065	0.00069157
-3.46386	0.999174	0.0571887	0.00113044	0.00893517		-3.46386	0.997656	0.0141912	0.00629116	0.00399172		-3.46386	0.998733	0.002213	0.00176144	0.00262028
-3.61446	0.997405	0.0548128	0.00706186	0.00106121		-3.61446	0.996096	0.0144209	0.00715359	0.00585119		-3.61446	1	0.00620014	0.00172538	0.00251068
-3.76506	0.995116	0.0361598	0.0041398	0.00409425		-3.76506	0.988775	0.0083375	0.00596536	0.00267807		-3.76506	0.993869	0.00203847	0.00478772	0.00132069
-3.91566	0.984538	0.0228325	0.00487811	0.0029589		-3.91566	0.965596	0.0152655	0.00305861	0.00990277		-3.91566	0.971702	0.00106309	0.00627093	0.00372376
