# Supplementary material for: Dispersion-tunable low-loss implanted spin-wave waveguides for large magnonic networks
Source: Nat Mater. 2025 Jul 9;24(12):1920–6. doi: 10.1038/s41563-025-02282-y (PMC12657222; doi:10.1038/s41563-025-02282-y)
Supplement: Supplementary file 5 — Faraday rotation and transmission data plotted in Fig. 5c,d. [file 41563_2025_2282_MOESM5_ESM.xlsx]

## Sheet: Fig5c Faraday rotation data
	y-position (µm) ↓
x-position (µm) →	Faraday Rotation data ↘	-2.997	-2.84685	-2.6967	-2.54655	-2.3964	-2.24625	-2.0961	-1.94595	-1.7958	-1.64565	-1.4955	-1.34535	-1.1952	-1.04505	-0.894895	-0.744745	-0.594595	-0.444444	-0.294294	-0.144144	0.00600601	0.156156	0.306306	0.456456	0.606607	0.756757	0.906907	1.05706	1.20721	1.35736	1.50751	1.65766	1.80781	1.95796	2.10811	2.25826	2.40841	2.55856	2.70871	2.85886	3.00901	3.15916	3.30931	3.45946	3.60961	3.75976	3.90991	4.06006
	-2.70677	0.023391	-0.89203	-0.463097	-0.333591	-1.08779	-1.9332	-1.14032	-0.638231	0.0527096	-0.137575	1.38668	1.62162	0.569615	1.2231	1.8117	1.49082	1.80049	5.24512	7.62864	7.48443	32.3429	17.1664	9.13374	5.21107	2.94622	0.594796	1.15567	3.88175	3.02943	0.228786	0.373848	1.72255	1.93927	0.459982	0.279376	2.04964	1.49349	-0.482401	0.318126	0.477176	1.02973	0.41997	0.632124	1.32667	2.65954	2.32991	0.154799	-0.806495
	-2.55639	-1.43441	-0.750686	-1.2989	-1.84549	-1.59665	-0.699657	-1.93719	-1.45037	-0.742579	0.412582	1.86023	1.86573	0.367576	2.40991	2.67989	1.98318	1.96829	1.6658	9.57801	19.2745	25.3074	10.8025	8.93637	7.44885	4.55105	3.34933	1.78377	2.15063	1.07655	0.525191	1.32146	2.02229	1.13082	1.37941	0.954282	0.414128	0.305663	0.860039	0.1827	0.34244	0.664015	2.51516	-0.424347	-1.85077	0.414171	1.63073	0.958312	-0.336109
	-2.40602	-0.161094	-0.79106	1.05303	0.958466	0.404177	-1.48138	-1.98354	-2.86709	-0.835226	-0.60704	-0.337708	-0.0492714	-1.03018	0.706168	1.12921	2.36563	2.76152	1.00549	5.27066	9.01642	21.981	9.99997	9.34967	3.08481	3.30698	3.83004	1.3315	1.03731	2.19114	1.08333	0.877593	-1.03272	0.19846	1.07354	1.89766	2.15343	1.18722	-0.143526	1.86487	1.86517	2.02915	1.36707	0.862327	0.507143	0.86152	1.68062	0.325412	-1.19717
	-2.25564	-1.70049	-0.883039	-1.74743	-0.689252	0.351914	-0.5087	-0.651256	0.661365	-1.28805	-2.14644	0.46795	-1.31703	-0.277995	-0.424844	0.616461	3.1842	5.51379	1.9598	4.76063	17.0518	26.5416	11.2879	9.43248	4.5021	3.63576	3.96451	1.46903	0.854406	2.45686	1.42465	0.0228468	1.36034	0.414411	0.73601	0.0849171	0.727349	0.317219	0.471939	-0.83099	-0.517229	-0.481439	0.164292	0.463101	0.390156	1.27648	1.44609	2.01728	1.14418
	-2.10526	-0.550137	-0.142723	-0.241363	-0.181575	-2.1655	-1.57923	-0.149059	0.0797542	-0.472432	-1.94142	-0.958789	-1.04029	0.215305	-0.704636	-0.402667	1.18911	0.66284	2.37374	11.2863	26.7388	23.1917	11.8045	8.75902	5.54594	3.98733	1.15887	1.88415	2.28251	1.93973	-0.627239	1.57365	1.58596	0.889592	1.59178	0.721582	0.424331	1.19908	1.12138	0.887717	-0.376229	-0.319707	1.52282	0.391861	1.00278	1.13804	-0.411272	-0.472079	1.54245
	-1.95489	-0.0492578	0.0101394	0.304319	-0.954853	-0.69081	-0.456573	-1.42573	-1.43912	-0.329468	1.07557	1.41628	0.568496	1.58639	0.543928	0.832528	2.19148	2.49584	5.86436	7.22511	15.7622	18.7816	13.8829	6.56994	5.8181	4.19083	3.64934	3.46259	2.98273	1.45644	0.44031	0.845393	1.65012	0.991762	-0.364659	0.236073	-0.929343	-0.240831	-0.0790328	-0.151516	0.45059	1.12549	-0.307508	0.00198945	0.297554	0.571929	0.373103	0.202142	0.77448
	-1.80451	-1.36058	-2.16398	-0.95767	0.0690367	-1.13119	-2.59687	-0.932717	-0.139023	-0.345787	0.538991	-0.338196	-0.889872	0.411236	0.327592	2.45209	0.959251	2.0785	1.9619	4.25367	11.2001	21.9434	14.4172	8.7394	6.26949	4.77987	2.63537	3.39741	3.02204	2.36311	2.00868	1.43341	0.919307	1.73689	0.704611	1.47072	2.28742	2.06391	0.830384	-0.0959049	-1.27389	-1.61546	0.130112	1.39009	0.321884	0.0987042	1.54686	1.30299	0.652272
	-1.65414	-1.20419	-2.30302	0.150425	-0.449122	-1.61493	-0.754356	-0.559921	-0.707059	1.20366	-0.0106469	0.838495	0.829833	2.09134	2.45572	2.29168	0.498923	0.585318	-3.43598	-1.89592	15.1627	20.3535	10.2453	7.09403	7.33514	3.30755	3.23991	2.43494	2.19693	0.383896	0.684852	0.153938	-1.32526	0.0859408	1.43853	1.3677	0.904862	0.773442	0.873773	1.12236	2.21169	1.32535	-0.491667	1.78476	1.18686	0.378515	0.377525	-2.10152	0.613847
	-1.50376	-1.42724	-2.58495	-2.08253	-1.4152	-2.05605	-1.3056	-1.60769	0.330639	-0.450083	0.362862	-0.321322	0.494501	1.29271	0.911328	1.47427	1.73582	2.3218	1.35143	7.12706	29.8416	28.2412	13.3298	5.94723	5.24133	4.17119	2.63618	1.84148	2.1152	1.41631	0.886429	-0.197475	2.05293	1.86443	1.9756	1.48414	1.40785	1.6952	2.09328	3.58524	1.6573	0.259321	-0.568379	-0.306951	0.0974199	0.28659	0.649558	0.127221	-0.884487
	-1.35338	0.523057	-1.75724	-0.541194	-1.58751	-0.134067	-0.555823	-1.54132	-0.542782	0.548883	1.26732	-0.451416	1.38554	1.69767	1.84018	2.51201	1.54984	1.68196	2.80513	10.6713	37.1325	31.044	14.1269	7.34575	3.65823	2.90594	2.77659	2.21367	1.88121	1.2774	2.14441	2.18375	-0.318102	-0.401462	0.0188299	0.164402	2.5313	2.02381	0.590827	0.509214	1.27004	0.996202	0.742336	1.74704	1.92919	2.51646	0.728223	0.0596019	-0.90784
	-1.20301	0.885136	1.4703	-0.294056	0.308732	-0.583967	-1.87218	-1.27683	-2.28129	-2.12843	0.900434	1.90315	1.02778	1.18209	1.42814	2.86604	1.66195	2.84855	5.62443	-1.14274	14.7246	16.0159	15.2027	9.33096	6.87771	4.6205	3.22416	1.41438	-0.453748	-0.483135	-0.354438	0.768874	1.02851	0.262438	0.871812	0.626049	2.25248	1.50148	1.85546	0.206684	1.04076	1.54422	0.144157	0.240218	0.250028	-0.122872	2.1481	0.914971	-0.122877
	-1.05263	-0.207067	-0.879617	-0.723712	-0.245608	-1.14824	-1.38586	-0.547189	-0.269519	1.63589	0.240632	1.51918	1.88874	1.69891	2.79592	2.33921	1.39403	2.986	6.85962	15.9026	-0.688751	11.7541	9.69267	6.52727	3.4743	3.03951	3.14346	2.1805	1.61924	2.82366	1.52465	0.27497	-0.455296	1.43229	1.13596	1.12232	0.810212	-0.619856	1.56883	1.02506	0.461086	1.62261	0.806747	1.3074	-0.321225	-0.839313	-0.82914	-0.567782	-0.564726
	-0.902256	-2.00674	0.454582	-0.643589	-0.936724	-0.3439	-0.179573	-3.19129	-1.02807	-0.812629	-0.490433	-0.185628	1.04702	0.817433	1.0323	1.39044	3.22826	4.62437	3.75252	2.08346	24.605	23.9947	12.8788	5.68366	3.26199	3.332	2.76999	1.72452	1.40057	0.338067	0.505443	-0.923436	0.177299	1.45437	1.8417	0.272933	1.24427	0.921675	1.33742	0.585562	-1.19664	-0.0359006	0.556529	0.247722	-1.12609	-0.829434	-1.58951	-0.909972	-0.892739
	-0.75188	0.773044	-0.0872176	-0.630815	-1.89045	-1.98891	0.151061	-0.377497	0.500635	-1.49946	-1.15933	-0.16241	0.383344	2.68076	2.41943	2.829	2.8494	3.14375	1.00796	4.66925	15.4357	30.3193	13.3348	11.7754	6.44778	2.59452	2.41391	2.82264	2.40929	1.08536	-0.0459374	-0.35113	0.36018	-1.1466	0.559638	-1.60998	-2.75931	-1.82304	-2.94496	-2.58472	-2.8726	-3.45102	-2.62645	-3.30101	-1.98927	-2.65958	-2.61695	-2.98414	-4.56774
	-0.601504	-0.523394	-0.79269	-2.10417	-0.367345	-0.233756	-0.632337	-0.0584141	-0.816034	-0.328952	-0.537578	1.22928	1.2717	0.617469	1.04366	3.00513	2.59329	2.27837	5.58325	9.78847	22.6188	26.3759	14.8851	6.58311	4.46261	3.26782	3.92431	3.1012	0.730701	0.52659	-0.887151	-2.67133	-2.38379	-1.7287	-3.65048	-4.74708	-4.70735	-3.21313	-4.38129	-7.83565	-9.3546	-8.01174	-7.65195	-7.21956	-9.16203	-8.95649	-7.89568	-7.10282	-8.24709
	-0.451128	-1.005	-0.65947	-1.2772	-0.259602	-1.25887	-1.81338	0.0708647	-0.490385	-1.53523	0.2344	0.594404	1.71428	1.49338	1.11319	1.09649	2.32568	3.02987	3.59044	4.22615	17.5493	34.111	20.2792	10.7261	8.07602	4.73274	2.1443	1.58407	0.9985	-3.02251	-4.84918	-7.42571	-6.5189	-7.75862	-7.86187	-9.2009	-9.29213	-10.8126	-13.5812	-14.11	-15.49	-15.4845	-14.8544	-14.7636	-14.9065	-16.1748	-16.9482	-15.7208	-13.5068
	-0.300752	0.124722	-0.856993	-0.850462	-0.270319	-0.447106	-0.8987	0.289754	-1.15685	0.16764	0.917275	2.31685	0.940332	2.69314	2.83137	1.68903	3.54341	2.39896	7.32366	12.0901	48.5101	35.1546	20.1383	14.3217	11.0972	8.53947	6.93638	4.35341	-0.792487	-4.47222	-7.14425	-9.59417	-9.69441	-11.7426	-12.7629	-16.1037	-17.916	-18.2063	-18.9257	-19.1411	-20.7878	-21.316	-23.2771	-24.191	-25.8749	-23.0799	-23.0302	-24.0531	-23.9122
	-0.150376	-1.77592	-1.07607	-0.885428	-0.325301	-0.591596	0.155095	-1.1916	-1.21015	-1.05228	-0.556046	-0.784717	2.32183	2.59282	2.64656	4.22377	1.16671	2.97036	4.88533	6.87911	25.4486	37.3989	39.5924	25.5259	18.5937	14.5841	9.59934	2.83541	-1.97267	-6.27446	-8.99436	-10.8188	-12.1933	-14.3353	-15.7597	-16.8163	-18.5809	-21.4193	-23.0416	-25.6156	-27.4449	-28.1067	-29.3329	-27.7488	-28.7163	-29.8659	-29.5309	-27.9793	-27.5006
	-1.42109e-14	-0.633064	-1.11496	-0.888763	-0.561398	0.663037	0.2193	-0.187618	-0.681362	0.759722	1.14887	1.44833	2.07539	2.17537	3.22899	3.43466	1.17013	0.745403	7.11848	14.3052	43.0812	47.0435	39.0669	23.156	16.9146	12.7842	9.21834	3.03536	-2.02563	-5.9633	-9.75073	-12.7417	-14.9676	-15.3711	-17.0802	-17.8406	-19.9795	-23.0183	-24.9831	-26.2903	-28.1357	-29.8096	-30.9422	-30.3505	-31.5537	-33.5375	-32.0891	-28.719	-27.1541
	0.150376	-0.967023	-1.31537	-1.27202	-1.07714	-1.36117	-0.0299405	-2.20799	-0.800285	0.207512	2.11278	1.56262	2.01803	2.73062	3.55465	3.53656	3.50653	3.27061	4.27547	13.8158	44.4966	43.6298	35.0972	22.637	15.0987	9.06288	5.47548	3.97229	-1.7799	-7.62581	-8.78762	-10.3455	-13.4385	-15.4723	-17.5269	-18.3819	-19.164	-22.6399	-23.7792	-22.2498	-23.1235	-24.0236	-24.4784	-27.1445	-26.1829	-25.2708	-26.4134	-25.956	-24.197
	0.300752	-2.94791	-1.35248	-1.3903	-1.13431	-0.210699	-0.225779	-0.217552	-0.356795	-0.575852	0.375127	0.576944	0.84482	2.05618	2.61373	2.67032	0.0494005	3.62911	5.4228	7.63759	36.0079	44.4533	27.0283	19.2452	13.6361	9.42832	7.11454	3.23323	-1.38618	-2.40731	-5.98396	-8.72026	-8.78583	-11.208	-10.4225	-12.6039	-15.0462	-16.0152	-18.2694	-18.3651	-19.2083	-21.6673	-22.1846	-20.8834	-21.3989	-21.9258	-21.0279	-20.2139	-18.1193
	0.451128	-0.669211	-1.06921	-1.01353	-1.01538	-1.1241	-1.26007	-0.068679	0.792651	-0.081497	-0.565635	0.0584273	0.172743	2.15171	3.44728	3.40464	2.63004	3.05045	2.83794	8.16647	26.9054	20.1416	15.0938	14.3123	9.93924	7.19014	6.43169	5.0043	2.41227	-0.816357	-3.18009	-4.95403	-6.11153	-7.38387	-7.05704	-8.39325	-7.8542	-9.14108	-8.48374	-9.51087	-12.5433	-13.2911	-14.1535	-13.9353	-13.0119	-14.0912	-14.7976	-12.1141	-12.875
	0.601504	-0.768274	-0.89509	-1.54664	-1.50228	-1.43598	-2.63899	-1.35007	0.676099	-1.48448	0.573266	-0.0385045	-1.0281	1.06425	1.49177	2.62647	3.69847	6.15455	3.86224	9.5695	20.637	28.252	16.9669	8.56799	4.95236	3.56085	4.55163	4.34006	1.2513	-0.809176	-0.745775	-1.04106	-2.50911	-1.9178	-4.35793	-3.80877	-4.65322	-4.16437	-4.36176	-5.95387	-6.26735	-6.73716	-8.49305	-7.87828	-7.04483	-6.64784	-5.66702	-5.43596	-4.71036
	0.75188	0.0400798	0.010478	-0.553061	-1.58223	-0.936771	-1.39031	-0.446522	-1.63121	-0.0708021	0.0568729	0.432519	0.988139	1.53377	1.47653	2.68711	4.01129	4.89044	5.66183	13.873	14.8443	18.6563	7.72049	4.02581	3.09221	2.77554	3.65805	3.18832	2.81362	2.12811	1.83267	1.04502	1.6848	-0.83101	0.184117	-0.517238	0.246922	-0.437924	-1.95617	-0.88936	-0.313749	-1.61858	-2.32598	-2.85251	-4.2735	-3.20874	-3.58615	-1.02782	1.35104
	0.902256	-2.11356	-2.33998	-0.352577	-1.2673	-1.31766	-0.0919316	-2.03938	-1.05153	-0.219825	-0.143986	0.660015	2.08443	1.43419	1.78407	1.2331	0.443503	-0.0737131	3.68939	-0.165437	7.53261	17.8847	9.83682	4.75762	4.32584	2.53913	3.2635	2.03227	0.333355	1.71164	2.05583	-1.19307	0.509812	0.280534	-0.0353075	0.581872	-0.39209	-0.132503	-0.827475	0.460413	0.306856	-0.433667	0.621627	-0.380218	-0.504384	-0.93143	0.0167702	1.2175	1.769
	1.05263	-0.314572	-1.40651	-1.35772	-0.186402	-0.026282	-0.324513	0.198805	0.169557	1.0863	1.54075	1.19861	0.490196	0.339012	1.34977	2.92277	3.20512	5.27134	6.41355	9.04405	11.3036	16.3628	11.738	9.31589	7.96957	3.24878	2.35515	2.17029	2.07566	2.69926	2.45633	0.690341	-0.521804	-0.286805	-0.20367	0.654223	0.531864	0.686289	0.703632	1.30547	2.31438	1.2714	1.24867	0.750373	-0.243879	-0.870551	0.0288398	0.556387	0.753462
	1.20301	0.0601724	-3.90579	-2.41159	-1.60585	-1.9526	-0.107144	0.461797	-0.220041	-0.977106	-0.545215	0.936746	2.15076	1.39099	1.26568	3.10006	1.40035	2.20875	2.51379	0.476915	29.0495	16.1252	7.57422	7.50029	5.34144	4.00452	1.82644	1.70128	3.14192	2.06901	0.922311	1.03928	0.490486	1.23533	1.01344	-0.758498	0.786936	0.338979	0.484023	0.297803	0.947099	1.39417	1.25801	1.91494	2.09788	0.510891	1.31454	2.68665	0.0288605
	1.35338	-0.0993055	-0.998569	-0.16717	-0.533436	-0.621331	-0.636622	-0.187447	0.471144	-0.944387	-1.44219	0.634531	1.17019	3.02514	3.00164	2.60232	2.37698	5.39737	3.9437	-1.93075	15.0176	16.7553	13.4596	8.2498	4.44388	4.27932	3.99074	2.1874	1.31191	1.44451	1.71945	1.23891	1.00707	0.724133	2.01764	1.71234	0.429383	2.27267	2.28577	2.00503	1.64838	1.21422	0.0216515	-0.0948758	-0.514433	-0.287975	0.883403	0.837485	-2.46826
	1.50376	-0.683221	0.775474	-1.50905	-0.928048	-0.99741	-1.15857	-1.15739	-0.0275235	-0.47193	-0.768354	0.678205	0.20898	0.282959	1.3306	1.23245	2.44952	2.33049	3.34579	2.10855	13.8784	16.3343	14.0412	8.11236	5.45321	2.37362	3.18088	3.29935	1.49312	1.94918	1.14022	0.2163	0.617558	0.926797	1.26978	1.09362	1.28009	2.44777	3.46979	2.34374	1.57094	1.97169	0.252052	0.912431	0.928648	2.76939	2.50004	2.71396	1.05791
	1.65414	0.444781	-0.338023	-3.01526	-1.35344	-1.21221	-1.48533	-0.572074	-1.50858	-0.550707	-1.03858	-0.418274	0.00865027	2.36289	2.11098	3.87551	2.35324	2.20861	1.20591	10.3876	27.1515	26.7419	15.5088	7.84367	3.19641	3.14234	3.46884	1.37093	2.63042	3.24237	3.2593	2.0676	0.858054	0.598559	0.583765	0.99954	0.999659	0.179765	-0.522227	-0.268169	1.96705	1.60775	1.10736	2.36122	0.190143	1.35032	0.55622	0.224584	0.427647
	1.80451	-1.98211	-1.21689	-2.93811	0.957967	-0.0123291	-0.170983	-0.26542	-0.456841	0.0229304	0.411734	0.95183	1.15132	1.20521	0.603247	0.80738	1.42886	3.61303	4.68367	4.00722	-1.16149	3.9323	7.78101	6.78897	4.63368	4.7328	5.0109	3.49992	0.947082	1.18894	2.93569	0.695956	1.09679	1.64619	2.74702	2.66996	1.36997	0.802615	0.116296	-0.422712	0.657999	1.32897	1.72531	0.76786	1.5883	0.807443	1.65307	0.654621	-0.423006
	1.95489	-1.71326	-1.86353	-0.687421	-1.5028	-1.40135	-1.02922	-0.190941	-0.135301	-1.20404	-0.0485797	1.32794	0.650637	0.636358	2.50883	2.39497	1.96913	1.2703	6.73087	0.214579	6.6066	10.6922	11.2008	5.1991	2.4939	3.74458	3.26457	1.72099	0.95774	2.09988	0.734248	0.708387	0.335822	0.131203	1.29161	0.484202	-0.927196	-0.798049	-0.994412	0.189725	0.247339	0.832033	-0.582536	-0.553015	-0.226121	-0.0310794	-0.67764	-0.0549353	0.237621
	2.10526	-1.03572	-1.25433	-1.51767	0.203347	0.111855	-0.245574	1.09307	1.23663	0.41449	-1.26074	-0.910733	1.69327	2.13895	2.77314	2.06504	2.54907	3.74944	-1.68669	-0.874365	10.0719	19.1785	13.494	5.85143	4.8867	3.66404	1.52695	2.24773	1.57185	1.04525	3.75116	2.41844	1.72706	2.29715	1.36761	1.13541	1.4042	1.21835	-0.350897	0.19675	1.95768	0.913401	1.36756	0.371219	2.05533	1.52249	-0.761993	0.934628	0.843241
	2.25564	-1.54568	0.104081	0.527143	0.0406457	-0.133217	-0.572799	0.903658	-0.354751	-1.01775	-0.164149	0.55951	1.03243	1.64227	2.00291	2.1956	1.19044	3.04832	8.50659	22.4522	28.4993	23.1824	13.1912	7.88332	5.71658	4.05598	2.38107	1.71912	3.4291	1.50506	0.612863	1.36908	0.591179	-0.963596	0.782268	-1.25128	-1.29623	0.399383	1.42841	1.15697	1.12618	1.32984	-0.208523	-0.198777	0.342221	1.35428	0.935425	0.230934	1.03907
	2.40602	-1.68773	-1.12031	-1.13501	-1.5998	-0.837017	-0.902039	-2.13143	-0.880842	-1.15889	0.28119	1.09363	1.30334	2.44453	3.32497	2.49823	3.91616	2.03587	-6.75287	-0.251	1.35538	15.474	14.225	7.95539	4.51142	3.32378	3.25079	1.92802	1.22675	1.15895	1.56194	-0.142209	1.17289	1.34567	1.32639	2.28434	1.24291	0.0820903	-1.05897	-0.763486	-0.304437	-1.78574	0.0801652	0.142691	0.962417	0.292461	0.371116	-0.712984	-0.13059
	2.55639	-2.01044	-2.3127	-1.40862	-1.06615	-0.241486	-0.851795	-1.54316	-0.56748	-0.424765	1.22942	0.887636	1.02137	0.639641	2.31053	3.53381	2.81955	0.913796	-6.05481	3.66534	30.1565	14.9749	7.98383	3.50642	4.59644	5.24119	3.54462	2.40128	3.70959	3.13778	1.2321	1.41145	1.72629	1.19252	1.33197	0.160671	-1.21254	-0.798755	0.954305	0.823309	0.0704059	1.04081	1.08236	0.35253	-0.64482	-0.959483	0.659724	1.53496	0.637749
[truncated: 572 more columns]

## Sheet: Fig5c Transmission data
	y-position (µm) ↓
x-position (µm) →	Transmission data ↘	-2.997	-2.84685	-2.6967	-2.54655	-2.3964	-2.24625	-2.0961	-1.94595	-1.7958	-1.64565	-1.4955	-1.34535	-1.1952	-1.04505	-0.894895	-0.744745	-0.594595	-0.444444	-0.294294	-0.144144	0.00600601	0.156156	0.306306	0.456456	0.606607	0.756757	0.906907	1.05706	1.20721	1.35736	1.50751	1.65766	1.80781	1.95796	2.10811	2.25826	2.40841	2.55856	2.70871	2.85886	3.00901	3.15916	3.30931	3.45946	3.60961	3.75976	3.90991	4.06006
	-2.70677	0.994844	0.995166	0.995489	0.993877	0.994844	0.994844	0.995489	0.994522	0.994522	0.994844	0.992266	0.989044	0.973576	0.90945	0.76992	0.57013	0.357129	0.184085	0.0848347	0.0487437	0.0619556	0.15895	0.347784	0.54564	0.678726	0.752197	0.786032	0.798921	0.804077	0.804722	0.805689	0.806333	0.807622	0.807622	0.806333	0.805689	0.806011	0.8073	0.806333	0.806011	0.806011	0.806333	0.806011	0.806333	0.806333	0.806333	0.805366	0.806333
	-2.55639	0.996455	0.9971	0.995489	0.996133	0.995811	0.996778	0.995811	0.995166	0.995489	0.996455	0.9942	0.990977	0.978088	0.918795	0.770242	0.549185	0.322327	0.159917	0.0771009	0.0487437	0.0616334	0.147027	0.324582	0.528239	0.678726	0.756708	0.788932	0.801177	0.805366	0.805044	0.806978	0.807622	0.806655	0.806978	0.806011	0.806655	0.806333	0.8073	0.806978	0.806978	0.806655	0.806655	0.806655	0.806333	0.8073	0.806011	0.8073	0.806333
	-2.40602	0.996455	0.994844	0.994844	0.994522	0.993877	0.992911	0.994844	0.995489	0.993877	0.993555	0.993555	0.990333	0.977765	0.932652	0.821478	0.621044	0.370663	0.166684	0.0706561	0.0471325	0.0777454	0.181185	0.344884	0.511805	0.645857	0.734795	0.781843	0.799244	0.802466	0.805044	0.805689	0.806655	0.806655	0.806655	0.806978	0.805689	0.806011	0.805044	0.806333	0.805689	0.806655	0.805044	0.806333	0.806978	0.8073	0.8073	0.806978	0.806333
	-2.25564	0.993555	0.993877	0.995166	0.9942	0.993877	0.992588	0.993233	0.993555	0.993233	0.993233	0.991944	0.989688	0.977443	0.898172	0.700316	0.455735	0.263034	0.144772	0.0812901	0.0519661	0.0516439	0.115448	0.300092	0.540806	0.703538	0.771531	0.791832	0.799888	0.802466	0.803111	0.804722	0.804722	0.804722	0.805044	0.804722	0.805366	0.804077	0.803755	0.805044	0.805044	0.805689	0.8044	0.804077	0.805044	0.805366	0.805366	0.805366	0.805689
	-2.10526	0.995811	0.994522	0.994844	0.994844	0.994844	0.995166	0.995489	0.994844	0.993877	0.993877	0.994522	0.990333	0.960687	0.855958	0.684526	0.503748	0.342628	0.202775	0.100302	0.0529328	0.0580887	0.160884	0.386775	0.598487	0.711272	0.763153	0.786999	0.797955	0.802788	0.805366	0.805044	0.806333	0.806333	0.806333	0.806655	0.806333	0.806655	0.806655	0.805689	0.806655	0.806333	0.806011	0.806978	0.806655	0.806978	0.806333	0.806333	0.8073
	-1.95489	0.995489	0.995489	0.994522	0.995489	0.993877	0.995166	0.995811	0.995489	0.994844	0.994522	0.9942	0.991299	0.974543	0.89785	0.726739	0.507615	0.307826	0.161206	0.0803234	0.0493882	0.0580887	0.14316	0.330383	0.543062	0.686459	0.757997	0.789254	0.799888	0.804722	0.806333	0.806011	0.806978	0.8073	0.807622	0.806333	0.806333	0.806333	0.8073	0.806978	0.806011	0.806978	0.808266	0.8073	0.806655	0.807622	0.8073	0.806655	0.806655
	-1.80451	0.995489	0.996778	0.996133	0.994844	0.996455	0.995811	0.994844	0.995166	0.994522	0.994522	0.993233	0.989688	0.976154	0.919117	0.77282	0.541451	0.310726	0.152505	0.0732341	0.0471325	0.0632446	0.144772	0.310726	0.512771	0.665191	0.75123	0.78861	0.801499	0.804722	0.806011	0.805044	0.806978	0.806655	0.807944	0.806978	0.806333	0.806655	0.8073	0.807622	0.806333	0.806655	0.806333	0.806978	0.806333	0.806655	0.805689	0.806978	0.806333
	-1.65414	0.995166	0.995166	0.9971	0.996778	0.995811	0.997422	0.996778	0.996455	0.996133	0.996133	0.993877	0.989688	0.970354	0.905906	0.774753	0.58012	0.356484	0.175062	0.0783899	0.047777	0.0703339	0.182796	0.370018	0.555307	0.681626	0.751874	0.786676	0.800533	0.804722	0.806978	0.807622	0.807944	0.808266	0.807622	0.808589	0.807944	0.808266	0.8073	0.808266	0.807622	0.807622	0.8073	0.808266	0.8073	0.808266	0.8073	0.807944	0.807622
	-1.50376	0.995489	0.995489	0.995811	0.995166	0.995489	0.995811	0.995166	0.993877	0.994522	0.995166	0.992266	0.988399	0.971321	0.905906	0.757675	0.539195	0.316204	0.157017	0.0735563	0.047777	0.0655003	0.159272	0.339083	0.539195	0.680981	0.753163	0.787321	0.799888	0.804077	0.805689	0.806655	0.806978	0.806978	0.8073	0.807622	0.8073	0.807622	0.806655	0.806333	0.807944	0.806655	0.806333	0.8073	0.806655	0.806978	0.8073	0.8073	0.807622
	-1.35338	0.9971	0.996455	0.995811	0.995166	0.995811	0.994844	0.995489	0.995166	0.995489	0.993233	0.990977	0.985177	0.968743	0.91654	0.80021	0.606866	0.367118	0.170229	0.0722673	0.0468103	0.0809678	0.197297	0.366151	0.529206	0.648757	0.731895	0.77862	0.798921	0.803111	0.806011	0.806655	0.8073	0.806655	0.807622	0.806655	0.807944	0.806978	0.808266	0.806333	0.8073	0.8073	0.8073	0.8073	0.806655	0.8073	0.806978	0.807622	0.8073
	-1.20301	0.9971	0.996455	0.995811	0.995489	0.997422	0.9971	0.996778	0.996455	0.996778	0.995811	0.993233	0.988722	0.963265	0.874326	0.712883	0.518572	0.326838	0.17764	0.0877349	0.0497104	0.0603444	0.164106	0.372596	0.575608	0.701282	0.759286	0.787965	0.801177	0.804722	0.8073	0.806978	0.8073	0.806978	0.807622	0.808589	0.807622	0.808911	0.807944	0.807944	0.807944	0.808911	0.806978	0.807944	0.808589	0.808266	0.808911	0.806978	0.807944
	-1.05263	0.995811	0.995166	0.995811	0.995166	0.994844	0.995811	0.995811	0.995166	0.994522	0.993555	0.991299	0.984855	0.961009	0.876582	0.724484	0.531461	0.33425	0.175707	0.0832235	0.0484215	0.0642113	0.172484	0.376141	0.57303	0.69806	0.75993	0.78861	0.802466	0.807622	0.807622	0.809555	0.809233	0.809878	0.809233	0.808589	0.808266	0.809555	0.809233	0.809555	0.8102	0.810522	0.8102	0.809233	0.809878	0.809233	0.808589	0.809555	0.808589
	-0.902256	0.996778	0.995811	0.9942	0.995489	0.995811	0.993877	0.994522	0.995166	0.995811	0.993555	0.994522	0.988077	0.966809	0.892694	0.731895	0.512127	0.29977	0.15025	0.0735563	0.047777	0.0667892	0.167973	0.361962	0.564652	0.697738	0.764119	0.796021	0.808911	0.813745	0.816645	0.814389	0.813745	0.8131	0.811489	0.811489	0.811811	0.812778	0.814389	0.816	0.816967	0.816967	0.816645	0.815356	0.8131	0.811489	0.811489	0.811811	0.812456
	-0.75188	0.996455	0.995166	0.995166	0.994844	0.996778	0.995166	0.996778	0.995166	0.994522	0.995811	0.994522	0.988722	0.968743	0.89366	0.719006	0.480547	0.270446	0.134782	0.0690449	0.0484215	0.0622778	0.144772	0.327805	0.547573	0.706438	0.785065	0.814711	0.824379	0.826634	0.825023	0.822445	0.821801	0.821801	0.821801	0.82309	0.825668	0.827279	0.829534	0.82889	0.829212	0.826634	0.825023	0.823412	0.823412	0.823734	0.824379	0.82599	0.828568
	-0.601504	0.996778	0.996455	0.996133	0.9942	0.996133	0.994844	0.996133	0.996778	0.995166	0.995166	0.993877	0.990977	0.96262	0.852736	0.661647	0.457023	0.28688	0.163784	0.0861237	0.0509994	0.0596999	0.159917	0.387097	0.621044	0.753485	0.808589	0.829857	0.839202	0.842424	0.843713	0.843713	0.843391	0.844358	0.844358	0.845646	0.846613	0.845969	0.846935	0.849191	0.848869	0.847902	0.847902	0.845969	0.845646	0.845002	0.845002	0.845324	0.845969
	-0.451128	0.993877	0.9942	0.994844	0.9942	0.9942	0.995166	0.995489	0.993555	0.993233	0.993877	0.993555	0.987755	0.954886	0.84468	0.66648	0.475713	0.306859	0.169906	0.0848347	0.0500327	0.065178	0.182152	0.415132	0.636512	0.76702	0.830179	0.858858	0.870459	0.875615	0.876904	0.873681	0.871748	0.868848	0.868526	0.868203	0.868203	0.873681	0.875937	0.878515	0.881093	0.879804	0.878515	0.876904	0.874004	0.87207	0.870781	0.871104	0.873037
	-0.300752	0.995489	0.995489	0.995166	0.994522	0.994844	0.995166	0.993877	0.995489	0.996133	0.993877	0.995166	0.990333	0.96262	0.864659	0.685493	0.479903	0.298481	0.160561	0.0793566	0.0490659	0.0667892	0.186341	0.428344	0.661647	0.796021	0.857892	0.885282	0.896561	0.901394	0.905261	0.905583	0.905583	0.904939	0.904617	0.903972	0.902683	0.902683	0.903328	0.90365	0.90655	0.906872	0.908806	0.907517	0.907195	0.906228	0.903972	0.904294	0.903005
	-0.150376	0.995489	0.995489	0.996133	0.995811	0.994844	0.995489	0.995166	0.9942	0.994522	0.994522	0.9942	0.989366	0.96842	0.893016	0.737373	0.518894	0.302348	0.145094	0.0684004	0.0484215	0.0800011	0.206964	0.424799	0.637479	0.783454	0.865303	0.904617	0.917184	0.923307	0.927496	0.928462	0.929429	0.929429	0.928785	0.927818	0.92524	0.924596	0.926207	0.926851	0.928462	0.929751	0.930718	0.930718	0.929429	0.92814	0.926529	0.927173	0.92524
	-1.42109e-14	0.996133	0.995166	0.995166	0.996133	0.996133	0.995811	0.995166	0.995166	0.995811	0.995811	0.992911	0.990655	0.974865	0.911061	0.758319	0.524694	0.289136	0.133171	0.0645335	0.0484215	0.0825791	0.201164	0.402565	0.618144	0.781843	0.874004	0.916217	0.930718	0.933296	0.936518	0.936841	0.936518	0.937485	0.937163	0.937807	0.937485	0.936518	0.938452	0.937485	0.938774	0.937163	0.937485	0.936518	0.937485	0.937485	0.936196	0.936518	0.937485
	0.150376	0.997744	0.996133	0.995811	0.995811	0.996455	0.996133	0.996133	0.995811	0.996455	0.995489	0.996455	0.98711	0.948764	0.838557	0.667125	0.476036	0.295903	0.154761	0.0738785	0.0480992	0.0822568	0.235966	0.487636	0.698704	0.820189	0.881093	0.909772	0.920084	0.926529	0.927818	0.928785	0.930718	0.931363	0.931685	0.933296	0.93104	0.929107	0.929429	0.928785	0.926851	0.929429	0.929429	0.931363	0.932329	0.930396	0.930718	0.929107	0.929429
	0.300752	0.997744	0.996133	0.996455	0.995811	0.996778	0.995811	0.996778	0.9971	0.9971	0.997422	0.995166	0.98711	0.946508	0.852414	0.705149	0.522438	0.325871	0.162495	0.0709784	0.047777	0.0990134	0.276568	0.516316	0.695482	0.796344	0.852736	0.883349	0.895916	0.903328	0.905583	0.905906	0.905583	0.907517	0.908161	0.907195	0.90655	0.905261	0.906872	0.904294	0.905261	0.905261	0.905583	0.905906	0.906872	0.907195	0.905906	0.907195	0.905583
	0.451128	0.994522	0.995811	0.996455	0.994844	0.995489	0.995811	0.995489	0.994844	0.994844	0.995811	0.992266	0.988399	0.961009	0.885282	0.730606	0.505037	0.284624	0.133493	0.0622778	0.0490659	0.0941797	0.234677	0.445745	0.641346	0.766053	0.830823	0.860147	0.868203	0.867237	0.865948	0.864981	0.86627	0.870781	0.876259	0.87916	0.880771	0.881415	0.877871	0.87207	0.86627	0.864014	0.863692	0.866914	0.870781	0.874004	0.87916	0.880771	0.880449
	0.601504	0.996133	0.996455	0.996455	0.996778	0.995811	0.995166	0.995811	0.995489	0.996133	0.995489	0.995166	0.990011	0.968098	0.888182	0.719328	0.484414	0.262712	0.121248	0.0600222	0.0487437	0.0893461	0.214698	0.418355	0.616855	0.746718	0.808266	0.832757	0.836624	0.83759	0.838557	0.842102	0.846935	0.852091	0.855314	0.85628	0.854991	0.85048	0.846613	0.841457	0.837913	0.837268	0.839202	0.845969	0.849191	0.855314	0.857569	0.85628	0.851447
	0.75188	0.995811	0.995489	0.994844	0.9942	0.995166	0.995811	0.995811	0.994844	0.995489	0.995489	0.995166	0.988399	0.958431	0.851769	0.663902	0.443167	0.254978	0.129949	0.066467	0.047777	0.0780677	0.202131	0.416099	0.6175	0.736729	0.792477	0.815356	0.82309	0.825345	0.825668	0.824701	0.825668	0.825668	0.824701	0.82599	0.826312	0.825668	0.827279	0.827279	0.826312	0.825668	0.82599	0.825023	0.825668	0.823734	0.824056	0.824056	0.825345
	0.902256	0.998389	0.998389	0.997744	0.997422	0.997744	0.996778	0.995811	0.996778	0.997422	0.996455	0.995811	0.989688	0.961331	0.86047	0.667769	0.440267	0.246278	0.121892	0.0632446	0.047777	0.0787122	0.199875	0.406109	0.602677	0.724806	0.781843	0.805689	0.811167	0.813422	0.813745	0.814711	0.815034	0.815034	0.815678	0.818578	0.818578	0.818578	0.818256	0.817934	0.814711	0.814067	0.813422	0.814067	0.814067	0.816	0.817289	0.817934	0.817289
	1.05263	0.994844	0.996133	0.993555	0.994844	0.995166	0.995489	0.995489	0.995166	0.994522	0.993555	0.993877	0.987433	0.96262	0.878515	0.70096	0.45799	0.242733	0.111581	0.0574442	0.0506772	0.0880572	0.198908	0.376785	0.55853	0.69226	0.764119	0.794732	0.804722	0.808589	0.809555	0.809555	0.8102	0.809233	0.809878	0.810844	0.809555	0.809555	0.8102	0.809878	0.808589	0.809555	0.809233	0.810844	0.809555	0.809555	0.809233	0.807944	0.807944
	1.20301	0.996455	0.996133	0.998067	0.996455	0.996455	0.995166	0.996778	0.996778	0.997422	0.996133	0.993877	0.986144	0.948441	0.854347	0.698382	0.505682	0.306215	0.146705	0.0677559	0.0484215	0.0977244	0.255945	0.463468	0.621044	0.713205	0.765086	0.790865	0.802144	0.806655	0.806655	0.808911	0.808266	0.807944	0.808911	0.809878	0.808589	0.808589	0.809555	0.808911	0.808589	0.808911	0.808589	0.807944	0.809233	0.807622	0.808911	0.807944	0.808266
	1.35338	0.9971	0.995811	0.996778	0.996455	0.996133	0.995811	0.996133	0.9971	0.995811	0.995166	0.995166	0.987433	0.945541	0.822767	0.634578	0.432211	0.263356	0.140905	0.0716228	0.0480992	0.0787122	0.212442	0.435756	0.626522	0.728995	0.773787	0.794088	0.801177	0.806011	0.806978	0.8073	0.807622	0.808589	0.807944	0.807944	0.807944	0.807944	0.806333	0.808266	0.807622	0.808266	0.808911	0.808266	0.807944	0.806978	0.807622	0.807622	0.807944
	1.50376	0.996133	0.995489	0.996455	0.996455	0.996133	0.996455	0.995811	0.996778	0.996133	0.996133	0.993877	0.987755	0.940708	0.797955	0.595265	0.405465	0.250789	0.139294	0.0732341	0.0480992	0.0729118	0.207286	0.441878	0.637479	0.736729	0.77862	0.793766	0.801177	0.8044	0.806978	0.8073	0.807622	0.807622	0.808266	0.807944	0.807622	0.807944	0.807622	0.807944	0.808266	0.807944	0.808266	0.808266	0.806978	0.807622	0.8073	0.807944	0.807622
	1.65414	0.996778	0.997422	0.998389	0.997744	0.996778	0.996455	0.997422	0.996133	0.996455	0.9971	0.995811	0.985821	0.938452	0.834368	0.671958	0.481836	0.294936	0.149605	0.0696894	0.0487437	0.0928908	0.246922	0.468624	0.638445	0.727384	0.770242	0.791832	0.800855	0.804722	0.807622	0.807622	0.808266	0.809878	0.808266	0.807944	0.807944	0.807622	0.807622	0.807944	0.808266	0.808266	0.807944	0.808266	0.808911	0.808266	0.8073	0.8073	0.808266
	1.80451	0.996455	0.995489	0.996455	0.996133	0.996455	0.995166	0.994844	0.996455	0.996455	0.996455	0.993877	0.989688	0.967454	0.870781	0.661002	0.410621	0.215342	0.104814	0.0574442	0.0484215	0.0822568	0.197619	0.395798	0.596876	0.722228	0.777654	0.79731	0.803111	0.803755	0.806655	0.806333	0.807622	0.808266	0.808266	0.807622	0.807622	0.806333	0.808266	0.807622	0.8073	0.8073	0.806978	0.8073	0.808589	0.806655	0.806655	0.8073	0.806978
	1.95489	0.995811	0.995811	0.996133	0.995166	0.996133	0.994844	0.995489	0.9942	0.993877	0.993877	0.993233	0.979377	0.929429	0.833079	0.697093	0.523405	0.325549	0.154439	0.0658225	0.0497104	0.118348	0.308148	0.513416	0.648757	0.722228	0.762508	0.787643	0.798277	0.803755	0.804722	0.805689	0.805044	0.806011	0.806333	0.8073	0.806333	0.806655	0.806333	0.806978	0.806978	0.806655	0.8073	0.805689	0.806333	0.806011	0.806333	0.805366	0.806978
	2.10526	0.996133	0.994844	0.995489	0.995811	0.995166	0.995489	0.995811	0.996133	0.995489	0.994844	0.994844	0.983243	0.935874	0.816967	0.645212	0.45219	0.27109	0.13446	0.065178	0.0484215	0.0983689	0.26529	0.487959	0.648113	0.731895	0.772498	0.793121	0.800533	0.803111	0.806333	0.805366	0.806978	0.806011	0.806655	0.806333	0.805366	0.807622	0.806333	0.806011	0.806655	0.8073	0.807622	0.807622	0.805689	0.806655	0.806978	0.8073	0.805689
	2.25564	0.999033	1	0.999033	0.999356	0.998389	0.999356	0.999356	0.999033	0.999033	0.998389	0.995489	0.987755	0.966165	0.899139	0.755741	0.515671	0.261423	0.106747	0.0526106	0.055833	0.122859	0.253689	0.412232	0.56143	0.681303	0.758964	0.794732	0.806655	0.807622	0.809555	0.809233	0.809233	0.809233	0.808911	0.808911	0.808266	0.809233	0.809878	0.8102	0.809555	0.809555	0.8102	0.809233	0.8102	0.809555	0.809878	0.809233	0.809555
	2.40602	0.996455	0.996133	0.996778	0.996133	0.997422	0.995811	0.995811	0.997744	0.996133	0.996778	0.995166	0.991299	0.962942	0.862403	0.653591	0.405465	0.210509	0.101269	0.0564775	0.0490659	0.0845125	0.201486	0.398376	0.595265	0.721584	0.779587	0.798599	0.805044	0.806978	0.806655	0.8073	0.807944	0.807622	0.8073	0.808589	0.8073	0.807944	0.807944	0.808266	0.807944	0.807944	0.809233	0.807622	0.808911	0.806978	0.8073	0.807944	0.8073
	2.55639	0.996455	0.996455	0.996778	0.996778	0.9971	0.997422	0.996455	0.996778	0.998711	0.995489	0.995811	0.990011	0.957142	0.833079	0.612988	0.377108	0.200842	0.102236	0.0587332	0.0484215	0.0777454	0.192141	0.398376	0.607188	0.73254	0.783132	0.798921	0.803433	0.806011	0.806978	0.808266	0.8073	0.806333	0.807622	0.8073	0.807622	0.808266	0.807944	0.808589	0.807622	0.809233	0.807622	0.808266	0.808911	0.807944	0.807622	0.807622	0.807622
[truncated: 572 more columns]

## Sheet: Fig5d Faraday rotation data
	y-position (µm) ↓
x-position (µm) →	Faraday Rotation data ↘	-2.997	-2.84685	-2.6967	-2.54655	-2.3964	-2.24625	-2.0961	-1.94595	-1.7958	-1.64565	-1.4955	-1.34535	-1.1952	-1.04505	-0.894895	-0.744745	-0.594595	-0.444444	-0.294294	-0.144144	0.00600601	0.156156	0.306306	0.456456	0.606607	0.756757	0.906907	1.05706	1.20721	1.35736	1.50751	1.65766	1.80781	1.95796	2.10811	2.25826	2.40841	2.55856	2.70871	2.85886	3.00901	3.15916	3.30931	3.45946	3.60961	3.75976	3.90991	4.06006
	-2.70677	0.523001	-1.13766	-2.04961	-1.62701	-0.627206	-0.398915	-1.39566	-0.196084	0.780459	1.01884	0.406851	1.66204	2.42452	1.46672	1.99756	7.64366	11.7591	5.23716	26.2003	26.6032	11.6398	9.65973	5.77041	2.94607	2.43551	1.31833	1.95354	0.8636	1.77012	2.96642	1.32387	-0.933213	0.266255	-0.428187	0.959739	1.82444	0.552428	0.719632	1.52323	-0.146656	0.840839	2.37902	0.199566	-0.221729	1.30419	1.37537	1.93084	0.398782
	-2.55639	-3.5041	-1.84491	-0.637023	-0.336378	-0.975848	-1.9291	-1.07615	-0.112187	0.0543183	1.29848	1.53484	2.33063	1.6807	2.44042	2.25023	2.94027	4.60013	-1.51772	9.75828	18.1067	12.0485	8.10357	3.45717	4.52246	3.98069	2.20609	2.01353	2.6134	1.24242	1.10458	0.210823	-0.263432	-1.30865	0.378782	2.76366	1.8256	1.63343	0.0657638	0.142428	2.24129	2.31066	2.70048	2.75648	1.86128	0.434443	0.934864	1.41896	0.813856
	-2.40602	-0.834149	-0.418301	-1.1933	-1.58779	-0.00221177	0.179952	0.895849	0.431028	1.30357	1.84796	0.740952	1.45811	0.695591	1.24845	0.836682	1.14387	1.53876	6.34856	30.0359	26.1379	9.88128	4.48782	3.05063	2.18481	2.42842	1.00089	0.279512	0.547032	1.17389	-0.0417488	1.13026	2.56355	1.04354	-0.316903	1.88734	2.21704	1.49318	-0.328482	-0.61733	-0.0203533	-1.05215	1.11625	0.247919	1.31877	-0.0852732	-0.4102	0.452785	0.112843
	-2.25564	-1.79626	-0.161077	-0.0317293	0.347015	-1.38784	-0.0281152	-0.6087	0.664263	0.0138165	-0.127757	-0.119642	0.494412	2.43117	4.53378	3.42092	3.95976	3.44155	-4.08692	13.3648	21.2028	10.3947	6.6624	3.55791	2.44132	3.42701	2.33779	1.65263	2.36931	1.87777	1.57294	1.04611	0.550303	1.0047	-0.0997633	0.595893	1.64991	1.28564	1.84163	1.11815	-0.249858	-1.62113	-0.931712	-1.82418	-0.860418	0.8265	-0.33566	-0.758595	-1.04097
	-2.10526	-0.467452	-2.25312	-0.589817	-1.89533	-2.06689	-0.939924	0.595698	-0.460937	-1.23853	0.785601	1.0466	1.74049	1.32324	1.71736	1.78907	5.77418	12.4294	20.6401	30.3784	31.8319	14.8286	5.62451	4.31141	2.96849	2.50636	2.38191	3.18896	0.815363	0.720948	0.761996	1.57217	1.5689	1.30106	0.358292	0.459605	0.922447	1.41627	0.737986	1.6745	2.08284	1.0392	1.24656	0.175958	-0.31409	0.685284	0.839467	0.695521	-0.738147
	-1.95489	-1.31351	-1.08979	-2.28704	-1.70356	-0.854644	-0.163532	-0.123315	-1.21917	-0.08701	0.244656	1.51105	1.98878	2.5239	2.98428	1.8944	1.82829	2.91823	12.4285	6.19681	21.8274	10.0175	8.14752	5.22946	3.91493	3.52783	2.00239	-0.758238	-0.606202	0.352417	1.05055	1.23438	0.433916	0.595585	1.65563	0.917253	0.950819	0.731268	1.79556	1.07185	0.573579	2.16647	2.06183	1.13594	-0.58594	0.200853	2.44952	0.00825948	0.208134
	-1.80451	0.526336	1.03419	-1.5712	-1.12407	1.55121	-0.301472	-1.14489	0.454979	1.07521	0.597269	0.901072	1.80471	0.362809	0.732777	3.1708	-0.171779	-0.591313	2.10129	8.5769	11.3346	12.1019	7.28579	4.02263	2.31749	1.46272	2.21126	1.67007	-0.57981	0.379392	1.89731	1.12985	0.887166	1.54514	2.09845	0.767569	0.143173	0.992851	-0.175407	0.751115	1.87098	1.82122	2.63072	1.81353	1.09896	-0.558207	-0.534825	0.381989	0.0857652
	-1.65414	-0.462377	-1.69057	-0.810237	-2.23793	-0.750625	-0.653887	-1.9735	0.12345	1.67923	0.289081	0.597087	0.937443	1.47054	2.04101	3.07118	3.20159	1.25781	5.95222	7.25625	3.56187	9.8278	6.63756	4.66666	2.94653	2.4305	3.06659	2.10984	2.00396	1.14198	0.811288	-0.0682128	0.221149	1.80033	2.14481	0.717787	0.770394	1.06461	0.164245	0.217605	0.949488	-0.205435	0.0731578	1.48833	-0.463218	0.842655	1.124	1.27471	0.0560801
	-1.50376	-1.2469	-2.18942	-2.55978	-1.81494	-2.64576	0.0367497	-0.262961	0.852323	0.950089	0.466766	1.29118	2.81174	2.24163	3.48699	3.20721	6.34784	2.777	5.64394	14.2109	16.2297	14.7011	7.0209	3.3922	5.75764	2.23717	-0.4562	-0.205596	1.37071	2.48576	2.21431	1.16702	-0.000553466	-0.204172	-0.71104	0.764613	2.08871	2.24273	2.17043	0.319269	0.419854	0.241895	0.298415	-0.54932	0.754428	0.759496	-0.64923	-0.969097	0.928247
	-1.35338	0.975848	-0.904326	-1.55247	0.184225	-0.775285	-0.878163	-0.347582	-1.10288	-0.881951	0.198494	1.16365	0.902127	2.1778	1.84412	1.28133	-1.84834	3.98651	10.8039	30.9269	27.2076	11.1587	4.92466	3.84331	2.88368	3.31507	2.47764	1.6461	2.66457	0.661231	2.36661	2.29322	0.856278	0.664142	0.467415	0.331338	-0.00877991	0.430855	-0.212792	0.0274991	-0.282386	0.0650105	0.0903835	-0.481038	0.312332	-0.112044	1.71367	0.507017	-0.726883
	-1.20301	0.263127	-1.93522	0.180729	-0.695108	-0.600154	0.259447	0.377699	-0.0503672	0.497516	0.247554	0.238973	0.554377	0.612267	1.59604	0.334656	1.15878	-9.5672	6.4945	15.1547	13.5201	10.7781	5.82011	3.94215	3.64476	2.59958	2.0688	0.961371	0.426373	0.979607	0.928314	2.15338	2.77089	1.77939	0.33503	0.479985	1.06641	1.67478	2.03913	1.13577	1.09165	2.04864	2.2106	0.609092	1.01916	1.4291	0.00888705	-0.35307	0.614195
	-1.05263	-2.04667	-0.765088	-0.0619537	-0.515416	-0.568034	1.09076	-0.428815	-0.218637	1.30261	1.00006	2.66801	2.22865	1.94648	0.457258	0.80279	3.47469	2.75534	18.7019	28.6674	16.8125	14.8018	6.54472	3.6357	2.82646	2.41213	1.88785	2.39572	2.49789	2.57825	2.6503	0.587822	1.49497	1.93388	0.988266	0.814147	2.46496	3.0215	1.84799	1.16632	-0.194478	0.173435	0.93173	1.46279	1.29693	0.823408	0.979293	0.0233946	0.738579
	-0.902256	-2.42577	-0.796712	-0.701269	-0.982743	-1.72543	-1.4381	-0.960946	-0.192618	-0.613739	0.939366	0.301819	1.36349	1.28968	1.16445	3.57609	3.42727	9.99322	13.8723	26.0929	18.5761	7.34729	6.14791	5.58605	4.14416	2.10839	1.92507	1.73537	1.42789	0.951402	0.739821	0.964138	1.12704	1.20148	1.86265	1.21265	1.78746	0.290355	-0.758802	1.16155	-0.944358	-1.5273	-0.321194	-0.587046	-1.88482	-1.90924	-0.265141	-1.44131	-1.98163
	-0.75188	-0.663987	-0.0872242	-1.33155	-2.06547	-3.36588	-2.00638	-0.955964	-1.42397	-0.690351	-0.770972	-0.247672	2.18646	2.35541	2.16574	0.875009	2.06428	11.2505	12.3489	9.08816	16.6454	7.07272	3.93269	5.62996	2.15725	2.55304	1.51378	0.21802	0.429827	0.421176	-0.891699	-0.896401	-0.386068	-2.2387	-2.5912	-1.22175	-2.06239	-2.06085	-2.61473	-3.41068	-2.85741	-3.29348	-3.36121	-2.21863	-4.19624	-3.48718	-4.32734	-5.06133	-4.96915
	-0.601504	-1.66234	-1.1232	-0.700273	-1.31379	0.979188	0.876449	-0.824078	-1.99077	0.204779	0.0683384	1.09899	1.78291	2.3912	0.765203	-0.310987	3.46933	3.7544	11.4428	33.3119	29.2447	12.7829	5.22896	5.0574	4.69978	3.51932	2.18201	0.817972	-0.0286002	0.926525	-0.668966	-1.16025	-1.91828	-3.09435	-3.38909	-5.69256	-6.53823	-8.18623	-10.1181	-9.1773	-9.5084	-9.25221	-9.03802	-8.19451	-8.16161	-7.82628	-7.78431	-8.21469	-6.82468
	-0.451128	-2.50613	-1.13292	-1.63533	-1.47343	-1.09681	-0.765918	0.397381	-0.253113	-0.00402292	0.205796	1.7224	3.42293	0.972813	0.289505	-1.13235	-2.92526	-5.1794	14.0409	41.2724	28.4527	13.7198	11.7114	10.2762	9.16515	6.02149	4.99196	-0.00216864	-1.35108	-1.75442	-3.81781	-4.81003	-6.45354	-7.95965	-10.0353	-11.6175	-13.3167	-13.0772	-15.4316	-15.2639	-14.4755	-15.8714	-13.7937	-16.3789	-16.1833	-15.9763	-15.2481	-17.2664	-16.4741
	-0.300752	-1.21253	-2.3589	-1.43799	-0.707526	0.852026	1.94613	1.66215	1.06955	-0.816591	-0.827023	1.61985	1.75517	2.01517	1.8727	1.36402	0.363815	15.1388	35.8013	53.5858	33.9134	25.6399	18.7551	15.0389	13.8071	9.02779	2.78701	-1.57079	-4.32522	-6.26878	-7.96988	-9.59728	-11.5353	-13.4602	-15.8666	-17.6589	-18.1359	-19.0822	-21.1422	-21.4301	-23.5266	-24.3318	-25.6515	-24.8962	-25.0301	-25.2507	-23.7786	-24.0314	-22.7369
	-0.150376	-1.53058	-1.29739	-1.81615	-2.13233	-1.33038	-1.25209	0.592141	0.457089	1.05625	0.645606	2.15063	2.54975	4.28723	4.36655	2.71934	5.04481	20.5017	27.437	43.3464	41.9785	34.3047	25.7479	20.1808	15.6644	11.5162	4.20947	-2.34672	-5.08114	-9.36567	-12.2854	-13.068	-15.8923	-16.6422	-19.1631	-21.5245	-22.2195	-24.6966	-25.3201	-27.1583	-29.0949	-30.1872	-29.1857	-30.5495	-31.4571	-30.8222	-30.0565	-29.3901	-27.6274
	0	-1.44975	-0.538517	-1.97918	-0.729594	0.115201	-2.05298	-2.82202	-1.31538	-0.84405	0.83781	1.56039	2.30402	2.81307	1.41092	0.454507	2.49997	8.9593	32.032	57.194	48.5917	38.5768	27.0816	23.171	16.9673	9.84675	2.69662	-4.30978	-8.58819	-10.534	-10.5921	-12.8674	-13.4329	-14.4967	-17.191	-20.1821	-21.6031	-23.7997	-27.6777	-27.9674	-28.5102	-29.0745	-29.7159	-31.3608	-32.3867	-32.5979	-30.6535	-29.5322	-29.0347
	0.150376	-0.820681	0.630754	0.733257	0.889889	0.730743	0.67491	-0.943172	-1.30095	0.138894	1.53541	3.01648	3.17071	1.46144	1.30124	1.03951	8.51429	13.3595	22.1846	52.9421	53.7557	36.2333	23.2234	17.9248	14.931	9.86917	4.86126	-2.54806	-6.39861	-8.20959	-9.68234	-12.1774	-13.8999	-15.997	-16.869	-18.0332	-19.349	-22.2062	-22.291	-24.7583	-25.9173	-27.7719	-29.0027	-27.9405	-28.6574	-28.6178	-28.1595	-25.7636	-23.5295
	0.300752	-1.21564	-0.453998	-0.572556	0.277122	-0.103488	0.474032	-1.25765	-0.142408	0.807315	1.33414	2.76924	1.99342	2.16381	1.88383	2.86217	6.19534	3.14015	18.8681	44.6493	36.9682	26.7351	19.8537	15.7977	12.0347	7.60549	4.57259	-0.428405	-2.95944	-4.20675	-7.19942	-8.60921	-10.6333	-11.9634	-12.4802	-14.9653	-16.6782	-16.8066	-17.2121	-18.5217	-19.6375	-20.2823	-19.98	-20.692	-22.0199	-22.8304	-22.4516	-20.157	-16.8599
	0.451128	-0.469498	0.907687	-0.947823	-2.29707	-0.690455	-0.756557	-1.19495	0.283461	0.666888	1.62434	1.54038	1.89175	2.35493	3.43628	2.07676	1.20518	13.9975	2.61342	28.314	26.9138	17.394	10.4934	9.4949	7.91095	5.18919	3.74198	0.325713	-1.46993	-2.65944	-2.92733	-5.53191	-7.33241	-6.71967	-5.70655	-8.90583	-8.42617	-11.201	-11.7607	-12.6929	-12.5667	-12.2054	-14.7863	-14.9171	-14.0905	-14.4807	-14.7599	-13.6515	-12.3387
	0.601504	-1.8248	-1.18037	-2.27316	-0.757188	-0.791033	-0.275928	-1.69024	-0.580581	-0.402432	1.76106	2.12397	2.39346	2.85617	1.23409	-0.0090305	-1.90028	11.6101	20.4124	18.5081	6.77277	8.98813	5.98467	7.6655	6.41703	3.16247	1.22363	-0.0204842	-0.847639	0.251521	-0.944263	-0.26006	-2.51791	-4.1812	-3.12624	-4.10328	-4.48907	-3.90345	-4.35966	-5.5189	-6.99118	-7.17189	-6.13876	-7.18808	-6.72227	-5.72256	-5.06852	-5.39718	-6.59617
	0.75188	-0.0161365	-1.23059	-0.979083	-1.77496	0.308147	0.384993	0.93703	1.75438	0.743716	-0.0748624	1.83767	1.60301	0.977211	0.597701	0.37193	2.55567	15.899	13.3576	21.4998	15.4013	8.96719	5.87965	6.1789	5.96967	3.92035	2.58101	-0.018276	1.25058	0.663409	0.654773	-1.05425	-2.21337	-2.14782	-1.20407	0.642306	-0.0584124	-2.01466	-3.22755	-1.99541	-2.28351	-3.53882	-1.93308	-1.45741	-1.52715	-2.73865	-1.09945	-1.28536	-1.63819
	0.902256	-1.62581	-0.669737	-0.699502	0.310266	-1.56119	-0.980496	-1.00017	-0.716927	-1.29924	0.205275	0.491024	1.47716	0.762017	2.03558	2.91287	3.29103	6.15447	7.33189	27.1919	16.4152	6.42751	5.16205	6.46872	3.04175	1.83905	0.377628	-0.109434	0.925683	2.42533	-0.327996	-0.807966	-0.570901	0.534927	0.1735	-0.505285	-0.316259	0.130527	1.25878	-0.872564	-1.06572	0.982125	0.734528	-0.0627262	1.66505	1.37702	1.02315	0.702994	-0.742052
	1.05263	-1.08062	0.873807	-0.26127	-0.646158	-0.10662	-0.417522	0.0615054	0.0303295	2.16149	0.486681	0.891805	1.41986	2.76528	3.18003	0.825585	4.81179	5.95982	11.9667	15.1494	13.3115	6.59943	4.13394	3.5193	1.86678	1.10448	2.61661	1.28172	0.477824	1.10363	0.422497	-1.29201	-1.00746	0.715063	0.0615293	0.950703	0.703088	1.95595	2.10597	0.611983	1.76101	1.02699	1.19939	1.59688	-0.965783	0.0351448	0.599023	0.485927	2.00878
	1.20301	0.113032	-1.22788	0.210538	1.16613	0.112544	-0.136009	-1.31573	0.910092	0.48503	1.02161	0.343781	0.589406	2.36545	1.18501	2.25429	6.67412	4.93927	20.1755	13.5489	4.48779	4.0772	4.6662	3.22702	3.20656	3.20555	1.65649	2.13807	2.56817	1.02087	0.425245	0.172512	1.35371	1.06826	1.45247	2.97503	2.86571	1.58681	2.06635	2.47771	0.907087	-0.107081	0.176973	0.916939	0.535691	0.716286	0.23365	0.198225	0.660325
	1.35338	-1.44602	0.513543	1.94754	-0.717604	-1.82192	-0.477366	0.313378	1.23407	1.10939	-0.481957	1.38364	2.5063	3.42095	3.43993	1.85449	0.785034	-0.872638	15.2314	17.9641	12.7146	5.88728	4.24713	3.26398	2.19608	1.43856	1.82624	1.38652	3.88096	1.43796	0.893822	0.294848	1.59934	3.11401	1.76159	0.111807	0.967108	-0.866116	1.71332	0.908247	1.64815	2.0556	2.32648	0.558531	-1.04816	0.0762731	0.943504	-0.647237	1.17857
	1.50376	0.0430581	0.854129	0.566229	-0.530674	0.353303	-0.620801	-0.36656	0.28842	0.0256109	0.371003	1.20802	1.90673	1.32061	1.80078	4.94378	3.08497	9.19484	28.982	24.2442	15.5737	10.1405	4.07097	2.62101	2.75951	3.02978	3.05764	0.172831	0.337232	0.268359	0.609718	2.26465	1.41987	1.60239	2.13387	1.75158	2.48999	2.07067	1.67332	1.99755	1.45055	1.88015	2.70619	1.37209	0.643751	1.24883	1.25478	1.49296	0.478918
	1.65414	-0.753182	-0.782708	-0.568919	-0.44225	-0.638622	0.0502158	-0.479261	-1.04547	-1.051	-0.128076	1.91434	1.44833	2.35825	2.94647	2.88488	0.0728932	-4.111	0.231347	12.583	11.0037	5.89176	5.20283	2.89361	1.42516	1.87031	3.95101	1.94722	1.25114	2.01648	1.73629	1.85845	2.81059	1.20937	-0.0247038	0.0145321	-0.787894	0.385611	0.872391	1.36437	0.700788	-0.0786059	0.341595	-0.532465	1.49426	1.98525	0.457662	1.66456	-0.112176
	1.80451	-1.45165	-2.63169	-3.0069	-0.505266	-1.65747	-1.67954	-0.421563	-1.40849	0.605177	0.169052	0.867506	2.50165	3.74685	3.61934	4.19365	2.19308	11.3566	23.2728	20.3207	18.5045	11.775	7.26097	2.99536	2.69215	2.30958	1.68206	0.653636	2.18461	1.67066	0.946666	1.14111	2.36391	2.02614	1.35763	2.80017	0.983751	-0.323452	-0.192005	1.0667	0.271715	0.267201	1.65438	-0.249443	-0.988575	-0.429772	0.495462	0.446025	0.46629
	1.95489	-2.01801	-0.0534012	0.360976	-0.856829	-0.576755	-1.53414	-0.6687	1.10499	2.7307	2.51324	2.82215	2.33245	1.75903	1.55704	-0.312587	1.90702	7.02254	23.9105	33.1121	13.0495	7.05684	4.42188	4.22439	3.13831	4.30544	2.75232	1.11088	2.13295	2.01543	2.49931	1.12224	-0.223161	2.23809	1.73365	0.596666	0.972959	0.610419	3.26965	1.79553	0.735059	-1.15574	-0.459084	-0.338216	0.111956	0.206734	2.03504	0.553185	2.11105
	2.10526	-0.58966	0.818238	0.0335406	-0.57275	-1.28471	-1.30089	-1.53844	0.196625	-0.630895	2.83821	2.31903	2.57389	3.19681	1.0489	1.97034	9.93771	15.4089	38.4348	28.6547	14.0012	6.46392	5.50602	5.40491	4.05466	1.60158	1.22404	1.3338	0.869192	2.81679	2.72277	-0.46638	-1.19939	-0.0276477	0.37712	1.44393	0.776418	-0.0894332	-0.405381	-0.156402	0.171172	2.44464	0.161912	1.23304	1.41084	0.702137	-0.516706	0.402517	1.16952
	2.25564	0.259063	-1.39278	-2.08779	-2.46391	-1.04692	-1.40237	-0.0972981	1.25513	-0.852045	0.435714	1.46496	1.29405	0.761882	2.69301	7.38362	6.68961	0.0656879	3.8327	13.8405	6.6197	7.8788	7.07502	3.4281	1.11464	-0.267272	0.911903	1.4211	1.38811	-0.0534633	0.316975	1.18365	1.20707	1.56088	1.64077	1.34549	-0.405284	0.178548	0.994893	0.799001	1.57466	0.238219	0.785261	-1.40804	0.640629	-0.385378	-1.82182	-0.885046	-0.0262749
	2.40602	-1.47188	-3.02318	-1.8893	-1.18479	-0.079316	-0.230689	-0.180299	0.705179	1.15901	0.458968	1.36913	1.84097	3.47978	3.79948	2.86954	-0.00684356	7.98147	21.0001	27.2709	12.3525	6.68003	5.36111	3.0577	3.58074	2.42138	2.12771	2.48311	0.43609	0.525754	1.69267	0.388353	-0.818639	3.60262	0.667661	-0.318322	-0.212324	0.796463	0.45052	0.499378	0.231888	-0.109036	0.559625	-0.0882739	0.557415	0.574767	0.947049	1.02663	0.608743
	2.55639	1.89516	-1.20297	-0.480052	-1.54073	-0.831916	-1.32615	0.345333	-1.07113	1.4441	2.34311	3.04218	2.93664	2.08475	0.665098	0.42221	3.57844	13.1695	28.0627	25.0945	11.7576	8.63986	4.8442	0.597794	3.26155	3.38947	1.90729	1.50184	0.741501	0.753607	1.89198	1.21187	-0.316406	-0.078973	0.115664	1.78965	2.00143	0.791855	1.59284	0.587817	0.723525	1.11228	-0.585346	-0.359927	-0.666049	0.109971	1.61117	0.580761	0.637017
[truncated: 572 more columns]

## Sheet: Fig5d Transmission data
	y-position (µm) ↓
x-position (µm) →	Transmission data ↘	-2.997	-2.84685	-2.6967	-2.54655	-2.3964	-2.24625	-2.0961	-1.94595	-1.7958	-1.64565	-1.4955	-1.34535	-1.1952	-1.04505	-0.894895	-0.744745	-0.594595	-0.444444	-0.294294	-0.144144	0.00600601	0.156156	0.306306	0.456456	0.606607	0.756757	0.906907	1.05706	1.20721	1.35736	1.50751	1.65766	1.80781	1.95796	2.10811	2.25826	2.40841	2.55856	2.70871	2.85886	3.00901	3.15916	3.30931	3.45946	3.60961	3.75976	3.90991	4.06006
	-2.70677	0.999355	0.997419	0.998387	0.997741	0.998709	0.997741	0.997741	0.998387	0.997096	0.995805	0.992579	0.953537	0.782206	0.493428	0.258211	0.133343	0.0772005	0.0520332	0.046548	0.069134	0.171416	0.395663	0.62959	0.751554	0.790918	0.801243	0.804147	0.80447	0.805438	0.806406	0.807374	0.807051	0.80576	0.807051	0.807696	0.807051	0.806728	0.806728	0.806406	0.807051	0.807696	0.806406	0.806728	0.806406	0.805438	0.80576	0.806728	0.806083
	-2.55639	0.998709	0.997096	0.998387	0.997096	0.997741	0.997419	0.996451	0.997096	0.998709	0.993547	0.975801	0.893523	0.743165	0.565381	0.391146	0.236916	0.123018	0.0600996	0.0478386	0.10624	0.293703	0.526662	0.679279	0.750586	0.782529	0.796081	0.803502	0.807374	0.807696	0.807374	0.807051	0.808019	0.807696	0.808342	0.808019	0.808342	0.808987	0.808019	0.80931	0.808342	0.808019	0.808019	0.807374	0.807374	0.808342	0.808987	0.807696	0.806406
	-2.40602	0.999032	0.999355	0.998709	1	0.999677	0.999677	0.998709	0.998709	0.998064	0.995483	0.985158	0.927725	0.790918	0.581191	0.361784	0.197229	0.0981732	0.0530012	0.0491293	0.104304	0.256921	0.472133	0.645722	0.740584	0.782529	0.800921	0.807051	0.807696	0.809955	0.808342	0.810923	0.809632	0.810278	0.809955	0.809955	0.809955	0.809955	0.809632	0.810278	0.810923	0.8106	0.809955	0.810278	0.8106	0.80931	0.8106	0.80931	0.808987
	-2.25564	0.998064	0.996773	0.997741	0.996773	0.998387	0.996451	0.997419	0.996451	0.996128	0.993547	0.982254	0.917722	0.762524	0.549248	0.345974	0.19013	0.0959146	0.0542918	0.0481613	0.1014	0.262728	0.484717	0.658306	0.747037	0.784142	0.798662	0.80576	0.808019	0.807374	0.808342	0.808664	0.808342	0.808342	0.808019	0.808019	0.809632	0.80931	0.809632	0.808664	0.809632	0.808987	0.808664	0.808019	0.808664	0.808342	0.808342	0.807696	0.808342
	-2.10526	0.998064	0.997741	0.997419	0.998387	0.998709	0.996773	0.997096	0.997096	0.997741	0.994837	0.982254	0.918368	0.748973	0.529243	0.32855	0.183677	0.0952693	0.0539691	0.0481613	0.0965599	0.257889	0.49117	0.668631	0.755426	0.788337	0.801243	0.805115	0.807696	0.807696	0.808342	0.80931	0.808664	0.808987	0.809632	0.808342	0.809955	0.808987	0.808987	0.808342	0.80931	0.808342	0.809955	0.808987	0.809955	0.808342	0.808987	0.808987	0.80931
	-1.95489	0.995483	0.996451	0.996451	0.994837	0.997096	0.996451	0.996451	0.995805	0.99387	0.99516	0.983222	0.917077	0.726064	0.482781	0.287896	0.162705	0.09172	0.0555824	0.0468707	0.0826856	0.228849	0.479877	0.676375	0.761556	0.790918	0.800598	0.80447	0.806406	0.806728	0.806728	0.807374	0.808342	0.807374	0.808019	0.807696	0.80931	0.808019	0.808342	0.808664	0.808342	0.808987	0.808019	0.807374	0.807696	0.807696	0.807374	0.807374	0.808664
	-1.80451	0.999032	0.999032	0.999032	0.998709	0.997419	0.997096	0.998064	0.998387	0.998064	0.996451	0.987416	0.934823	0.776399	0.527953	0.300157	0.154638	0.080427	0.0507426	0.048484	0.0888161	0.22046	0.438899	0.639269	0.748327	0.790596	0.803824	0.806728	0.809955	0.8106	0.80931	0.808664	0.80931	0.808987	0.810278	0.809632	0.810278	0.809955	0.809955	0.809955	0.809632	0.811246	0.809632	0.80931	0.80931	0.808987	0.808664	0.810278	0.808987
	-1.65414	0.996451	0.995483	0.998387	0.996128	0.995805	0.997096	0.995483	0.997096	0.996451	0.994837	0.985158	0.91869	0.725096	0.476005	0.28112	0.156574	0.0878481	0.0546144	0.0471933	0.082363	0.223687	0.466648	0.665082	0.75833	0.791564	0.802211	0.806083	0.806728	0.807051	0.807051	0.808019	0.808987	0.808342	0.808342	0.808019	0.808987	0.808987	0.808342	0.809632	0.80931	0.807696	0.807696	0.808342	0.807696	0.807051	0.808342	0.808019	0.807374
	-1.50376	0.997741	0.997419	0.996451	0.997419	0.996451	0.996451	0.997096	0.996128	0.996128	0.994837	0.989352	0.956441	0.804792	0.508916	0.243046	0.110111	0.0607449	0.0468707	0.0523558	0.0852669	0.182387	0.380821	0.611843	0.748005	0.793177	0.805115	0.807374	0.807696	0.808664	0.80931	0.808664	0.808019	0.808019	0.808342	0.807696	0.810278	0.808987	0.80931	0.808987	0.808664	0.808987	0.808342	0.808019	0.808664	0.807696	0.807696	0.808987	0.808342
	-1.35338	0.997096	0.996773	0.997741	0.997096	0.996128	0.996773	0.997419	0.996773	0.996773	0.994515	0.977091	0.899008	0.727032	0.51666	0.324356	0.180451	0.0930107	0.0526785	0.0500972	0.115597	0.298543	0.526017	0.683473	0.757685	0.787046	0.800598	0.806406	0.808342	0.807696	0.808019	0.808664	0.808342	0.808342	0.808987	0.808342	0.80931	0.810278	0.80931	0.810278	0.809632	0.808987	0.809632	0.809632	0.80931	0.807696	0.80931	0.80931	0.808664
	-1.20301	0.999032	0.997419	0.998709	0.999355	0.997741	0.999355	0.998709	0.999355	0.997419	0.997096	0.986126	0.939663	0.782206	0.52279	0.274021	0.126244	0.0646168	0.046548	0.0552598	0.111079	0.243692	0.440835	0.631526	0.745746	0.790918	0.804147	0.808987	0.808342	0.80931	0.809632	0.809955	0.809632	0.809632	0.810278	0.809632	0.810278	0.810278	0.810278	0.809955	0.811568	0.809955	0.808987	0.809632	0.809632	0.80931	0.809632	0.808664	0.80931
	-1.05263	0.997419	0.996128	0.997419	0.997096	0.995805	0.998387	0.997096	0.996451	0.994192	0.99387	0.981931	0.921917	0.768655	0.532147	0.300157	0.144636	0.07107	0.0471933	0.0562277	0.120114	0.274021	0.48149	0.650885	0.748973	0.78995	0.803502	0.808664	0.810923	0.811246	0.810923	0.811568	0.810923	0.8106	0.811568	0.811891	0.811246	0.811891	0.812859	0.811568	0.811568	0.811891	0.809955	0.810278	0.8106	0.810278	0.810278	0.811246	0.811246
	-0.902256	0.997096	0.995805	0.997419	0.996451	0.994837	0.996451	0.995805	0.996128	0.995483	0.992579	0.980641	0.945148	0.846738	0.628944	0.341134	0.138828	0.0600996	0.047516	0.0801044	0.163027	0.285314	0.436318	0.591193	0.71703	0.787046	0.809632	0.81415	0.815117	0.81544	0.814795	0.815763	0.816731	0.817376	0.817376	0.818344	0.818021	0.817053	0.816731	0.817053	0.816408	0.815763	0.818021	0.816731	0.817053	0.817699	0.817376	0.816731	0.817376
	-0.75188	0.996451	0.99516	0.996128	0.996451	0.996451	0.996128	0.995805	0.99516	0.994837	0.99387	0.978059	0.89191	0.675407	0.414055	0.229495	0.127535	0.0742965	0.0497746	0.0500972	0.1014	0.270472	0.526339	0.711545	0.789628	0.81544	0.823829	0.825765	0.825765	0.826088	0.827378	0.828992	0.828669	0.830605	0.83125	0.83125	0.83125	0.829314	0.828992	0.828669	0.828346	0.827378	0.828992	0.828669	0.828992	0.829637	0.830282	0.82996	0.828992
	-0.601504	0.996128	0.994837	0.996128	0.996451	0.996128	0.995483	0.996451	0.994837	0.994515	0.991934	0.969025	0.879004	0.697348	0.469552	0.268859	0.138828	0.0717153	0.047516	0.0610676	0.151412	0.348233	0.576351	0.733163	0.805438	0.833509	0.845125	0.848674	0.849319	0.848351	0.847706	0.849319	0.848674	0.849964	0.851578	0.853514	0.854482	0.853514	0.852546	0.852546	0.851578	0.849642	0.85061	0.85061	0.849964	0.852223	0.851255	0.853514	0.854482
	-0.451128	0.997419	0.998387	0.998064	0.998387	0.997419	0.997741	0.997096	0.997741	0.997419	0.995805	0.978705	0.883198	0.64669	0.382112	0.206909	0.113338	0.0681661	0.0488066	0.0530012	0.112693	0.298543	0.565381	0.759943	0.840607	0.86642	0.875454	0.878358	0.880617	0.879649	0.876745	0.876422	0.874809	0.874164	0.876745	0.879972	0.88223	0.88223	0.882553	0.881908	0.879972	0.878358	0.877713	0.875777	0.878036	0.878036	0.881585	0.882875	0.882875
	-0.300752	0.996451	0.996773	0.997741	0.997741	0.997741	0.996451	0.996451	0.99516	0.994837	0.990643	0.975478	0.927725	0.801889	0.567962	0.298221	0.121727	0.0562277	0.0497746	0.0894614	0.187872	0.333068	0.505044	0.680569	0.817376	0.885134	0.903203	0.905461	0.905139	0.901912	0.90288	0.904171	0.904494	0.909333	0.911592	0.913205	0.913205	0.911269	0.908688	0.905461	0.905139	0.906107	0.906429	0.909333	0.913205	0.915141	0.915464	0.913851	0.911592
	-0.150376	0.997741	0.996451	0.996128	0.996128	0.996128	0.996128	0.995805	0.996128	0.99516	0.990966	0.969348	0.881262	0.694766	0.457613	0.258211	0.130762	0.069134	0.047516	0.0649395	0.160446	0.366624	0.616683	0.78866	0.875132	0.910947	0.925789	0.930629	0.931597	0.932887	0.930951	0.926757	0.925466	0.925789	0.926112	0.929015	0.931274	0.931919	0.935791	0.932887	0.93321	0.933533	0.931919	0.929661	0.926434	0.927402	0.929015	0.930951	0.932242
	0	0.998064	0.996451	0.997741	0.998387	0.997741	0.996451	0.996451	0.996128	0.995483	0.989675	0.960313	0.870615	0.711222	0.502785	0.296607	0.148508	0.0723606	0.047516	0.0694567	0.180773	0.398244	0.633784	0.797694	0.883521	0.919336	0.931919	0.936437	0.936759	0.937405	0.93934	0.93805	0.937082	0.937405	0.937405	0.938372	0.940308	0.939663	0.940308	0.938695	0.938695	0.940308	0.939986	0.938372	0.939663	0.938695	0.939986	0.93934	0.940308
	0.150376	0.998064	0.997741	0.997419	0.996773	0.997096	0.998064	0.996451	0.997096	0.996773	0.994837	0.975478	0.867711	0.62959	0.37469	0.203359	0.113983	0.0694567	0.0494519	0.0530012	0.119146	0.316935	0.604422	0.810278	0.891265	0.918368	0.926434	0.929015	0.930306	0.931919	0.934178	0.930629	0.930951	0.930306	0.930951	0.930306	0.930951	0.931919	0.932565	0.933533	0.931919	0.932887	0.932887	0.932565	0.930629	0.930951	0.930629	0.930306	0.931597
	0.300752	0.996773	0.997419	0.998709	0.997096	0.998064	0.996451	0.997096	0.99516	0.995483	0.991934	0.96354	0.85061	0.652498	0.440835	0.268536	0.146894	0.0775231	0.0491293	0.0591316	0.160123	0.398567	0.656048	0.807051	0.873196	0.897072	0.906429	0.909333	0.910301	0.909333	0.909656	0.908365	0.907397	0.907075	0.907075	0.909011	0.909979	0.911592	0.910947	0.909656	0.909656	0.909979	0.908688	0.908043	0.908365	0.909979	0.910624	0.909979	0.909979
	0.451128	0.996773	0.995805	0.997741	0.998064	0.997419	0.997096	0.997096	0.996451	0.994837	0.992579	0.96838	0.864807	0.662501	0.436963	0.255307	0.138183	0.0749419	0.048484	0.057841	0.14883	0.365656	0.616038	0.773172	0.843511	0.869647	0.879649	0.883521	0.880617	0.879004	0.875777	0.874164	0.872873	0.87255	0.876422	0.879649	0.882875	0.884811	0.884489	0.88223	0.878036	0.874164	0.87255	0.872873	0.873841	0.877713	0.881585	0.883521	0.883521
	0.601504	0.997096	0.996773	0.997741	0.997096	0.998064	0.997096	0.995483	0.996451	0.994837	0.989352	0.959345	0.859644	0.678311	0.469552	0.287573	0.150444	0.0736512	0.0471933	0.0668754	0.183032	0.40986	0.623782	0.749295	0.807696	0.830928	0.842543	0.847706	0.849642	0.850932	0.852868	0.852223	0.851255	0.85061	0.849642	0.848674	0.847061	0.848674	0.847706	0.847706	0.849964	0.852223	0.853514	0.852546	0.853191	0.852868	0.850287	0.846738	0.846738
	0.75188	0.997096	0.996773	0.996773	0.996773	0.997419	0.996128	0.99516	0.995805	0.996451	0.990643	0.964508	0.838026	0.599583	0.369851	0.216266	0.126567	0.0739739	0.0500972	0.0523558	0.118823	0.321775	0.582482	0.740584	0.799953	0.818344	0.824152	0.827378	0.829314	0.829314	0.831573	0.831573	0.83125	0.829314	0.827378	0.826733	0.828992	0.828669	0.828669	0.830282	0.830282	0.830928	0.830282	0.82996	0.828669	0.827701	0.827056	0.827701	0.828024
	0.902256	0.998387	0.998064	0.997741	0.998064	0.998709	0.997419	0.996451	0.996773	0.99516	0.992579	0.969025	0.857063	0.620878	0.371464	0.205941	0.113983	0.0671981	0.0478386	0.0559051	0.126244	0.314999	0.561832	0.722838	0.785433	0.807696	0.813827	0.815763	0.816085	0.815763	0.815763	0.816085	0.816085	0.815763	0.817053	0.818344	0.818989	0.818344	0.818667	0.818344	0.817053	0.816085	0.815117	0.816408	0.816085	0.816085	0.818344	0.817699	0.817699
	1.05263	0.996128	0.997741	0.996451	0.998064	0.997741	0.997096	0.996451	0.996128	0.994837	0.991934	0.968702	0.858999	0.632816	0.385338	0.210135	0.113338	0.0655848	0.0471933	0.0600996	0.143023	0.335649	0.569575	0.717998	0.777044	0.798985	0.806083	0.808664	0.808342	0.808664	0.808664	0.810278	0.810278	0.811246	0.810923	0.8106	0.813182	0.812536	0.812214	0.812214	0.811568	0.810923	0.80931	0.808342	0.808987	0.808342	0.80931	0.809955	0.810923
	1.20301	0.997741	0.998387	0.998387	0.997741	0.998387	0.997741	0.996451	0.997741	0.995805	0.989675	0.943212	0.800598	0.601196	0.412764	0.267568	0.157865	0.082363	0.0494519	0.0594543	0.16819	0.405988	0.625072	0.734453	0.777044	0.796081	0.803179	0.80576	0.807374	0.806728	0.808019	0.808987	0.810278	0.810923	0.809632	0.810278	0.810278	0.811246	0.810923	0.810278	0.810923	0.80931	0.807374	0.807051	0.806728	0.807696	0.808987	0.808987	0.808987
	1.35338	0.996773	0.99516	0.996128	0.99516	0.996128	0.995483	0.996128	0.994837	0.996128	0.99032	0.970961	0.885779	0.680892	0.425025	0.221751	0.106885	0.0591316	0.0468707	0.0642942	0.143345	0.312418	0.525371	0.690249	0.7693	0.795113	0.802211	0.802857	0.804147	0.805438	0.806406	0.807696	0.808019	0.808019	0.807696	0.808019	0.808987	0.808987	0.808342	0.808342	0.808987	0.807374	0.806406	0.80576	0.804147	0.80576	0.807051	0.807374	0.807374
	1.50376	0.996451	0.995805	0.996128	0.996773	0.996128	0.995805	0.996128	0.995805	0.994837	0.988062	0.953215	0.849964	0.666373	0.452451	0.261115	0.129148	0.0633262	0.046548	0.0775231	0.201424	0.405988	0.589903	0.706382	0.763492	0.78995	0.800275	0.803502	0.80447	0.804147	0.805438	0.808019	0.808019	0.808342	0.808987	0.809955	0.808342	0.808664	0.808342	0.808342	0.807696	0.808019	0.808019	0.805438	0.80576	0.804792	0.806083	0.806728	0.807051
	1.65414	0.997096	0.997096	0.995805	0.999032	0.996128	0.99516	0.995805	0.995483	0.99516	0.991611	0.961281	0.835768	0.601841	0.365979	0.203359	0.109466	0.0633262	0.0468707	0.0617129	0.14883	0.350814	0.578932	0.719611	0.777044	0.797049	0.802534	0.803824	0.802857	0.803502	0.806728	0.807374	0.808342	0.808987	0.808987	0.808342	0.808987	0.808987	0.80931	0.80931	0.808987	0.80931	0.807051	0.807051	0.806083	0.805438	0.807374	0.806406	0.808342
	1.80451	0.995483	0.997419	0.995805	0.997741	0.996451	0.995805	0.995483	0.99516	0.994837	0.98903	0.959345	0.856418	0.662501	0.430833	0.245628	0.126244	0.0655848	0.0468707	0.07107	0.182064	0.389855	0.591516	0.71219	0.767687	0.792209	0.799953	0.803179	0.802211	0.805115	0.806406	0.807696	0.808342	0.808342	0.808987	0.808019	0.80931	0.808987	0.808987	0.80931	0.807696	0.807051	0.808019	0.806083	0.806083	0.806406	0.806728	0.806728	0.808019
	1.95489	0.997419	0.995483	0.996451	0.997096	0.996773	0.996773	0.996451	0.996451	0.993547	0.989352	0.956119	0.83609	0.632816	0.414377	0.240788	0.127858	0.0681661	0.0468707	0.0652621	0.16948	0.384048	0.598292	0.723483	0.774463	0.793822	0.800275	0.802857	0.802534	0.803824	0.806083	0.807374	0.808664	0.808342	0.807696	0.807696	0.808342	0.808342	0.808342	0.807696	0.807051	0.807696	0.807696	0.807051	0.806728	0.806406	0.807374	0.806083	0.807051
	2.10526	0.995483	0.996451	0.996128	0.99516	0.995805	0.994837	0.994837	0.995483	0.993224	0.990966	0.965798	0.870292	0.662501	0.412764	0.219492	0.107853	0.058809	0.046548	0.07107	0.167544	0.355654	0.563122	0.701542	0.767687	0.793177	0.800598	0.803179	0.802534	0.804147	0.805438	0.807696	0.807051	0.806406	0.806406	0.807051	0.807374	0.808019	0.806406	0.807374	0.806406	0.807051	0.806406	0.806083	0.807696	0.806406	0.806406	0.806083	0.806728
	2.25564	0.994837	0.995805	0.996128	0.995805	0.995483	0.995805	0.994515	0.99516	0.994515	0.989998	0.96483	0.863193	0.647336	0.398244	0.212394	0.107853	0.0613902	0.046548	0.0636488	0.149798	0.339843	0.566349	0.711545	0.773817	0.793499	0.800275	0.801243	0.803179	0.803824	0.805438	0.807051	0.807374	0.808342	0.806406	0.806406	0.806728	0.807051	0.806083	0.807374	0.807374	0.806406	0.806728	0.806728	0.80576	0.807374	0.807696	0.806406	0.807051
	2.40602	0.99516	0.996773	0.994837	0.996451	0.996128	0.996128	0.994515	0.99516	0.992579	0.984512	0.939663	0.823507	0.652176	0.453096	0.272408	0.141409	0.0697793	0.0462254	0.0775231	0.210458	0.430187	0.618297	0.719611	0.765428	0.786401	0.797371	0.800598	0.802534	0.803824	0.80576	0.806728	0.806728	0.806728	0.806083	0.805438	0.80447	0.805115	0.805115	0.806406	0.806728	0.806083	0.806083	0.806083	0.80576	0.806083	0.806083	0.806728	0.806406
	2.55639	0.996128	0.997419	0.998064	0.996451	0.997096	0.997419	0.998387	0.996451	0.996451	0.988707	0.954828	0.834477	0.629267	0.410183	0.232399	0.121727	0.0662301	0.046548	0.0678434	0.176902	0.386629	0.593775	0.717352	0.768655	0.790918	0.798662	0.803179	0.804792	0.80576	0.806406	0.806728	0.807051	0.806406	0.807051	0.806406	0.806083	0.806083	0.805438	0.807374	0.807696	0.808019	0.808019	0.808019	0.808019	0.808342	0.808664	0.808664	0.808019
[truncated: 572 more columns]
