# Supplementary material for: Dispersion-tunable low-loss implanted spin-wave waveguides for large magnonic networks
Source: Nat Mater. 2025 Jul 9;24(12):1920–6. doi: 10.1038/s41563-025-02282-y (PMC12657222; doi:10.1038/s41563-025-02282-y)
Supplement: Supplementary file 6 — Faraday rotation and transmission data. [file 41563_2025_2282_MOESM6_ESM.xlsx]

## Sheet: Fig6 Faraday rotation data
	y-position (µm) ↓
x-position (µm) →	Faraday Rotation data ↘	-5.997	-5.84685	-5.6967	-5.54655	-5.3964	-5.24625	-5.0961	-4.94595	-4.7958	-4.64565	-4.4955	-4.34535	-4.1952	-4.04505	-3.89489	-3.74474	-3.59459	-3.44444	-3.29429	-3.14414	-2.99399	-2.84384	-2.69369	-2.54354	-2.39339	-2.24324	-2.09309	-1.94294	-1.79279	-1.64264	-1.49249	-1.34234	-1.19219	-1.04204	-0.891892	-0.741742	-0.591592	-0.441441	-0.291291	-0.141141	0.00900901	0.159159	0.309309	0.459459	0.60961	0.75976	0.90991	1.06006
	-52.9456	-10.7608	-10.2891	-9.91753	-9.61675	-9.21232	-8.88508	-8.58078	-8.28103	-8.07432	-7.93862	-7.87118	-7.83044	-7.84317	-7.93412	-8.14278	-8.42257	-8.77768	-9.14353	-9.55817	-10.1293	-10.8141	-11.6469	-12.3635	-13.1882	-14.4232	-15.6663	-16.7114	-16.9755	-14.9646	-12.049	-10.9126	-10.2504	-9.79362	-10.2088	-11.0742	-11.3927	-13.3611	-13.6795	-13.7698	-13.6797	-10.6196	-7.85449	-7.86976	-9.14964	-10.0775	-10.5903	-10.87	-10.8796
	-52.7954	-11.527	-11.0237	-10.6007	-10.1597	-9.70531	-9.30179	-8.93618	-8.59934	-8.31721	-8.0521	-7.80618	-7.66006	-7.66026	-7.71099	-7.84759	-8.05095	-8.28221	-8.54158	-8.88707	-9.32869	-9.87121	-10.6	-11.4785	-12.2578	-12.9691	-14.0734	-14.881	-15.9026	-14.7624	-13.3561	-11.7685	-11.5208	-12.213	-11.7592	-10.8	-12.9703	-13.3399	-16.9967	-17.5368	-13.3456	-9.82406	-7.86247	-7.85592	-9.0732	-10.1443	-10.7167	-10.8907	-10.9028
	-52.6452	-12.1888	-11.9164	-11.534	-10.9558	-10.4188	-9.96858	-9.47338	-9.01758	-8.69226	-8.39759	-8.06149	-7.78583	-7.60445	-7.61311	-7.69874	-7.77178	-7.86858	-8.0199	-8.36114	-8.79796	-9.26062	-9.85108	-10.561	-11.3235	-12.084	-12.9915	-14.1174	-18.326	-16.3153	-12.4807	-10.7082	-11.2757	-11.6458	-13.0016	-13.4281	-12.3205	-13.3178	-14.817	-14.406	-11.909	-8.93845	-7.482	-8.00535	-9.2549	-10.2725	-10.8261	-11.0353	-11.0775
	-52.495	-12.4054	-12.6794	-12.3346	-11.8723	-11.2935	-10.6854	-10.1354	-9.57477	-9.10725	-8.67882	-8.27262	-7.94736	-7.70463	-7.5668	-7.52715	-7.54778	-7.61539	-7.73754	-7.8917	-8.16746	-8.5552	-9.07632	-9.69595	-10.336	-11.0696	-11.9031	-12.9735	-14.9007	-15.5869	-13.3703	-10.3579	-8.90107	-9.67141	-11.6849	-15.6009	-15.0722	-15.133	-14.0656	-13.7808	-13.2639	-10.3194	-7.75693	-7.7574	-8.90897	-9.99569	-10.6724	-10.9312	-10.962
	-52.3448	-11.7193	-12.1775	-12.37	-12.3068	-11.9891	-11.4718	-10.7894	-10.1851	-9.72322	-9.2297	-8.6851	-8.20556	-7.84313	-7.66551	-7.53363	-7.42766	-7.42174	-7.51446	-7.63975	-7.79922	-8.00211	-8.3295	-8.77663	-9.40846	-10.1473	-10.982	-11.8985	-12.9869	-13.4967	-14.2794	-14.0659	-13.7273	-12.7909	-11.5438	-10.8891	-10.1436	-16.4974	-16.2393	-14.4901	-13.3463	-10.0795	-8.06852	-8.21615	-9.01389	-9.73589	-10.2929	-10.7259	-10.9141
	-52.1946	-10.9819	-11.3911	-11.8913	-12.3093	-12.4666	-12.3357	-11.8455	-11.1427	-10.4149	-9.75509	-9.12825	-8.53293	-8.07418	-7.82109	-7.63504	-7.48244	-7.39456	-7.33085	-7.38001	-7.51823	-7.68384	-7.89245	-8.23614	-8.75806	-9.43671	-10.2082	-11.1584	-12.1489	-13.0761	-16.3699	-14.9307	-12.2019	-11.2927	-10.2885	-10.7405	-11.4447	-11.9088	-12.3656	-12.5788	-12.7705	-10.0075	-7.65642	-7.67362	-8.43976	-9.37022	-10.0841	-10.3838	-10.4982
	-52.0444	-10.314	-10.5203	-10.9475	-11.5024	-12.0709	-12.3907	-12.3383	-11.9763	-11.2767	-10.585	-9.94208	-9.29918	-8.78817	-8.34417	-7.96765	-7.6685	-7.46992	-7.32424	-7.28154	-7.32983	-7.41438	-7.55639	-7.81216	-8.25449	-8.82221	-9.52733	-10.3047	-11.2782	-12.6456	-15.0501	-13.9555	-11.9116	-10.1705	-9.4445	-10.686	-11.4231	-11.428	-11.6848	-11.3612	-10.511	-8.32545	-6.79638	-7.09967	-8.09463	-9.01932	-9.59578	-9.92999	-10.0855
	-51.8942	-9.66491	-9.90349	-10.3375	-10.8554	-11.3595	-11.7575	-12.054	-12.0582	-11.6958	-11.2122	-10.6956	-10.047	-9.35168	-8.7577	-8.32073	-8.00337	-7.73311	-7.46334	-7.33449	-7.36226	-7.38979	-7.37586	-7.45144	-7.73745	-8.21601	-8.86371	-9.66764	-10.6445	-11.4461	-12.3401	-12.8725	-11.7271	-10.1581	-10.2548	-9.60107	-9.21074	-9.48216	-10.3224	-10.3335	-9.25949	-8.04768	-6.6982	-6.50424	-7.40293	-8.29105	-8.91138	-9.33553	-9.63399
	-51.744	-9.34919	-9.60252	-9.89787	-10.2313	-10.5879	-10.9072	-11.2949	-11.619	-11.7336	-11.6646	-11.3407	-10.7072	-10.0409	-9.42038	-8.80862	-8.31958	-7.93816	-7.63562	-7.41153	-7.30581	-7.25533	-7.20107	-7.19983	-7.32262	-7.68369	-8.25293	-8.92987	-9.70328	-10.57	-11.8947	-13.4986	-12.5884	-10.5477	-9.78233	-9.90403	-9.82603	-10.9362	-11.4227	-10.902	-9.61511	-7.56988	-6.21691	-6.11205	-6.91656	-7.86301	-8.61298	-9.05532	-9.30094
	-51.5938	-9.03799	-9.139	-9.32727	-9.63721	-9.90335	-10.1468	-10.4775	-10.8325	-11.1591	-11.4206	-11.4731	-11.2634	-10.7713	-10.1455	-9.54279	-8.98318	-8.46518	-8.02531	-7.67374	-7.41591	-7.29928	-7.23739	-7.12835	-7.09988	-7.32787	-7.81628	-8.47735	-9.17894	-9.97588	-10.9703	-12.5504	-14.0149	-13.2967	-11.5284	-10.8092	-10.4619	-10.7732	-10.9403	-10.8813	-11.1713	-8.40989	-5.55245	-5.63793	-6.46653	-7.36924	-8.14623	-8.59231	-8.83756
	-51.4436	-8.63754	-8.86283	-9.04711	-9.23318	-9.45697	-9.68224	-9.82052	-10.0211	-10.4073	-10.751	-10.9714	-11.0609	-10.8932	-10.5607	-10.1097	-9.54503	-8.99091	-8.55127	-8.1858	-7.82711	-7.46588	-7.1842	-7.05477	-7.04128	-7.15369	-7.44179	-7.88807	-8.43342	-9.09422	-9.97514	-11.0086	-12.1115	-12.7383	-10.8137	-8.68963	-8.51167	-9.14402	-10.9397	-11.9213	-10.6011	-7.67519	-5.12813	-4.86154	-5.94473	-7.04693	-7.8399	-8.27397	-8.4844
	-51.2934	-8.45079	-8.61222	-8.66361	-8.8082	-9.05605	-9.2666	-9.41394	-9.53429	-9.70042	-9.94396	-10.1967	-10.4196	-10.6491	-10.7197	-10.4995	-10.135	-9.73363	-9.22326	-8.69706	-8.25303	-7.82883	-7.51839	-7.3517	-7.22307	-7.16146	-7.27512	-7.58132	-8.01971	-8.61067	-9.35528	-10.2695	-11.773	-13.4795	-13.03	-11.0967	-9.58216	-8.82651	-9.84074	-10.7569	-9.01794	-6.42314	-4.75595	-4.48803	-5.49851	-6.507	-7.31922	-7.96461	-8.38376
	-51.1432	-7.9801	-8.18874	-8.37753	-8.54101	-8.64692	-8.77689	-8.90719	-8.981	-9.10492	-9.27016	-9.44351	-9.67088	-9.92206	-10.2007	-10.428	-10.4483	-10.2145	-9.79565	-9.28408	-8.77772	-8.32252	-7.86092	-7.49021	-7.27862	-7.17956	-7.216	-7.38997	-7.68001	-8.12031	-8.7388	-9.55939	-10.7598	-12.9866	-13.338	-11.3948	-10.1184	-9.06344	-8.90385	-9.14982	-8.35034	-6.13732	-4.20949	-4.19938	-5.23761	-6.29955	-7.13825	-7.73773	-8.16635
	-50.993	-7.55442	-7.76025	-8.01851	-8.24547	-8.36584	-8.46977	-8.59292	-8.71051	-8.76897	-8.79053	-8.86916	-9.00541	-9.19414	-9.44066	-9.77186	-10.1115	-10.2669	-10.1838	-9.87349	-9.41737	-8.91916	-8.41805	-7.98056	-7.64806	-7.46385	-7.38124	-7.33172	-7.42832	-7.80946	-8.40948	-9.18	-10.2379	-11.9619	-13.8618	-12.4614	-9.65711	-9.4476	-9.3032	-8.99417	-8.69763	-6.65331	-4.1215	-4.00708	-5.11911	-6.22369	-7.06671	-7.76382	-8.34654
	-50.8428	-7.24826	-7.39788	-7.56044	-7.79226	-8.02297	-8.19733	-8.34423	-8.40801	-8.43671	-8.48382	-8.54834	-8.5991	-8.67708	-8.94095	-9.32793	-9.70879	-10.0226	-10.1878	-10.1316	-9.83843	-9.38443	-8.87272	-8.44681	-8.0955	-7.76208	-7.48682	-7.33497	-7.35943	-7.60418	-8.05352	-8.73317	-9.67631	-11.1168	-13.2547	-13.8477	-11.8564	-9.62914	-8.35302	-8.76149	-9.29357	-7.12566	-4.2276	-3.80467	-4.98802	-6.29306	-7.27125	-8.02073	-8.76278
	-50.6926	-7.04595	-7.12381	-7.22531	-7.39595	-7.58725	-7.76168	-7.94011	-8.10145	-8.21997	-8.28983	-8.2676	-8.2159	-8.24424	-8.39268	-8.64283	-8.95493	-9.29723	-9.59165	-9.7697	-9.77891	-9.63987	-9.41479	-9.10865	-8.74878	-8.31628	-7.88315	-7.59863	-7.48021	-7.63691	-8.0228	-8.64356	-9.53844	-10.7931	-12.8987	-13.6704	-11.9052	-10.2574	-8.80492	-8.91726	-9.60657	-7.53568	-4.55414	-4.34727	-5.55197	-6.7194	-7.64891	-8.48935	-9.35933
	-50.5424	-6.80202	-6.86388	-7.01221	-7.2105	-7.38595	-7.54205	-7.70626	-7.89917	-8.04571	-8.06313	-8.00597	-7.9403	-7.91148	-7.99343	-8.21634	-8.43494	-8.64888	-8.88769	-9.10415	-9.29317	-9.483	-9.52955	-9.37351	-9.01999	-8.60802	-8.23193	-7.9342	-7.74797	-7.77114	-8.06885	-8.62335	-9.40499	-10.3538	-11.6427	-13.3023	-12.4594	-9.10631	-8.08672	-8.42814	-9.44594	-8.32334	-5.41651	-5.29373	-6.3945	-7.55474	-8.52635	-9.36217	-10.2062
	-50.3922	-6.68372	-6.67492	-6.77112	-6.88515	-6.99354	-7.13816	-7.34533	-7.52818	-7.60952	-7.66872	-7.67183	-7.65047	-7.6548	-7.67835	-7.7701	-7.87994	-8.00678	-8.19024	-8.41298	-8.7136	-9.04535	-9.31546	-9.40648	-9.25115	-9.01048	-8.73226	-8.46802	-8.23618	-8.11901	-8.27727	-8.70182	-9.35373	-10.2094	-11.3569	-12.732	-12.9415	-11.0472	-8.90761	-7.91641	-7.90807	-8.07389	-7.36398	-6.58163	-7.56295	-8.61886	-9.50015	-10.4106	-11.4659
	-50.242	-6.79359	-6.65325	-6.60004	-6.63114	-6.73001	-6.83993	-6.99284	-7.17442	-7.31849	-7.39243	-7.41947	-7.41535	-7.47289	-7.52125	-7.57098	-7.63126	-7.69294	-7.78619	-7.91354	-8.14791	-8.43196	-8.74082	-9.01982	-9.21246	-9.26395	-9.13952	-8.90087	-8.61852	-8.45495	-8.54737	-8.86834	-9.44515	-10.2107	-11.2894	-12.875	-13.9143	-11.9611	-9.04369	-8.31143	-7.91985	-9.29714	-10.0862	-8.93008	-9.47244	-10.2957	-11.124	-12.0225	-13.0153
	-50.0918	-6.94809	-6.79859	-6.6769	-6.62822	-6.6485	-6.70209	-6.74078	-6.82081	-6.89969	-7.01163	-7.11418	-7.15516	-7.20621	-7.2574	-7.30214	-7.37165	-7.40813	-7.46114	-7.54401	-7.69231	-7.89277	-8.15546	-8.45686	-8.73789	-8.95952	-9.17302	-9.18419	-9.00708	-8.82096	-8.78396	-8.98204	-9.45661	-10.123	-10.9951	-11.9676	-13.1144	-12.948	-10.298	-8.19295	-6.89491	-7.20884	-10.1027	-12.9306	-13.164	-12.6179	-12.961	-13.7508	-14.9051
	-49.9416	-7.17085	-6.87884	-6.67818	-6.64331	-6.67357	-6.63654	-6.54517	-6.52423	-6.57029	-6.65617	-6.73574	-6.78649	-6.8563	-6.97047	-7.04598	-7.00025	-6.95703	-7.03501	-7.15844	-7.26234	-7.37083	-7.52773	-7.71148	-7.99978	-8.34691	-8.71169	-8.98674	-9.08679	-9.06045	-9.00802	-9.07901	-9.41263	-10.0797	-10.7996	-11.5408	-12.5682	-13.0903	-11.0292	-8.35445	-7.15022	-6.87804	-8.04724	-12.8462	-17.4075	-15.7131	-15.3091	-15.6789	-16.3764
	-49.7914	-7.3978	-7.09305	-6.82239	-6.64823	-6.5847	-6.54502	-6.52752	-6.50651	-6.44178	-6.41413	-6.48561	-6.63523	-6.75252	-6.76471	-6.75181	-6.72267	-6.72489	-6.76153	-6.81064	-6.88868	-6.9442	-7.0098	-7.13771	-7.38534	-7.73017	-8.09351	-8.4093	-8.68953	-8.85832	-8.90993	-8.94891	-9.16767	-9.64629	-10.3239	-11.1051	-12.0455	-12.5642	-11.3516	-9.34551	-7.65532	-6.87373	-7.61494	-11.6282	-16.4483	-17.2146	-16.6149	-16.6838	-17.2367
	-49.6412	-7.82337	-7.61351	-7.36612	-7.06123	-6.80766	-6.68349	-6.63506	-6.53174	-6.32691	-6.23903	-6.30397	-6.3861	-6.37433	-6.32534	-6.32229	-6.39432	-6.5122	-6.6115	-6.59883	-6.54576	-6.60835	-6.7282	-6.83562	-6.95441	-7.08545	-7.32782	-7.658	-8.03923	-8.34819	-8.53194	-8.6789	-8.88917	-9.30552	-10.0069	-10.8883	-11.6195	-12.185	-11.6545	-9.52501	-7.68598	-6.99032	-8.42497	-11.7381	-13.9935	-14.4186	-14.8551	-15.8051	-16.6431
	-49.491	-8.0892	-7.8127	-7.55995	-7.34666	-7.19152	-6.9788	-6.68019	-6.43421	-6.2556	-6.14322	-6.08333	-6.0831	-6.07118	-6.05179	-6.10976	-6.1393	-6.1611	-6.25285	-6.34347	-6.41498	-6.4546	-6.45931	-6.48499	-6.55257	-6.66457	-6.82607	-7.00358	-7.18212	-7.39372	-7.60864	-7.77633	-8.0263	-8.45573	-9.03732	-9.69363	-10.3116	-10.8445	-10.9558	-9.9116	-7.79315	-6.97785	-7.7715	-9.25542	-9.67054	-10.5909	-11.696	-12.7048	-13.5868
	-49.3408	-8.35997	-8.14594	-7.91274	-7.6828	-7.44283	-7.13949	-6.88667	-6.64291	-6.39831	-6.23984	-6.12843	-6.0656	-6.03029	-6.01452	-5.96249	-5.91382	-5.95714	-6.0655	-6.17652	-6.23285	-6.22868	-6.18818	-6.15018	-6.18	-6.21528	-6.27609	-6.40428	-6.53655	-6.64469	-6.76869	-6.87778	-7.04389	-7.3271	-7.80388	-8.51711	-9.28318	-9.91388	-10.4091	-10.342	-9.52409	-8.1665	-6.51985	-5.6411	-6.46563	-7.68696	-8.83267	-9.88804	-10.8355
	-49.1906	-8.24888	-8.23659	-8.19076	-8.07685	-7.76942	-7.46626	-7.14959	-6.84994	-6.64407	-6.46281	-6.24964	-6.02155	-5.85117	-5.75514	-5.73129	-5.73383	-5.7552	-5.79401	-5.82767	-5.89745	-5.96275	-5.96456	-5.94802	-5.92089	-5.89969	-5.87822	-5.83916	-5.80658	-5.85803	-5.94102	-6.05191	-6.16084	-6.31874	-6.6627	-7.21485	-7.96162	-8.82649	-9.55936	-9.75382	-9.30468	-7.38728	-3.91472	-2.94631	-4.17991	-5.65099	-6.88516	-7.96399	-8.65521
	-49.0404	-8.14796	-8.11323	-8.20835	-8.23404	-8.13089	-7.83034	-7.43422	-7.06526	-6.79951	-6.61465	-6.38955	-6.08502	-5.8179	-5.68993	-5.64961	-5.61784	-5.56693	-5.508	-5.53177	-5.62905	-5.7026	-5.69196	-5.60323	-5.54145	-5.52763	-5.5014	-5.41708	-5.27079	-5.18964	-5.20911	-5.32195	-5.41483	-5.48618	-5.76029	-6.37203	-7.17882	-8.05377	-8.86764	-9.33812	-8.67687	-6.06605	-2.1402	-1.85918	-3.0917	-4.30082	-5.35675	-6.37131	-7.2194
	-48.8902	-7.98423	-8.05489	-8.12864	-8.15632	-8.12685	-8.02726	-7.81743	-7.50742	-7.2435	-6.94261	-6.65809	-6.39468	-6.08992	-5.815	-5.60964	-5.46239	-5.35354	-5.28959	-5.2889	-5.29376	-5.28858	-5.2684	-5.24694	-5.19683	-5.13393	-5.06119	-4.99249	-4.91802	-4.85434	-4.79814	-4.77771	-4.8155	-4.97176	-5.21324	-5.71816	-6.55783	-7.52115	-8.39185	-8.9557	-8.33777	-5.44124	-1.38872	-0.67609	-1.9282	-3.37962	-4.63458	-5.62414	-6.40961
	-48.74	-7.70176	-7.75616	-7.90114	-7.98092	-7.98953	-7.99685	-7.97667	-7.86016	-7.62342	-7.31614	-6.93941	-6.61363	-6.30777	-6.04234	-5.75957	-5.47104	-5.24924	-5.12799	-5.05312	-5.026	-4.99588	-4.93506	-4.8493	-4.77315	-4.71108	-4.65714	-4.59897	-4.58618	-4.5885	-4.55877	-4.50115	-4.51329	-4.62602	-4.8613	-5.33887	-6.08165	-7.00287	-7.94718	-8.80029	-8.60902	-5.04461	-0.706012	-0.254371	-1.57073	-3.03953	-4.25742	-5.23773	-5.93124
	-48.5898	-7.44953	-7.49661	-7.61429	-7.67319	-7.75209	-7.85122	-7.85302	-7.81913	-7.7151	-7.56054	-7.2593	-6.87947	-6.53214	-6.22317	-5.92179	-5.59863	-5.29973	-5.04292	-4.92471	-4.85961	-4.78483	-4.6975	-4.56996	-4.45757	-4.40659	-4.38623	-4.34245	-4.28495	-4.27085	-4.30524	-4.36376	-4.40283	-4.47475	-4.71008	-5.23279	-5.99727	-6.95351	-7.91161	-8.77406	-8.69612	-4.88713	-0.76512	-0.59247	-1.79471	-3.02006	-4.1015	-5.07222	-5.92163
	-48.4396	-7.18978	-7.20061	-7.25881	-7.34218	-7.35268	-7.35606	-7.39376	-7.51771	-7.55518	-7.49983	-7.37917	-7.16544	-6.83082	-6.44203	-6.09389	-5.78149	-5.47607	-5.17386	-4.94612	-4.80947	-4.686	-4.49449	-4.30125	-4.19806	-4.18059	-4.18758	-4.13504	-4.05378	-4.05071	-4.16316	-4.27078	-4.38971	-4.51721	-4.76587	-5.30133	-6.15911	-7.14342	-7.99963	-8.39528	-8.15857	-6.0331	-1.77221	-0.831064	-1.94843	-3.3773	-4.65949	-5.65658	-6.36936
	-48.2894	-7.01092	-7.02723	-7.01699	-7.03888	-7.05975	-7.12538	-7.18072	-7.26059	-7.32393	-7.39322	-7.33344	-7.21784	-6.96917	-6.69693	-6.30297	-5.93483	-5.61918	-5.33351	-5.04542	-4.76724	-4.53099	-4.37667	-4.27376	-4.15669	-4.0264	-3.94088	-3.914	-3.96039	-4.06124	-4.1958	-4.39172	-4.60779	-4.82303	-5.03327	-5.50205	-6.36516	-7.44617	-8.46316	-9.07037	-9.15558	-7.19455	-2.59412	-1.9163	-3.13311	-4.48469	-5.62147	-6.50672	-7.34067
	-48.1392	-6.57335	-6.66883	-6.78336	-6.82873	-6.83889	-6.80269	-6.85565	-6.88045	-6.95292	-7.01873	-7.05494	-7.0293	-6.89356	-6.64452	-6.34778	-6.04193	-5.71702	-5.42707	-5.09413	-4.77577	-4.51444	-4.29181	-4.07862	-3.95836	-3.92653	-3.90007	-3.92218	-3.96241	-4.07537	-4.28132	-4.55345	-4.83033	-5.07499	-5.38174	-5.91444	-6.76755	-7.76933	-8.62992	-9.18661	-8.77397	-8.2227	-4.7885	-3.50378	-4.4736	-5.76417	-6.92688	-7.8729	-8.71984
	-47.989	-6.112	-6.21391	-6.34125	-6.49762	-6.5895	-6.60832	-6.64644	-6.66932	-6.6852	-6.77636	-6.74016	-6.7032	-6.62359	-6.50022	-6.3313	-6.04208	-5.7739	-5.48444	-5.25504	-4.99278	-4.72582	-4.412	-4.18338	-4.06201	-4.02863	-4.00692	-4.02586	-4.09671	-4.29385	-4.56265	-4.83529	-5.06069	-5.24636	-5.55141	-6.09447	-6.89384	-7.87752	-8.84828	-9.61433	-9.26915	-8.35282	-7.34288	-6.20862	-6.75968	-7.75355	-8.72623	-9.6519	-10.3672
	-47.8388	-5.72669	-5.83065	-6.03718	-6.18389	-6.27696	-6.27556	-6.23755	-6.29465	-6.37726	-6.3886	-6.36747	-6.31954	-6.21246	-6.1095	-6.0168	-5.85063	-5.70587	-5.5209	-5.32422	-5.11942	-4.90736	-4.63302	-4.44193	-4.32578	-4.29873	-4.31512	-4.29955	-4.34846	-4.53117	-4.76823	-5.00317	-5.14408	-5.28264	-5.51729	-5.9488	-6.757	-7.78191	-8.8401	-9.53459	-9.48537	-8.78604	-9.80146	-10.4718	-9.88685	-10.1907	-10.8816	-11.6569	-12.4285
	-47.6886	-5.47735	-5.49863	-5.5706	-5.71727	-5.92577	-6.0111	-6.05761	-6.03174	-6.00804	-6.03084	-6.02591	-5.94028	-5.80463	-5.67265	-5.58975	-5.56095	-5.4696	-5.3924	-5.3113	-5.22449	-5.17244	-5.0695	-4.93951	-4.88407	-4.82924	-4.86495	-4.93805	-4.94637	-4.98398	-5.089	-5.20392	-5.26426	-5.23867	-5.30245	-5.73012	-6.6012	-7.6894	-8.55095	-9.31266	-8.99353	-7.85724	-8.43439	-11.9238	-16.4606	-14.7988	-14.2673	-14.7606	-14.8979
	-47.5384	-5.30043	-5.27464	-5.31519	-5.44313	-5.53175	-5.63172	-5.71872	-5.76965	-5.77205	-5.7438	-5.64971	-5.55033	-5.41074	-5.25438	-5.16111	-5.10526	-5.11253	-5.17799	-5.18637	-5.25172	-5.3401	-5.39114	-5.37468	-5.37273	-5.41804	-5.49518	-5.51786	-5.50862	-5.49347	-5.45005	-5.32976	-5.15459	-4.99845	-5.01619	-5.42317	-6.18915	-7.11154	-8.12816	-9.06111	-9.27542	-7.25044	-6.34132	-9.7462	-16.4457	-24.4593	-18.8633	-18.3129	-19.118
	-47.3882	-5.16531	-5.13046	-5.10224	-5.13533	-5.18243	-5.29041	-5.44953	-5.48823	-5.45036	-5.38083	-5.31454	-5.24823	-5.11603	-4.96282	-4.8165	-4.75781	-4.81312	-4.92964	-5.07003	-5.22353	-5.37611	-5.63006	-5.84648	-6.02578	-6.13283	-6.15009	-6.0844	-5.99632	-5.83631	-5.60402	-5.23184	-4.85504	-4.6271	-4.66904	-5.07205	-5.84216	-6.75479	-7.80762	-8.60907	-8.91242	-6.89399	-6.277	-8.96454	-13.9704	-20.2476	-25.9846	-21.7873	-22.2209
	-47.238	-5.22846	-5.02635	-4.92297	-4.94364	-4.98946	-5.05078	-5.06958	-5.06506	-5.09342	-5.09824	-4.97515	-4.82434	-4.76577	-4.69326	-4.66079	-4.6008	-4.61356	-4.75768	-4.99926	-5.32694	-5.61513	-5.89742	-6.20483	-6.46637	-6.61705	-6.67209	-6.56942	-6.3337	-5.95993	-5.58021	-5.22035	-4.86885	-4.52548	-4.42212	-4.7796	-5.60009	-6.63084	-7.60143	-8.44177	-8.5707	-6.54561	-5.82967	-8.62003	-13.3033	-18.4919	-24.1993	-24.5368	-23.1396
	-47.0878	-5.20688	-5.05074	-4.90937	-4.79732	-4.757	-4.6962	-4.68764	-4.74577	-4.76461	-4.69547	-4.62329	-4.56482	-4.53766	-4.50851	-4.51508	-4.52838	-4.57334	-4.73527	-4.97389	-5.27312	-5.55357	-5.91649	-6.27304	-6.58268	-6.79329	-6.79411	-6.65339	-6.37746	-6.00744	-5.63379	-5.22547	-4.83224	-4.50808	-4.42813	-4.8053	-5.6189	-6.61221	-7.72202	-8.47524	-8.56977	-7.30397	-6.79074	-9.00751	-12.9038	-17.6106	-26.0271	-24.2471	-25.1349
	-46.9376	-5.2433	-5.03048	-4.80061	-4.64832	-4.55224	-4.46435	-4.38447	-4.34409	-4.3785	-4.38597	-4.3008	-4.23202	-4.18832	-4.28486	-4.40315	-4.48491	-4.57115	-4.76384	-5.00042	-5.31862	-5.59138	-5.90528	-6.17537	-6.41965	-6.55817	-6.61604	-6.54784	-6.30457	-5.99095	-5.62066	-5.28042	-5.0393	-4.77962	-4.67468	-5.02688	-5.9187	-7.01816	-7.97814	-8.51933	-8.74375	-7.27727	-6.47652	-9.08168	-13.4086	-18.011	-22.4236	-25.691	-22.7571
	-46.7874	-5.39432	-5.2251	-5.0297	-4.77169	-4.5402	-4.4169	-4.39537	-4.36319	-4.23579	-4.13534	-4.14991	-4.26006	-4.28099	-4.27162	-4.32261	-4.49625	-4.80813	-5.08654	-5.27403	-5.48405	-5.75339	-5.91344	-6.06744	-6.18336	-6.21139	-6.14599	-6.06891	-5.97749	-5.86951	-5.66905	-5.41687	-5.17276	-5.03974	-5.15226	-5.5375	-6.29022	-7.19411	-8.11008	-8.95908	-9.01125	-7.40279	-6.49858	-9.48646	-14.2612	-19.4857	-20.8508	-19.1536	-19.2602
	-46.6372	-5.589	-5.29974	-5.03696	-4.78427	-4.59157	-4.42849	-4.33913	-4.25802	-4.14381	-4.05885	-4.04574	-4.06986	-4.1235	-4.2277	-4.3603	-4.59193	-4.89921	-5.19788	-5.42009	-5.56358	-5.65352	-5.68224	-5.63188	-5.56627	-5.48117	-5.49617	-5.52301	-5.55672	-5.54976	-5.46515	-5.39266	-5.35661	-5.3573	-5.56621	-6.03576	-6.78761	-7.75426	-8.79997	-9.50249	-9.25885	-7.53668	-8.28316	-12.7866	-14.2202	-14.49	-14.947	-16.0171	-16.8752
	-46.487	-5.62257	-5.43746	-5.20771	-4.9264	-4.69144	-4.54518	-4.46555	-4.34892	-4.22739	-4.18146	-4.18274	-4.2413	-4.28149	-4.33322	-4.48969	-4.7947	-5.09809	-5.33085	-5.46229	-5.47774	-5.48102	-5.39752	-5.23667	-5.04103	-4.88505	-4.91178	-5.02464	-5.07658	-5.13428	-5.20412	-5.30018	-5.38605	-5.5498	-5.80279	-6.32959	-7.1795	-8.14941	-9.21345	-9.8473	-9.50761	-8.4837	-9.36498	-9.51931	-9.59637	-10.2491	-11.2875	-12.544	-13.6454
	-46.3368	-5.58466	-5.49277	-5.34616	-5.14385	-4.87072	-4.68951	-4.62336	-4.60703	-4.56591	-4.46548	-4.4394	-4.48728	-4.56361	-4.6317	-4.72311	-4.89171	-5.1206	-5.33442	-5.43373	-5.36109	-5.15273	-4.91135	-4.74654	-4.66565	-4.61436	-4.55167	-4.54044	-4.69058	-4.86138	-5.00382	-5.09927	-5.31023	-5.56202	-5.89021	-6.44178	-7.19941	-8.11402	-9.09427	-9.8024	-10.4004	-9.24834	-7.36273	-5.91916	-6.45656	-7.6419	-8.87843	-10.1401	-11.1665
	-46.1866	-5.56892	-5.49384	-5.44339	-5.38236	-5.26218	-5.10116	-4.97361	-4.94646	-5.01625	-5.05171	-5.04375	-4.99786	-4.94434	-4.9349	-4.96003	-5.04372	-5.16196	-5.18493	-5.10998	-4.97167	-4.80934	-4.68986	-4.52846	-4.40399	-4.34451	-4.33012	-4.35782	-4.431	-4.58018	-4.75087	-4.93555	-5.16588	-5.39301	-5.6469	-6.17033	-7.06739	-8.14336	-9.06834	-9.52081	-9.49705	-7.9399	-4.31008	-3.44157	-4.54172	-5.92147	-7.18693	-8.20365	-9.18583
	-46.0364	-5.41426	-5.46335	-5.4909	-5.47873	-5.39649	-5.38738	-5.45414	-5.57299	-5.61417	-5.61278	-5.59593	-5.5261	-5.40531	-5.29148	-5.13613	-4.98778	-4.89665	-4.88807	-4.79733	-4.61479	-4.37132	-4.24283	-4.23449	-4.26834	-4.28447	-4.24563	-4.25539	-4.36046	-4.49911	-4.6597	-4.7842	-4.94859	-5.14075	-5.39018	-5.90031	-6.67354	-7.57024	-8.44896	-9.07924	-9.37019	-6.58001	-2.51404	-2.06727	-3.40282	-4.84059	-6.008	-6.96135	-7.84401
	-45.8862	-5.27022	-5.3875	-5.46381	-5.50052	-5.58998	-5.74324	-5.95183	-6.16386	-6.33257	-6.31268	-6.1737	-6.00159	-5.73811	-5.45452	-5.18673	-4.91041	-4.70014	-4.53035	-4.38403	-4.23687	-4.10588	-4.04349	-4.11334	-4.15906	-4.22267	-4.29518	-4.35662	-4.42801	-4.51768	-4.59567	-4.65665	-4.7364	-4.85745	-5.09214	-5.55918	-6.36979	-7.40921	-8.40539	-9.14166	-9.51577	-5.79097	-1.66537	-1.28267	-2.53336	-3.87441	-5.11223	-6.17988	-7.05843
	-45.736	-5.22272	-5.28691	-5.36993	-5.50151	-5.70185	-5.98203	-6.33894	-6.65385	-6.80074	-6.79512	-6.66829	-6.39245	-5.99451	-5.60274	-5.19655	-4.81337	-4.50856	-4.31139	-4.18303	-4.04671	-3.94344	-3.9519	-4.01851	-4.14199	-4.24939	-4.26595	-4.30285	-4.38431	-4.4858	-4.55276	-4.61163	-4.67887	-4.74404	-4.92635	-5.44605	-6.31188	-7.32477	-8.32898	-8.97324	-8.85549	-5.92686	-1.75833	-0.84554	-2.05983	-3.57051	-4.85321	-5.87055	-6.64572
	-45.5858	-5.14429	-5.2742	-5.42342	-5.61218	-5.82809	-6.18309	-6.57324	-6.95166	-7.1623	-7.18855	-6.96899	-6.54427	-6.05237	-5.63777	-5.24532	-4.91654	-4.59251	-4.29946	-4.09898	-4.00926	-3.9438	-3.92488	-3.94837	-4.03245	-4.18313	-4.29069	-4.31968	-4.35217	-4.47564	-4.60238	-4.71232	-4.71685	-4.70499	-4.8861	-5.3826	-6.16432	-7.13356	-8.21629	-8.91774	-9.23845	-5.67299	-1.7322	-1.20572	-2.35384	-3.70823	-4.88702	-5.84223	-6.66339
	-45.4356	-5.23943	-5.44656	-5.66835	-5.88318	-6.17102	-6.53612	-6.8485	-7.12315	-7.18798	-7.07817	-6.8486	-6.48299	-6.05935	-5.67403	-5.30082	-4.98391	-4.70504	-4.47502	-4.29645	-4.17997	-4.12145	-4.10556	-4.13492	-4.18562	-4.24368	-4.273	-4.30373	-4.39197	-4.5464	-4.69438	-4.83867	-4.91721	-5.0244	-5.23387	-5.7656	-6.61318	-7.53438	-8.45834	-9.28334	-9.14965	-6.55915	-2.49068	-1.61302	-2.71096	-4.13759	-5.34869	-6.42405	-7.3417
	-45.2854	-5.2654	-5.51732	-5.7944	-6.13339	-6.46431	-6.75253	-6.88274	-6.98505	-6.9637	-6.78728	-6.51071	-6.21128	-5.9197	-5.63967	-5.35533	-5.07973	-4.89527	-4.70917	-4.54056	-4.43978	-4.38544	-4.35238	-4.32001	-4.29488	-4.29084	-4.32119	-4.36972	-4.47896	-4.63411	-4.8245	-4.98199	-5.13873	-5.31884	-5.59225	-6.12477	-6.97819	-8.03866	-8.97469	-9.65565	-9.2263	-7.3869	-3.95186	-2.94398	-3.71676	-5.05558	-6.45132	-7.56403	-8.33078
	-45.1352	-5.33144	-5.64664	-6.00854	-6.34307	-6.60806	-6.71257	-6.70167	-6.57143	-6.36568	-6.18557	-6.05941	-5.91407	-5.75631	-5.6033	-5.45763	-5.35539	-5.24666	-5.11053	-4.94957	-4.838	-4.78749	-4.73475	-4.66378	-4.57832	-4.52758	-4.50765	-4.53144	-4.62725	-4.78351	-4.95497	-5.21121	-5.44252	-5.63944	-5.92408	-6.42128	-7.23371	-8.2178	-9.23206	-9.79203	-9.2632	-8.14397	-5.57997	-4.54317	-5.44071	-6.77209	-7.9337	-8.92565	-9.68113
	-44.985	-5.42494	-5.76949	-6.11191	-6.37484	-6.5233	-6.50301	-6.3496	-6.10438	-5.86545	-5.65945	-5.52496	-5.45273	-5.40585	-5.42737	-5.4783	-5.47648	-5.46982	-5.45202	-5.41024	-5.36739	-5.28226	-5.16345	-5.02738	-4.88112	-4.79553	-4.77271	-4.78589	-4.85974	-4.9967	-5.20505	-5.43353	-5.61149	-5.77857	-6.03725	-6.50988	-7.22426	-8.14174	-9.08065	-9.61278	-9.62612	-9.2785	-8.16873	-7.38807	-7.89186	-8.89273	-9.91152	-10.8283	-11.5754
	-44.8348	-5.55725	-5.75431	-5.94307	-6.10031	-6.21331	-6.13662	-5.94466	-5.71136	-5.48497	-5.34148	-5.24359	-5.18412	-5.20428	-5.27338	-5.34446	-5.45881	-5.57307	-5.7007	-5.74681	-5.75425	-5.71127	-5.61724	-5.46432	-5.31345	-5.2041	-5.15655	-5.18074	-5.24333	-5.31877	-5.41311	-5.53187	-5.6058	-5.63384	-5.78488	-6.26192	-7.05571	-7.901	-8.78533	-9.46124	-9.31695	-8.57323	-8.99485	-11.5435	-11.5658	-11.5072	-12.124	-12.92	-13.9676
	-44.6846	-5.48697	-5.53304	-5.59746	-5.67105	-5.69927	-5.65156	-5.51469	-5.34294	-5.17877	-5.11017	-5.10929	-5.09777	-5.08008	-5.15558	-5.31561	-5.51	-5.69247	-5.81501	-5.91527	-6.00367	-6.04443	-6.0275	-5.98116	-5.92941	-5.84806	-5.76591	-5.77407	-5.756	-5.67739	-5.57282	-5.52121	-5.46721	-5.45065	-5.49566	-5.82361	-6.5221	-7.40372	-8.25792	-9.03412	-9.27767	-8.01233	-8.03574	-11.5853	-16.0465	-16.1255	-15.745	-16.1436	-16.7865
	-44.5344	-5.35265	-5.25827	-5.15735	-5.12238	-5.11034	-5.10191	-5.02304	-4.88251	-4.81808	-4.87219	-4.96171	-5.01889	-5.08215	-5.16058	-5.30159	-5.43627	-5.58671	-5.75129	-5.93882	-6.09612	-6.26714	-6.40327	-6.46774	-6.48203	-6.44497	-6.3347	-6.18822	-6.02271	-5.80203	-5.6034	-5.37207	-5.12678	-4.97137	-4.96267	-5.25871	-5.94342	-6.93645	-7.99431	-8.95589	-9.02537	-6.97838	-6.68366	-9.56646	-15.5983	-19.4982	-19.762	-21.057	-22.2234
	-44.3842	-5.13034	-4.98445	-4.86679	-4.75324	-4.67772	-4.66655	-4.67719	-4.69325	-4.72707	-4.82976	-4.96511	-5.12157	-5.21391	-5.267	-5.33055	-5.43057	-5.57833	-5.76367	-5.9529	-6.14356	-6.36232	-6.61662	-6.86381	-7.0438	-7.05969	-6.90407	-6.57979	-6.18777	-5.78912	-5.44857	-5.1232	-4.80745	-4.59275	-4.55907	-4.87797	-5.58797	-6.50277	-7.51923	-8.4071	-8.96978	-7.359	-6.55705	-8.74514	-12.387	-16.6399	-26.6192	-28.1936	-25.4016
	-44.234	-4.96208	-4.80373	-4.64132	-4.46888	-4.35478	-4.37389	-4.45853	-4.51192	-4.60901	-4.77553	-4.96762	-5.16392	-5.30124	-5.33706	-5.36204	-5.45719	-5.63333	-5.78176	-5.90869	-6.05658	-6.3006	-6.66985	-7.07263	-7.34209	-7.36126	-7.14582	-6.73554	-6.28438	-5.78268	-5.34787	-5.00358	-4.66774	-4.4061	-4.36735	-4.68675	-5.35632	-6.27113	-7.28088	-8.24685	-8.47083	-7.38776	-6.93119	-8.74664	-12.5152	-16.9624	-23.2744	-24.7887	-24.3941
	-44.0838	-4.75715	-4.55988	-4.40955	-4.2785	-4.18394	-4.1653	-4.26867	-4.44223	-4.64551	-4.854	-5.0315	-5.14802	-5.21029	-5.26611	-5.31305	-5.40166	-5.56341	-5.71579	-5.86074	-6.05435	-6.29004	-6.59149	-6.88503	-7.06048	-7.13655	-7.01011	-6.70433	-6.28269	-5.79655	-5.32931	-4.95942	-4.66267	-4.44309	-4.41996	-4.73423	-5.37833	-6.2213	-7.17159	-8.0313	-8.24506	-7.10448	-6.66766	-8.55395	-12.674	-18.5054	-24.5125	-25.5997	-27.464
	-43.9336	-4.81859	-4.72713	-4.62334	-4.50445	-4.41051	-4.3868	-4.45866	-4.59934	-4.77932	-4.9839	-5.17678	-5.25668	-5.23106	-5.25114	-5.32211	-5.46569	-5.66932	-5.8333	-5.95823	-6.09922	-6.24132	-6.44041	-6.61411	-6.69409	-6.6696	-6.50996	-6.24517	-5.90182	-5.54729	-5.24178	-4.96643	-4.75204	-4.6281	-4.68753	-5.01671	-5.66342	-6.5688	-7.63972	-8.4669	-8.4848	-7.13768	-6.5648	-8.68181	-12.7338	-16.7599	-19.7247	-22.1817	-23.1035
	-43.7834	-4.96214	-4.83823	-4.80813	-4.84121	-4.86078	-4.83314	-4.78299	-4.80696	-4.9268	-5.06387	-5.13556	-5.13528	-5.10422	-5.13378	-5.26317	-5.46176	-5.65322	-5.82842	-5.9816	-6.07759	-6.11797	-6.13426	-6.09136	-6.01251	-5.93768	-5.8719	-5.77678	-5.64952	-5.47566	-5.27155	-5.10183	-5.02484	-5.02875	-5.14775	-5.52592	-6.22073	-7.14641	-8.12866	-8.90927	-8.988	-7.76145	-7.32441	-9.91456	-14.1696	-18.0993	-19.3147	-19.9497	-20.6255
	-43.6332	-5.33637	-5.31871	-5.32579	-5.33163	-5.3375	-5.33411	-5.24355	-5.13399	-5.08674	-5.111	-5.14275	-5.1443	-5.11413	-5.11115	-5.22695	-5.4138	-5.60317	-5.7892	-5.93227	-5.95663	-5.918	-5.7942	-5.6125	-5.4189	-5.2855	-5.26254	-5.30887	-5.32504	-5.2619	-5.18277	-5.15949	-5.21926	-5.30035	-5.45879	-5.88692	-6.68788	-7.72057	-8.78748	-9.6239	-9.33131	-7.95037	-8.39278	-10.6664	-12.7777	-13.6742	-14.1099	-14.82	-15.8538
	-43.483	-5.72454	-5.79316	-5.83631	-5.79556	-5.71325	-5.66736	-5.61331	-5.49158	-5.36989	-5.29916	-5.24597	-5.21072	-5.20697	-5.23249	-5.31279	-5.4491	-5.59944	-5.7303	-5.76316	-5.6877	-5.53905	-5.32136	-5.09508	-4.9151	-4.79869	-4.75624	-4.80064	-4.89006	-4.97936	-5.03496	-5.10172	-5.20008	-5.34105	-5.5901	-6.11496	-6.93169	-7.91706	-8.85779	-9.56991	-9.31016	-8.75841	-8.27516	-8.21966	-8.89539	-9.86507	-10.8428	-11.8328	-12.8906
	-43.3328	-5.92499	-6.14777	-6.27625	-6.28129	-6.23395	-6.13144	-5.99562	-5.85191	-5.68617	-5.56543	-5.48524	-5.4084	-5.37563	-5.37405	-5.38368	-5.41639	-5.43559	-5.41151	-5.38954	-5.31534	-5.14056	-4.90345	-4.69008	-4.55017	-4.45047	-4.41535	-4.45988	-4.56952	-4.71139	-4.83148	-4.93039	-5.05596	-5.23112	-5.54669	-6.11629	-6.96103	-7.97994	-8.92738	-9.50586	-9.39074	-8.77526	-6.79241	-5.46289	-6.10595	-7.44228	-8.75372	-9.82441	-10.586
	-43.1826	-6.28914	-6.55145	-6.68833	-6.70738	-6.68636	-6.57775	-6.41046	-6.28573	-6.17492	-6.02149	-5.8477	-5.67183	-5.53135	-5.42057	-5.29746	-5.18747	-5.1008	-5.04073	-4.95274	-4.79908	-4.6263	-4.49355	-4.3924	-4.32194	-4.28919	-4.28224	-4.32025	-4.43707	-4.59265	-4.73841	-4.85255	-4.9529	-5.06562	-5.32972	-5.86742	-6.67649	-7.67505	-8.67948	-9.39792	-9.70927	-7.30483	-4.2191	-3.55247	-4.4197	-5.75914	-7.06972	-8.22149	-9.10211
	-43.0324	-6.36626	-6.6292	-6.83995	-6.93438	-6.90581	-6.85317	-6.7868	-6.65813	-6.51536	-6.37956	-6.21175	-5.97042	-5.68516	-5.40333	-5.14139	-4.91358	-4.7449	-4.62429	-4.54347	-4.47509	-4.35452	-4.21805	-4.15115	-4.15767	-4.1857	-4.1983	-4.24068	-4.29515	-4.36014	-4.47651	-4.59702	-4.69132	-4.7865	-5.00893	-5.48588	-6.25709	-7.26756	-8.23823	-8.86448	-9.24879	-6.81013	-3.02234	-1.97412	-2.99467	-4.46209	-5.8679	-7.01745	-7.82974
	-42.8822	-6.49192	-6.65275	-6.753	-6.85581	-7.02698	-7.17074	-7.22421	-7.19898	-7.06283	-6.82795	-6.53271	-6.21913	-5.9014	-5.5559	-5.16389	-4.76876	-4.49541	-4.33459	-4.19806	-4.06701	-3.96805	-3.93034	-3.92683	-3.95646	-4.01249	-4.10644	-4.20924	-4.3035	-4.38297	-4.42609	-4.46956	-4.54003	-4.65534	-4.86045	-5.29483	-6.04825	-6.96325	-7.94148	-8.80714	-8.91542	-6.15686	-2.22116	-1.10252	-2.22827	-3.76942	-5.19398	-6.33527	-7.0885
	-42.732	-6.59328	-6.694	-6.78787	-6.90634	-7.09796	-7.30676	-7.43218	-7.43277	-7.30692	-7.02526	-6.64805	-6.24765	-5.80709	-5.353	-4.92645	-4.57501	-4.3244	-4.15092	-4.01436	-3.88133	-3.79194	-3.78971	-3.85994	-3.94815	-4.04593	-4.179	-4.29707	-4.36925	-4.41683	-4.42897	-4.44463	-4.49258	-4.5339	-4.66169	-5.0536	-5.76086	-6.68425	-7.72022	-8.7541	-8.71074	-5.62871	-1.5904	-0.613787	-1.99808	-3.5866	-4.91692	-5.97271	-6.72573
	-42.5818	-6.54427	-6.60717	-6.75891	-6.98783	-7.20963	-7.39111	-7.50495	-7.47847	-7.30996	-7.01792	-6.65592	-6.2803	-5.86676	-5.41349	-4.97479	-4.62357	-4.35363	-4.11441	-3.95207	-3.90366	-3.89271	-3.85203	-3.81719	-3.84971	-3.98023	-4.14431	-4.25945	-4.31826	-4.35359	-4.41915	-4.5151	-4.57451	-4.5836	-4.72386	-5.17103	-5.93973	-6.8899	-7.78728	-8.64661	-8.93622	-6.04495	-1.968	-1.00303	-2.09203	-3.60449	-4.94999	-5.95477	-6.654
	-42.4316	-6.49691	-6.6111	-6.72554	-6.86319	-7.06862	-7.2557	-7.32202	-7.25361	-7.05737	-6.77668	-6.45101	-6.06817	-5.69851	-5.34281	-4.99283	-4.67675	-4.38739	-4.20237	-4.12598	-4.08847	-4.0361	-3.97502	-3.9477	-3.97468	-4.05141	-4.13749	-4.22748	-4.31045	-4.368	-4.45781	-4.58668	-4.66198	-4.73206	-4.95296	-5.45006	-6.2393	-7.16456	-7.92575	-8.5129	-8.94952	-6.61397	-2.64162	-1.66694	-2.77932	-4.24619	-5.57387	-6.6163	-7.32229
	-42.2814	-6.38832	-6.54536	-6.69083	-6.85179	-6.96034	-6.96469	-6.88531	-6.74626	-6.58179	-6.38046	-6.14593	-5.88864	-5.62817	-5.4184	-5.20906	-4.96925	-4.76689	-4.61154	-4.51021	-4.4338	-4.36588	-4.28708	-4.17771	-4.1083	-4.12745	-4.15617	-4.18249	-4.26748	-4.41685	-4.5964	-4.73636	-4.83866	-4.96017	-5.21509	-5.73232	-6.54455	-7.54537	-8.46236	-8.90809	-9.01918	-7.51419	-4.28753	-2.96777	-3.85973	-5.21793	-6.46662	-7.46963	-8.26172
	-42.1312	-6.23023	-6.38893	-6.50979	-6.57006	-6.60783	-6.56817	-6.43438	-6.24409	-6.0448	-5.87868	-5.72255	-5.5775	-5.43819	-5.29097	-5.17934	-5.09453	-5.02949	-4.96818	-4.88789	-4.79557	-4.68066	-4.53442	-4.41255	-4.29528	-4.20329	-4.19143	-4.24438	-4.32252	-4.46986	-4.64579	-4.82103	-4.9978	-5.1818	-5.43599	-5.92831	-6.73587	-7.73367	-8.60158	-9.06529	-8.9815	-8.06928	-6.15721	-4.84467	-5.38244	-6.6137	-7.86555	-8.95438	-9.80812
	-41.981	-6.02424	-6.15797	-6.26475	-6.26407	-6.15998	-6.03792	-5.90791	-5.75132	-5.57325	-5.40354	-5.28166	-5.25437	-5.24838	-5.20867	-5.17808	-5.23772	-5.35725	-5.42906	-5.39673	-5.24707	-5.02669	-4.819	-4.70586	-4.61158	-4.50167	-4.40496	-4.37514	-4.46685	-4.63461	-4.82663	-4.9824	-5.12835	-5.3023	-5.57284	-6.07932	-6.80882	-7.69083	-8.54449	-9.14548	-9.2417	-8.91854	-8.52157	-7.88216	-7.77137	-8.55831	-9.65827	-10.7616	-11.6883
	-41.8308	-5.71095	-5.74956	-5.77274	-5.7399	-5.66082	-5.59758	-5.46823	-5.29964	-5.19817	-5.14841	-5.0907	-5.04982	-5.02149	-5.0428	-5.16148	-5.33978	-5.48201	-5.57283	-5.60382	-5.5505	-5.44497	-5.31698	-5.20152	-5.0689	-4.94532	-4.87079	-4.86249	-4.90084	-4.96531	-5.05794	-5.14225	-5.17999	-5.24278	-5.39021	-5.78755	-6.56351	-7.54128	-8.54263	-9.36005	-9.18437	-8.196	-8.76363	-10.6352	-11.3005	-11.9339	-12.532	-13.3176	-14.2372
	-41.6806	-5.42919	-5.32843	-5.28955	-5.26277	-5.20129	-5.11653	-5.0242	-4.94883	-4.91425	-4.90742	-4.88629	-4.86138	-4.87248	-4.96414	-5.14859	-5.35275	-5.52119	-5.63699	-5.71878	-5.75102	-5.76332	-5.7274	-5.64487	-5.56425	-5.50519	-5.44339	-5.39139	-5.35564	-5.32319	-5.28432	-5.21621	-5.12196	-5.07008	-5.12902	-5.48081	-6.20753	-7.16427	-8.09084	-8.86971	-8.82609	-7.46892	-7.29874	-10.5275	-15.1362	-16.9702	-16.0208	-16.3565	-17.4398
	-41.5304	-5.09681	-4.97707	-4.86153	-4.80836	-4.8038	-4.76925	-4.70558	-4.69012	-4.73155	-4.78503	-4.80059	-4.80144	-4.84634	-4.94473	-5.07691	-5.25629	-5.41325	-5.56305	-5.71831	-5.84337	-5.91886	-5.99035	-6.03116	-6.05194	-6.06093	-6.0282	-5.90374	-5.7273	-5.53055	-5.32997	-5.12598	-4.90623	-4.6996	-4.65304	-4.95501	-5.64583	-6.60075	-7.55419	-8.36796	-8.49829	-7.26247	-6.71329	-9.29784	-14.4228	-21.7385	-25.7215	-22.3011	-20.6475
	-41.3802	-4.84013	-4.66626	-4.51022	-4.40901	-4.3904	-4.44326	-4.48274	-4.50013	-4.58115	-4.69067	-4.80178	-4.83389	-4.8434	-4.91736	-5.05978	-5.23366	-5.37659	-5.45882	-5.5803	-5.77406	-5.95153	-6.12084	-6.28303	-6.41755	-6.46402	-6.41479	-6.27936	-6.05266	-5.73513	-5.36038	-4.98977	-4.68775	-4.49626	-4.46005	-4.72846	-5.42855	-6.45419	-7.50416	-8.25761	-8.42549	-7.50056	-6.67956	-8.98465	-13.4592	-18.7781	-23.2247	-23.1093	-23.9715
	-41.23	-4.64146	-4.47001	-4.36932	-4.2793	-4.21664	-4.22036	-4.28747	-4.40853	-4.51817	-4.62498	-4.7499	-4.86884	-4.94349	-5.01022	-5.07139	-5.13113	-5.24045	-5.40821	-5.58317	-5.73478	-5.91454	-6.17755	-6.47672	-6.6925	-6.8051	-6.75256	-6.52784	-6.17105	-5.76957	-5.38016	-4.99629	-4.62867	-4.35149	-4.2983	-4.63581	-5.30037	-6.08695	-7.02343	-7.98713	-8.24053	-7.08368	-6.28707	-8.58766	-12.674	-17.6027	-22.8657	-26.1104	-26.7133
	-41.0798	-4.58062	-4.36632	-4.18705	-4.13868	-4.18775	-4.24077	-4.25095	-4.25698	-4.41226	-4.67989	-4.866	-4.91449	-4.89825	-4.89064	-4.96086	-5.09773	-5.22834	-5.33397	-5.46654	-5.67066	-5.93902	-6.18362	-6.37165	-6.53646	-6.66259	-6.60719	-6.40901	-6.14738	-5.78125	-5.3118	-4.85311	-4.53297	-4.37701	-4.38937	-4.63506	-5.28372	-6.30963	-7.50694	-8.53434	-8.60481	-7.33657	-6.45675	-8.38392	-12.3364	-17.5078	-22.4537	-24.3746	-25.6045
	-40.9296	-4.78226	-4.57952	-4.44883	-4.41594	-4.42452	-4.4648	-4.50218	-4.52845	-4.59265	-4.70161	-4.83639	-4.92483	-4.98721	-5.03473	-5.08993	-5.21039	-5.3306	-5.46881	-5.61809	-5.79524	-5.97801	-6.11547	-6.21107	-6.2798	-6.28396	-6.2263	-6.09679	-5.92159	-5.62508	-5.31087	-5.00129	-4.75408	-4.59227	-4.59934	-4.9591	-5.68385	-6.57803	-7.48745	-8.28986	-8.18841	-6.53463	-5.80316	-8.52905	-12.7533	-16.849	-21.0559	-23.2374	-24.2192
	-40.7794	-4.98469	-4.83367	-4.73546	-4.72215	-4.75106	-4.7589	-4.74482	-4.71614	-4.71752	-4.7727	-4.81699	-4.83088	-4.85864	-4.94358	-5.04289	-5.17833	-5.3704	-5.57039	-5.72927	-5.85491	-5.93141	-5.95287	-5.92157	-5.82816	-5.76598	-5.7122	-5.66216	-5.56136	-5.42289	-5.24063	-5.07484	-4.94648	-4.86121	-4.93655	-5.35613	-6.16942	-7.15408	-8.21311	-8.97876	-8.44072	-6.96395	-6.55754	-9.18921	-14.4551	-20.07	-20.5493	-19.9392	-21.6469
	-40.6292	-5.27557	-5.23748	-5.14523	-5.11766	-5.13295	-5.12716	-5.07132	-4.98827	-4.90253	-4.85178	-4.86429	-4.89424	-4.90961	-4.97513	-5.11971	-5.28257	-5.47055	-5.5875	-5.6669	-5.7246	-5.72601	-5.63968	-5.51514	-5.3617	-5.21036	-5.14528	-5.16507	-5.19525	-5.17722	-5.12573	-5.09526	-5.1035	-5.16168	-5.29172	-5.69021	-6.52034	-7.64228	-8.76119	-9.42023	-8.86591	-7.42729	-7.74736	-10.5459	-13.6626	-13.7531	-14.4501	-15.8087	-17.4043
	-40.479	-5.57533	-5.63469	-5.62683	-5.60459	-5.61963	-5.57423	-5.47377	-5.33603	-5.15937	-5.04389	-4.98827	-4.96909	-4.97709	-5.03901	-5.15368	-5.2698	-5.37472	-5.48225	-5.51762	-5.48919	-5.43672	-5.26819	-5.0489	-4.84619	-4.70983	-4.65813	-4.67256	-4.72848	-4.80937	-4.88229	-4.95747	-5.06221	-5.20982	-5.44323	-5.99098	-6.8526	-7.82552	-8.76917	-9.49526	-9.50555	-8.52814	-8.67436	-9.62162	-9.18604	-10.028	-11.2422	-12.3548	-13.4382
	-40.3288	-5.79755	-5.9404	-6.0486	-6.08293	-6.05721	-5.98337	-5.90588	-5.7953	-5.64394	-5.45974	-5.30244	-5.19418	-5.17324	-5.23533	-5.2829	-5.27929	-5.23029	-5.19659	-5.18656	-5.13402	-5.0035	-4.83868	-4.64066	-4.48747	-4.41212	-4.37244	-4.34701	-4.40126	-4.53373	-4.67595	-4.77685	-4.90947	-5.08913	-5.36163	-5.93705	-6.82263	-7.87427	-8.83355	-9.48704	-9.3982	-8.80851	-7.41817	-5.41951	-6.10123	-7.46846	-8.80697	-9.94565	-10.7135
	-40.1786	-5.87304	-6.07154	-6.27468	-6.42629	-6.43228	-6.35754	-6.26828	-6.17024	-6.07097	-5.90642	-5.68864	-5.53448	-5.44747	-5.37588	-5.2635	-5.1286	-5.01314	-4.89666	-4.78271	-4.70911	-4.61687	-4.48847	-4.34683	-4.24127	-4.19212	-4.18664	-4.18772	-4.23411	-4.36411	-4.52642	-4.65855	-4.75114	-4.94033	-5.24899	-5.80747	-6.66599	-7.68209	-8.6429	-9.23388	-9.37382	-8.20894	-4.54526	-3.13038	-4.15659	-5.70344	-6.96109	-7.9135	-8.77005
	-40.0284	-6.04211	-6.3076	-6.51533	-6.60391	-6.61715	-6.61918	-6.63966	-6.63461	-6.55266	-6.40572	-6.13701	-5.88164	-5.66741	-5.45492	-5.2363	-4.94391	-4.69273	-4.50015	-4.40765	-4.32788	-4.19793	-4.0584	-3.99677	-4.04122	-4.0798	-4.08301	-4.09887	-4.17472	-4.31515	-4.48969	-4.53087	-4.54732	-4.68541	-4.96588	-5.47218	-6.24529	-7.25279	-8.31285	-9.23093	-9.23915	-7.12502	-2.96958	-1.99772	-3.06081	-4.45527	-5.6884	-6.75145	-7.59001
	-39.8782	-6.12661	-6.27631	-6.43372	-6.58909	-6.72653	-6.82039	-6.86024	-6.95854	-6.95929	-6.80718	-6.58562	-6.26354	-5.89162	-5.49541	-5.12799	-4.81111	-4.49816	-4.28663	-4.124	-4.02237	-3.95811	-3.90982	-3.90126	-3.92058	-3.98112	-4.06969	-4.15489	-4.23714	-4.31067	-4.37928	-4.45114	-4.56328	-4.66177	-4.84612	-5.30564	-6.13526	-7.1579	-8.1607	-8.85167	-8.97894	-6.92185	-2.04048	-0.899085	-2.18444	-3.79694	-5.08702	-5.97561	-6.71991
	-39.728	-6.1633	-6.24324	-6.3568	-6.53524	-6.74612	-6.91268	-7.02299	-7.07616	-7.06576	-6.91522	-6.66132	-6.3439	-5.95012	-5.5022	-5.02151	-4.66019	-4.38972	-4.11596	-3.89533	-3.78173	-3.73172	-3.73917	-3.72987	-3.75028	-3.85875	-4.00933	-4.13901	-4.18555	-4.16535	-4.18193	-4.26027	-4.3817	-4.45284	-4.59305	-5.01132	-5.82455	-6.909	-7.98281	-8.80963	-9.08211	-6.04456	-1.80923	-0.890026	-1.92261	-3.40069	-4.77158	-5.80561	-6.48045
	-39.5778	-6.21455	-6.34579	-6.46316	-6.56223	-6.69759	-6.86235	-7.03052	-7.12374	-7.12718	-6.96652	-6.63527	-6.27014	-5.88336	-5.50604	-5.12804	-4.70246	-4.35816	-4.15994	-4.02552	-3.92225	-3.85306	-3.81628	-3.82726	-3.88513	-3.96306	-4.04992	-4.11149	-4.14911	-4.23534	-4.32914	-4.39938	-4.42445	-4.51381	-4.69574	-5.12287	-5.86349	-6.81716	-7.77764	-8.65863	-8.88931	-6.3623	-1.661	-1.13356	-2.49957	-3.81879	-4.85199	-5.72207	-6.56808
	-39.4276	-6.10239	-6.22647	-6.38866	-6.53427	-6.63241	-6.70153	-6.75508	-6.7189	-6.75353	-6.62406	-6.39946	-6.13179	-5.82853	-5.46081	-5.15062	-4.88303	-4.64529	-4.47659	-4.28531	-4.11983	-4.0422	-3.96987	-3.92078	-3.90643	-3.9637	-4.00229	-4.05538	-4.0716	-4.14239	-4.25978	-4.38163	-4.5111	-4.61956	-4.80501	-5.2683	-6.09037	-7.09626	-8.15323	-9.15977	-9.64816	-7.9611	-2.71057	-1.59911	-2.87853	-4.37997	-5.54215	-6.38551	-7.20106
	-39.2774	-6.07773	-6.25414	-6.37019	-6.49705	-6.52638	-6.53686	-6.4843	-6.37517	-6.21343	-6.05984	-5.89001	-5.72219	-5.55847	-5.3218	-5.05441	-4.83083	-4.67712	-4.63639	-4.58131	-4.4298	-4.22806	-4.1154	-4.10797	-4.11314	-4.07581	-3.97417	-3.9385	-4.04567	-4.166	-4.27869	-4.40166	-4.57261	-4.76196	-5.03016	-5.4971	-6.24474	-7.16034	-8.13151	-8.99692	-9.35621	-8.09502	-4.17968	-2.87662	-3.88048	-5.32777	-6.59087	-7.52683	-8.33976
	-39.1272	-6.0104	-6.18766	-6.27796	-6.37812	-6.36273	-6.26021	-6.14172	-5.94751	-5.74929	-5.63052	-5.5629	-5.45816	-5.33992	-5.20445	-5.08469	-5.06443	-5.09645	-5.09156	-4.962	-4.79599	-4.68138	-4.60059	-4.48079	-4.37211	-4.25692	-4.1562	-4.16289	-4.2391	-4.31171	-4.42412	-4.60264	-4.82755	-5.00645	-5.23453	-5.67896	-6.43795	-7.46234	-8.50793	-9.07542	-9.16137	-8.62236	-6.18918	-4.94137	-5.90331	-7.08422	-8.00948	-8.82804	-9.74074
	-38.977	-5.88286	-5.97986	-6.00723	-6.06526	-6.05739	-5.88419	-5.70231	-5.53597	-5.3643	-5.24643	-5.16792	-5.07844	-4.9848	-4.97111	-5.03701	-5.14883	-5.19028	-5.24592	-5.24469	-5.15477	-5.08092	-4.95824	-4.81813	-4.66296	-4.57129	-4.48022	-4.42989	-4.46594	-4.50329	-4.62299	-4.76089	-4.91737	-5.04485	-5.22348	-5.67704	-6.4519	-7.52799	-8.59793	-9.35022	-9.56402	-9.25049	-8.65471	-7.98317	-8.23644	-9.07861	-9.9966	-10.773	-11.6157
	-38.8268	-5.70171	-5.72394	-5.70126	-5.65877	-5.57745	-5.45395	-5.35346	-5.20822	-5.05277	-4.96906	-4.89279	-4.85785	-4.85276	-4.88775	-4.9616	-5.07843	-5.27735	-5.41292	-5.48023	-5.49953	-5.46492	-5.38437	-5.28638	-5.18904	-5.03828	-4.89504	-4.79264	-4.79759	-4.86371	-4.93485	-5.00435	-5.00091	-5.01271	-5.15501	-5.59163	-6.3923	-7.43535	-8.40187	-9.09774	-8.60151	-7.32758	-8.08596	-10.7739	-11.3113	-11.7853	-12.6417	-13.6638	-14.2853
	-38.6766	-5.37124	-5.35462	-5.29071	-5.27201	-5.21654	-5.05662	-4.918	-4.89773	-4.87131	-4.80089	-4.73612	-4.71292	-4.75339	-4.85972	-4.93718	-5.08376	-5.26816	-5.42969	-5.53883	-5.65862	-5.66965	-5.60814	-5.56288	-5.47361	-5.39999	-5.32032	-5.21375	-5.13683	-5.1054	-5.13516	-5.1125	-5.01647	-4.86033	-4.90588	-5.27269	-5.99337	-6.99412	-7.95793	-8.87146	-8.90473	-7.33505	-6.91171	-10.6209	-16.0263	-16.8215	-16.6523	-17.3196	-17.253
	-38.5264	-5.15296	-4.97569	-4.80492	-4.71205	-4.74545	-4.72096	-4.65728	-4.54901	-4.52569	-4.59816	-4.65038	-4.68753	-4.69009	-4.75904	-4.90951	-5.08153	-5.19916	-5.24584	-5.36599	-5.56576	-5.75818	-5.87316	-5.89461	-5.86507	-5.83931	-5.83546	-5.72709	-5.6148	-5.49787	-5.25085	-4.95991	-4.75351	-4.637	-4.58468	-4.83554	-5.53185	-6.52086	-7.62665	-8.5591	-8.72276	-7.02028	-6.56282	-9.21262	-13.6678	-19.0981	-22.3929	-21.5439	-21.4098
	-38.3762	-4.87244	-4.66439	-4.45522	-4.31447	-4.31653	-4.35919	-4.30035	-4.28902	-4.34672	-4.45738	-4.56026	-4.60325	-4.62743	-4.69442	-4.77984	-4.91524	-4.97645	-5.07784	-5.21356	-5.41739	-5.64778	-5.8343	-6.0101	-6.15254	-6.22952	-6.23506	-6.18349	-5.97705	-5.75915	-5.47047	-5.06356	-4.71063	-4.43575	-4.3748	-4.61125	-5.25734	-6.28818	-7.49822	-8.5664	-8.94476	-7.31092	-6.13007	-8.61499	-12.6891	-18.78	-25.9148	-23.8401	-25.2563
	-38.226	-4.75507	-4.58876	-4.36813	-4.21283	-4.14859	-4.14549	-4.1825	-4.23835	-4.37077	-4.54735	-4.62153	-4.70912	-4.79201	-4.81019	-4.90942	-4.98767	-5.05627	-5.14382	-5.22949	-5.41507	-5.66024	-5.93756	-6.1808	-6.34079	-6.46416	-6.42468	-6.27934	-6.09076	-5.76561	-5.38605	-4.99478	-4.61645	-4.31739	-4.24339	-4.49953	-5.1948	-6.18236	-7.271	-8.07505	-8.41257	-7.3281	-5.65249	-7.90077	-12.2208	-17.3419	-25.6317	-29.4497	-27.0381
	-38.0758	-4.79174	-4.5521	-4.36497	-4.25971	-4.24091	-4.22956	-4.26676	-4.36507	-4.50347	-4.63103	-4.7281	-4.79861	-4.83273	-4.8972	-4.99786	-5.08831	-5.16135	-5.21778	-5.31874	-5.51078	-5.72369	-5.86246	-6.03738	-6.24223	-6.36672	-6.36422	-6.23124	-6.01733	-5.68325	-5.31737	-4.92975	-4.6079	-4.39747	-4.3209	-4.56016	-5.22342	-6.20668	-7.21192	-8.28495	-8.69389	-7.19837	-6.1002	-8.34524	-12.369	-17.0378	-27.17	-31.5452	-22.5009
	-37.9256	-4.77902	-4.61983	-4.47323	-4.35353	-4.33576	-4.32968	-4.38155	-4.48808	-4.57791	-4.64692	-4.75403	-4.80427	-4.84041	-4.85706	-4.91379	-5.03284	-5.14481	-5.28715	-5.39744	-5.52571	-5.66064	-5.77236	-5.85085	-5.95446	-6.01032	-5.97471	-5.861	-5.70374	-5.47154	-5.16817	-4.89014	-4.71954	-4.56521	-4.53756	-4.82885	-5.53731	-6.48994	-7.56688	-8.3366	-8.48791	-7.38181	-6.57107	-8.46719	-12.5279	-18.492	-23.8233	-21.6513	-21.7873
	-37.7754	-4.94726	-4.82241	-4.78596	-4.72148	-4.58517	-4.53644	-4.594	-4.68392	-4.73018	-4.72253	-4.6741	-4.6733	-4.76815	-4.87035	-4.95681	-5.02059	-5.16757	-5.3511	-5.51152	-5.62349	-5.64738	-5.62031	-5.58429	-5.52163	-5.54521	-5.50051	-5.40908	-5.30792	-5.16958	-5.06717	-4.98229	-4.89625	-4.79477	-4.79884	-5.14813	-5.84773	-6.76557	-7.79473	-8.70392	-8.94314	-7.42646	-6.76229	-9.70353	-15.475	-19.0199	-18.0827	-17.5624	-18.4317
	-37.6252	-5.22686	-5.16432	-5.07057	-4.99048	-4.95801	-4.97447	-4.92438	-4.8803	-4.87616	-4.83282	-4.79051	-4.73621	-4.75296	-4.80301	-4.9201	-5.12943	-5.30107	-5.40546	-5.48651	-5.50918	-5.47889	-5.39347	-5.26966	-5.16132	-5.04792	-4.95998	-4.92454	-4.8644	-4.83189	-4.87189	-4.89745	-4.9434	-4.95846	-5.06363	-5.47243	-6.1586	-7.11777	-8.16051	-9.00791	-9.35752	-7.8926	-8.40213	-15.1747	-13.7278	-13.0688	-13.5078	-14.2145	-14.829
	-37.475	-5.48202	-5.54034	-5.4754	-5.406	-5.38453	-5.38407	-5.32033	-5.1951	-5.10827	-5.02576	-4.99611	-5.01695	-4.95033	-4.90212	-4.99797	-5.17736	-5.3477	-5.43132	-5.36951	-5.26921	-5.15786	-5.05525	-4.95627	-4.81219	-4.63566	-4.47071	-4.42665	-4.45036	-4.47714	-4.5467	-4.676	-4.79303	-4.97777	-5.17858	-5.58434	-6.33729	-7.33834	-8.38865	-9.16678	-9.42097	-8.57197	-9.09423	-8.49438	-8.51734	-9.29858	-10.2073	-11.3146	-12.3069
	-37.3248	-5.66276	-5.82575	-5.93237	-5.96759	-5.90849	-5.7998	-5.68762	-5.63413	-5.55051	-5.46439	-5.34732	-5.22084	-5.14867	-5.10123	-5.11078	-5.17924	-5.24952	-5.26655	-5.1884	-5.12086	-4.93476	-4.73021	-4.55639	-4.42806	-4.31898	-4.22649	-4.15016	-4.16053	-4.24683	-4.40774	-4.55015	-4.70136	-4.85433	-5.08574	-5.56055	-6.39721	-7.37047	-8.31808	-9.14464	-9.20415	-8.91652	-6.65862	-5.22539	-5.7889	-6.91583	-8.0561	-9.15985	-10.0808
	-37.1746	-5.81245	-5.9957	-6.16653	-6.24923	-6.27975	-6.23077	-6.11295	-6.04246	-5.99726	-5.8993	-5.76173	-5.55525	-5.3924	-5.28208	-5.14866	-5.07429	-5.01977	-4.95108	-4.83074	-4.68469	-4.49301	-4.33626	-4.23662	-4.14011	-4.09542	-4.06533	-4.04526	-4.07677	-4.13223	-4.23588	-4.38766	-4.53711	-4.67115	-4.84807	-5.35108	-6.20467	-7.28433	-8.34452	-9.01742	-9.29589	-8.18942	-4.0788	-3.03032	-4.09281	-5.45951	-6.59945	-7.55511	-8.47412
	-37.0244	-5.9527	-6.14474	-6.29927	-6.41495	-6.44389	-6.48756	-6.52421	-6.5235	-6.44267	-6.29568	-6.15859	-5.96359	-5.69976	-5.38442	-5.11005	-4.88876	-4.71591	-4.59091	-4.4615	-4.34047	-4.1957	-4.03602	-3.95085	-3.9102	-3.89019	-3.90066	-3.9648	-4.04412	-4.10141	-4.19291	-4.27981	-4.39414	-4.5238	-4.69243	-5.13544	-5.93007	-6.95308	-7.90812	-8.78105	-9.30204	-7.27842	-2.83628	-1.71671	-2.88278	-4.26156	-5.41563	-6.45764	-7.48674
	-36.8742	-6.00378	-6.19558	-6.35172	-6.43469	-6.54712	-6.65826	-6.80833	-6.87413	-6.8559	-6.73482	-6.434	-6.14189	-5.84327	-5.53813	-5.2051	-4.83991	-4.55917	-4.36397	-4.23997	-4.13433	-3.98672	-3.8334	-3.76618	-3.76395	-3.83599	-3.91642	-3.95856	-4.03577	-4.09089	-4.17737	-4.24214	-4.3201	-4.40302	-4.56854	-4.97205	-5.73545	-6.72565	-7.70925	-8.61671	-9.22599	-6.1641	-1.89294	-1.20748	-2.3243	-3.66632	-4.82011	-5.77717	-6.70268
	-36.724	-6.25359	-6.32986	-6.3673	-6.43545	-6.53514	-6.7491	-6.91239	-6.98003	-7.021	-6.93429	-6.62476	-6.23928	-5.83162	-5.44177	-5.03802	-4.63444	-4.31909	-4.092	-3.95115	-3.82462	-3.71145	-3.67449	-3.71489	-3.77788	-3.84585	-3.93915	-4.01563	-4.06712	-4.12729	-4.22123	-4.23904	-4.20793	-4.20565	-4.34457	-4.747	-5.49539	-6.50579	-7.64903	-8.68714	-9.02145	-5.87845	-2.06138	-1.10187	-1.96309	-3.25318	-4.53966	-5.73365	-6.66559
	-36.5738	-6.21128	-6.28419	-6.35222	-6.4184	-6.56299	-6.77813	-6.89249	-6.99086	-6.96569	-6.83142	-6.53737	-6.15932	-5.80399	-5.41404	-5.05597	-4.72688	-4.39152	-4.09934	-3.92054	-3.84898	-3.7993	-3.75584	-3.72672	-3.74402	-3.8468	-3.97072	-4.05123	-4.11018	-4.13111	-4.16559	-4.20969	-4.21034	-4.22583	-4.39585	-4.84984	-5.69068	-6.79271	-7.85208	-8.85574	-9.30932	-6.09668	-2.24409	-1.43789	-2.29536	-3.53014	-4.7677	-5.9434	-6.80562
	-36.4236	-6.13479	-6.2417	-6.33562	-6.37923	-6.4953	-6.66347	-6.75604	-6.79904	-6.77424	-6.66246	-6.41817	-6.09385	-5.78715	-5.46903	-5.07056	-4.72426	-4.48268	-4.32497	-4.17287	-4.01267	-3.88916	-3.81395	-3.80597	-3.83676	-3.85839	-3.86637	-3.93077	-4.05854	-4.20582	-4.29294	-4.34536	-4.38433	-4.47051	-4.69519	-5.18046	-5.96901	-7.07435	-8.21587	-8.97208	-9.34413	-7.47839	-3.65873	-2.15578	-2.77782	-4.08539	-5.52382	-6.79405	-7.5203
	-36.2734	-6.03632	-6.22628	-6.37242	-6.44671	-6.46824	-6.49956	-6.47128	-6.4022	-6.29916	-6.15879	-5.95433	-5.73876	-5.5214	-5.28604	-5.02989	-4.85544	-4.71453	-4.63611	-4.55137	-4.39807	-4.25467	-4.14789	-4.09699	-4.12449	-4.11279	-4.05841	-4.04722	-4.09908	-4.21185	-4.33348	-4.44506	-4.57852	-4.75157	-5.00714	-5.46331	-6.25749	-7.22519	-8.17728	-9.02754	-9.20174	-7.98551	-4.63613	-3.34358	-4.02235	-5.21102	-6.5336	-7.79832	-8.73249
	-36.1232	-5.79329	-5.96193	-6.10856	-6.18223	-6.22778	-6.21851	-6.10586	-5.95972	-5.79386	-5.6598	-5.61466	-5.53678	-5.39221	-5.19471	-5.02824	-4.96927	-5.00485	-5.06794	-5.08031	-4.96217	-4.75644	-4.55338	-4.4241	-4.32293	-4.23893	-4.20239	-4.19816	-4.23953	-4.29816	-4.38595	-4.56021	-4.77302	-5.01864	-5.32372	-5.79943	-6.55075	-7.525	-8.51328	-9.33993	-9.55706	-9.00525	-6.84142	-5.3241	-5.74997	-6.90467	-8.17734	-9.36016	-10.2788
	-35.973	-5.73687	-5.81844	-5.9367	-6.00527	-5.9684	-5.88913	-5.77214	-5.64291	-5.47874	-5.31089	-5.15151	-5.02943	-4.99483	-4.97714	-4.98832	-5.02995	-5.10666	-5.19086	-5.24833	-5.21188	-5.11345	-4.95266	-4.82575	-4.7451	-4.65715	-4.56291	-4.5356	-4.57063	-4.6718	-4.81604	-4.92148	-4.98394	-5.09237	-5.33047	-5.83013	-6.60639	-7.57274	-8.54648	-9.44773	-9.56561	-8.87423	-9.63509	-8.5745	-8.28954	-9.17796	-10.1958	-11.2182	-12.1908
	-35.8228	-5.53162	-5.53826	-5.59568	-5.62456	-5.59779	-5.53102	-5.43107	-5.29865	-5.1707	-5.08268	-4.99325	-4.87199	-4.81994	-4.87671	-5.00188	-5.13278	-5.26432	-5.38041	-5.47771	-5.4995	-5.43041	-5.33158	-5.21957	-5.0978	-4.98226	-4.94615	-4.95918	-4.98137	-5.01342	-5.04009	-5.08764	-5.10634	-5.10432	-5.21275	-5.60258	-6.35736	-7.33687	-8.22824	-8.9032	-8.89374	-7.87678	-8.8252	-11.4819	-12.1998	-12.2769	-12.7555	-13.5877	-14.5942
	-35.6726	-5.25996	-5.17808	-5.17251	-5.16473	-5.10882	-5.02969	-4.95056	-4.90068	-4.88832	-4.88249	-4.84338	-4.79206	-4.78577	-4.83975	-4.94119	-5.08337	-5.2227	-5.38404	-5.54423	-5.58841	-5.57953	-5.57258	-5.55899	-5.55117	-5.52901	-5.47993	-5.39029	-5.32213	-5.26401	-5.21297	-5.12372	-5.02906	-4.96024	-5.00512	-5.33672	-6.0107	-6.91176	-7.87967	-8.61393	-8.84235	-7.75994	-7.52488	-10.1715	-15.6218	-17.5378	-17.0089	-17.3566	-18.7252
	-35.5224	-5.06796	-4.93388	-4.83033	-4.76754	-4.74174	-4.68109	-4.58961	-4.5833	-4.66866	-4.75348	-4.80175	-4.79119	-4.77844	-4.86345	-4.99361	-5.09203	-5.19788	-5.34796	-5.47691	-5.5827	-5.67541	-5.78975	-5.92061	-5.99949	-6.01189	-5.99777	-5.86291	-5.64524	-5.45657	-5.25872	-5.04882	-4.86309	-4.68584	-4.63558	-4.90752	-5.59637	-6.5692	-7.58481	-8.51941	-8.5005	-7.13106	-6.7087	-9.09966	-14.5891	-24.0953	-23.8892	-21.3964	-21.6797
	-35.3722	-4.77157	-4.60751	-4.505	-4.41162	-4.32001	-4.23803	-4.24367	-4.34933	-4.44841	-4.52897	-4.62641	-4.72547	-4.80523	-4.8666	-4.92385	-4.99335	-5.09138	-5.21312	-5.34088	-5.48492	-5.66164	-5.87237	-6.11838	-6.36281	-6.50213	-6.47279	-6.26964	-5.99233	-5.69849	-5.36447	-5.02386	-4.69476	-4.44439	-4.3743	-4.62435	-5.31143	-6.28006	-7.30327	-8.25847	-8.7258	-7.74084	-7.14916	-9.0946	-12.8435	-18.0223	-25.17	-29.9365	-26.1648
	-35.222	-4.65934	-4.47757	-4.36095	-4.24611	-4.13161	-4.09481	-4.15155	-4.27288	-4.38934	-4.47989	-4.59415	-4.73161	-4.81258	-4.8541	-4.89207	-4.96448	-5.0507	-5.14157	-5.26316	-5.41345	-5.65856	-5.9577	-6.29028	-6.53878	-6.6385	-6.60817	-6.42157	-6.09375	-5.72745	-5.35769	-4.96635	-4.59239	-4.30053	-4.23822	-4.51673	-5.17026	-6.13926	-7.23454	-8.31831	-8.60808	-7.36094	-6.64717	-8.4447	-12.1477	-17.9725	-22.7824	-26.7964	-29.4687
	-35.0718	-4.76094	-4.56968	-4.36042	-4.23472	-4.19665	-4.1906	-4.18774	-4.21616	-4.31451	-4.4716	-4.60944	-4.70509	-4.77512	-4.87026	-4.99986	-5.0945	-5.14649	-5.21328	-5.33524	-5.52492	-5.77986	-6.07379	-6.30324	-6.47064	-6.53237	-6.43655	-6.23376	-5.98627	-5.68624	-5.31392	-4.94419	-4.63326	-4.43399	-4.36235	-4.60244	-5.30682	-6.34795	-7.48533	-8.45196	-8.44067	-7.15334	-6.61653	-8.13973	-12.005	-16.7591	-22.9448	-26.7578	-27.4165
	-34.9216	-4.91806	-4.78204	-4.64634	-4.51297	-4.40954	-4.37624	-4.37626	-4.40979	-4.45715	-4.52625	-4.655	-4.76219	-4.82121	-4.86586	-4.9502	-5.07205	-5.22413	-5.35401	-5.43483	-5.57425	-5.78059	-5.98886	-6.14652	-6.20346	-6.1637	-6.03393	-5.84207	-5.66557	-5.52774	-5.31883	-5.04684	-4.81596	-4.67188	-4.67021	-4.94817	-5.59885	-6.56993	-7.60594	-8.36014	-8.27472	-7.09044	-6.82215	-8.88656	-12.6149	-17.1023	-21.0484	-22.7002	-22.5863
	-34.7714	-5.08304	-4.97552	-4.87312	-4.81015	-4.77445	-4.746	-4.69763	-4.64553	-4.67385	-4.74304	-4.8027	-4.83946	-4.85032	-4.88294	-4.98429	-5.1472	-5.33694	-5.47222	-5.55611	-5.64279	-5.73664	-5.79651	-5.80255	-5.73079	-5.59407	-5.47757	-5.38749	-5.28895	-5.18799	-5.10132	-5.03648	-4.98581	-4.94106	-4.99961	-5.37437	-6.15383	-7.13095	-8.06978	-8.82279	-9.13142	-8.12679	-7.58037	-10.2035	-14.8412	-17.3458	-17.8427	-18.3784	-19.6515
	-34.6212	-5.18676	-5.19494	-5.21701	-5.23325	-5.21032	-5.15218	-5.05587	-4.97941	-4.95292	-4.9503	-4.95502	-4.94364	-4.92836	-4.94178	-5.02298	-5.16697	-5.34093	-5.47938	-5.57471	-5.62916	-5.58341	-5.47801	-5.32514	-5.13487	-4.98466	-4.90286	-4.87661	-4.83156	-4.79368	-4.82955	-4.91508	-5.01392	-5.10768	-5.29361	-5.73749	-6.44337	-7.3048	-8.3227	-9.10307	-8.87161	-7.90921	-8.61262	-10.9338	-12.066	-12.5318	-13.2968	-14.3196	-15.6064
	-34.471	-5.46293	-5.54148	-5.63476	-5.67862	-5.68378	-5.63808	-5.53702	-5.42798	-5.32186	-5.22527	-5.14481	-5.1119	-5.13382	-5.15161	-5.17888	-5.24079	-5.31057	-5.38062	-5.42048	-5.42405	-5.34243	-5.14438	-4.93084	-4.77558	-4.66459	-4.57407	-4.51744	-4.51647	-4.57283	-4.69385	-4.85658	-5.03199	-5.21281	-5.44274	-5.9231	-6.69838	-7.67371	-8.73445	-9.572	-9.54391	-8.80732	-8.31584	-7.85371	-7.89629	-8.86488	-10.0557	-11.0605	-12.1354
	-34.3208	-5.6281	-5.74193	-5.88078	-5.99563	-6.0495	-6.02236	-5.91784	-5.78331	-5.65861	-5.56709	-5.44997	-5.33881	-5.291	-5.2668	-5.22759	-5.15896	-5.09466	-5.06126	-5.04258	-5.01657	-4.95593	-4.81694	-4.61739	-4.4552	-4.37155	-4.33139	-4.30048	-4.27924	-4.3398	-4.50143	-4.68552	-4.84263	-5.00148	-5.26501	-5.7748	-6.64087	-7.74736	-8.77871	-9.44249	-9.53915	-8.62303	-6.29812	-4.86586	-5.49718	-6.75747	-8.0635	-9.15727	-9.97965
	-34.1706	-5.84013	-5.97319	-6.11656	-6.22502	-6.28851	-6.29548	-6.28057	-6.26577	-6.16082	-5.98573	-5.81079	-5.66277	-5.53759	-5.40777	-5.25813	-5.09531	-4.95746	-4.83682	-4.74351	-4.64866	-4.54133	-4.43816	-4.34444	-4.27855	-4.23836	-4.21893	-4.20542	-4.21051	-4.27249	-4.35825	-4.44778	-4.56576	-4.74385	-5.02989	-5.51502	-6.305	-7.36131	-8.51472	-9.31954	-9.45367	-7.63378	-4.2508	-2.81741	-3.77923	-5.2491	-6.60045	-7.65356	-8.38675
	-34.0204	-6.04678	-6.19985	-6.31368	-6.37891	-6.41999	-6.47912	-6.54161	-6.58554	-6.60711	-6.54501	-6.37728	-6.14355	-5.85777	-5.57636	-5.29337	-5.00417	-4.72653	-4.48494	-4.32664	-4.22448	-4.16549	-4.0994	-4.02945	-4.02786	-4.07021	-4.11833	-4.14807	-4.16365	-4.20842	-4.2908	-4.40122	-4.5042	-4.60309	-4.82455	-5.3473	-6.22098	-7.26947	-8.20671	-8.85836	-9.06864	-6.8864	-3.13142	-1.72745	-2.6698	-4.15963	-5.4453	-6.4344	-7.2663
	-33.8702	-6.26615	-6.35817	-6.40445	-6.46136	-6.53618	-6.65287	-6.80816	-6.93337	-7.0005	-6.96529	-6.80513	-6.53966	-6.18058	-5.74419	-5.28012	-4.88034	-4.57195	-4.3392	-4.16977	-4.01648	-3.87822	-3.81779	-3.82706	-3.87415	-3.94167	-4.01421	-4.08416	-4.13975	-4.19849	-4.2742	-4.35247	-4.42789	-4.54572	-4.76168	-5.20125	-5.9855	-7.03311	-8.05239	-8.89203	-9.14865	-6.51943	-2.33706	-1.0887	-2.19546	-3.67442	-4.94546	-5.8751	-6.62502
	-33.72	-6.31559	-6.42777	-6.47983	-6.53091	-6.62058	-6.7466	-6.87849	-7.02624	-7.12603	-7.06423	-6.87679	-6.59983	-6.21459	-5.7337	-5.25121	-4.82919	-4.49986	-4.25913	-4.04968	-3.84758	-3.69675	-3.63579	-3.64289	-3.71043	-3.81827	-3.93877	-4.04259	-4.08807	-4.10984	-4.1829	-4.31265	-4.44701	-4.55781	-4.74011	-5.16845	-5.9353	-6.93112	-7.95311	-8.81701	-8.76616	-5.87205	-2.009	-1.11267	-2.16912	-3.51352	-4.72402	-5.7285	-6.55295
	-33.5698	-6.38052	-6.49531	-6.57498	-6.62642	-6.68078	-6.79004	-6.91804	-6.98012	-6.97574	-6.89509	-6.71797	-6.42525	-6.06038	-5.66619	-5.23687	-4.83127	-4.5232	-4.28521	-4.09903	-3.92315	-3.76946	-3.68633	-3.68032	-3.75503	-3.85377	-3.92929	-3.99476	-4.05723	-4.10598	-4.17249	-4.2898	-4.42433	-4.59931	-4.85568	-5.28849	-6.02178	-6.96841	-7.94106	-8.71519	-8.7894	-6.42759	-2.64897	-1.50608	-2.57593	-3.92995	-5.05885	-6.02851	-6.84967
	-33.4196	-6.38691	-6.50969	-6.62041	-6.72336	-6.77053	-6.77453	-6.77361	-6.77623	-6.71237	-6.56699	-6.3642	-6.10579	-5.83826	-5.53936	-5.20707	-4.91821	-4.67244	-4.47555	-4.30805	-4.15953	-4.0565	-3.99454	-3.95156	-3.92316	-3.95748	-4.04477	-4.1293	-4.16729	-4.19666	-4.27733	-4.41667	-4.57847	-4.76443	-5.00137	-5.44659	-6.20461	-7.21358	-8.27031	-9.02306	-9.34651	-7.24956	-3.34391	-2.41626	-3.40006	-4.61422	-5.736	-6.74756	-7.57335
	-33.2694	-6.38344	-6.55484	-6.67402	-6.74755	-6.74907	-6.70136	-6.58007	-6.42798	-6.28331	-6.08659	-5.88774	-5.70041	-5.50207	-5.27442	-5.08406	-4.94231	-4.81063	-4.65898	-4.53519	-4.44399	-4.3712	-4.32241	-4.27995	-4.19663	-4.13915	-4.13385	-4.1342	-4.16739	-4.23857	-4.33916	-4.49386	-4.6902	-4.90583	-5.19024	-5.68652	-6.51807	-7.58046	-8.61504	-9.32742	-9.29502	-7.78851	-5.03303	-3.61032	-4.38671	-5.66533	-6.9001	-7.93181	-8.67605
	-33.1192	-6.22908	-6.39124	-6.49241	-6.56328	-6.55795	-6.45416	-6.26751	-6.0607	-5.83658	-5.63202	-5.48151	-5.344	-5.23727	-5.16218	-5.09822	-5.04958	-5.02203	-4.99167	-4.93767	-4.86805	-4.79388	-4.71092	-4.60272	-4.49891	-4.37822	-4.29315	-4.28561	-4.34372	-4.45804	-4.56723	-4.68009	-4.86985	-5.09669	-5.3835	-5.86627	-6.62709	-7.63217	-8.67587	-9.57586	-9.80785	-8.90124	-7.27919	-5.91745	-6.47704	-7.53919	-8.58785	-9.56512	-10.3541
	-32.969	-5.96419	-6.09305	-6.18236	-6.21605	-6.15551	-6.02241	-5.84683	-5.64912	-5.47056	-5.35176	-5.26802	-5.17965	-5.06374	-4.95081	-4.97004	-5.07237	-5.15854	-5.19545	-5.20662	-5.21111	-5.19938	-5.12339	-4.99246	-4.84297	-4.67639	-4.56084	-4.5514	-4.59089	-4.63432	-4.70827	-4.82681	-5.0143	-5.22491	-5.44636	-5.84342	-6.60062	-7.61937	-8.62482	-9.28564	-9.27128	-8.89212	-9.04159	-8.92824	-8.98631	-9.81545	-10.8052	-11.7866	-12.6926
	-32.8188	-5.69238	-5.73195	-5.76291	-5.76824	-5.72825	-5.62374	-5.44347	-5.25536	-5.13789	-5.11791	-5.14909	-5.10013	-5.01569	-4.98881	-5.01385	-5.09345	-5.20316	-5.30344	-5.4024	-5.45503	-5.45431	-5.40963	-5.32012	-5.1736	-5.05325	-4.99104	-4.94835	-4.89553	-4.85369	-4.85771	-4.93864	-5.03621	-5.07864	-5.15003	-5.47786	-6.17049	-7.15845	-8.27489	-9.09717	-8.79752	-7.5309	-8.20176	-11.6251	-13.8186	-13.4074	-13.6023	-14.3514	-15.1005
	-32.6686	-5.38001	-5.32186	-5.27408	-5.23178	-5.21458	-5.15829	-5.04046	-4.94267	-4.9131	-4.96997	-5.05262	-5.09552	-5.10352	-5.07693	-5.06574	-5.1223	-5.19786	-5.27078	-5.36735	-5.47604	-5.5801	-5.64685	-5.65444	-5.63622	-5.59287	-5.53649	-5.44193	-5.33774	-5.21052	-5.07672	-4.96905	-4.86245	-4.7966	-4.84144	-5.17049	-5.88708	-6.88603	-7.90812	-8.71193	-9.01504	-8.23599	-7.54145	-9.57304	-14.9564	-19.1223	-17.4057	-17.6038	-18.6672
	-32.5184	-5.1167	-4.9311	-4.79784	-4.74079	-4.69376	-4.62003	-4.57059	-4.58553	-4.6383	-4.73443	-4.82465	-4.91795	-5.00836	-5.07748	-5.07627	-5.07045	-5.13453	-5.23166	-5.36126	-5.50788	-5.68845	-5.87145	-5.98183	-6.08782	-6.19099	-6.15542	-5.98567	-5.72808	-5.50812	-5.29422	-5.03047	-4.75021	-4.51657	-4.45655	-4.74004	-5.40369	-6.31321	-7.36223	-8.3135	-8.41281	-7.29805	-6.64953	-8.64995	-13.2885	-19.5572	-24.7156	-23.5813	-23.3727
	-32.3682	-5.0164	-4.80003	-4.55531	-4.39323	-4.29282	-4.22665	-4.22057	-4.28605	-4.42915	-4.61246	-4.79457	-4.89419	-4.96869	-5.06178	-5.09386	-5.10922	-5.11814	-5.16317	-5.24841	-5.43719	-5.72456	-5.98647	-6.21714	-6.4009	-6.47351	-6.42375	-6.29191	-6.04342	-5.74933	-5.43674	-5.05936	-4.72441	-4.46227	-4.32339	-4.55523	-5.23159	-6.22406	-7.29149	-8.22926	-8.71593	-8.03645	-6.97128	-8.47671	-12.57	-18.5963	-26.419	-30.7323	-27.4648
	-32.218	-4.82561	-4.63735	-4.48789	-4.3528	-4.20995	-4.12799	-4.13624	-4.256	-4.43774	-4.6292	-4.78355	-4.90541	-5.02752	-5.14974	-5.23379	-5.24736	-5.26345	-5.31448	-5.43466	-5.58985	-5.80122	-6.07646	-6.29437	-6.44755	-6.5459	-6.51289	-6.33554	-6.07609	-5.71431	-5.35896	-5.03091	-4.71967	-4.39544	-4.20115	-4.41169	-5.08829	-6.10223	-7.20107	-8.26519	-8.58066	-7.30931	-6.67629	-8.57811	-12.2051	-16.18	-20.6535	-25.374	-25.7277
	-32.0678	-4.77794	-4.64526	-4.53264	-4.37026	-4.2411	-4.15345	-4.17177	-4.31181	-4.46091	-4.57113	-4.69161	-4.85651	-5.04573	-5.1473	-5.17793	-5.21066	-5.27784	-5.38679	-5.48367	-5.59203	-5.7685	-6.05803	-6.28548	-6.39117	-6.40398	-6.36384	-6.19544	-5.94982	-5.67134	-5.41679	-5.14754	-4.83337	-4.51199	-4.43398	-4.74662	-5.42755	-6.30667	-7.19571	-7.97185	-8.20921	-7.2974	-6.70856	-8.69834	-12.9886	-18.492	-25.1698	-28.299	-26.4168
	-31.9176	-4.84293	-4.70582	-4.64816	-4.57998	-4.45534	-4.35031	-4.37467	-4.48207	-4.57594	-4.65214	-4.72891	-4.81274	-4.88818	-4.95033	-4.99647	-5.07649	-5.19084	-5.34466	-5.54403	-5.75072	-5.89548	-6.0191	-6.08661	-6.06147	-6.01229	-5.92251	-5.8328	-5.67768	-5.52183	-5.32795	-5.11856	-4.92576	-4.80976	-4.82253	-5.1235	-5.77446	-6.69611	-7.71757	-8.56256	-8.63926	-7.39574	-6.49521	-8.792	-13.5266	-20.0535	-26.3828	-25.6915	-27.5531
	-31.7674	-5.11491	-5.0424	-5.02585	-4.97684	-4.8977	-4.80593	-4.75281	-4.75057	-4.73962	-4.78517	-4.88916	-4.92628	-4.93768	-4.95985	-4.99707	-5.07633	-5.27044	-5.4813	-5.6903	-5.84981	-5.90735	-5.86819	-5.75205	-5.64457	-5.51269	-5.38298	-5.30238	-5.24283	-5.18025	-5.13961	-5.10043	-5.0741	-5.05878	-5.13525	-5.49063	-6.21106	-7.11439	-8.01403	-8.80881	-8.833	-7.53417	-7.66679	-10.7045	-15.1508	-18.2721	-17.9179	-18.5192	-20.6434
	-31.6172	-5.3382	-5.34778	-5.33417	-5.32295	-5.27358	-5.18635	-5.08256	-5.00816	-4.97812	-4.97049	-4.99142	-4.94911	-4.88674	-4.91965	-4.99467	-5.103	-5.25704	-5.45269	-5.608	-5.69368	-5.67448	-5.54488	-5.35195	-5.14044	-4.98269	-4.90526	-4.89967	-4.84667	-4.79296	-4.79859	-4.8796	-5.02768	-5.19398	-5.34297	-5.74224	-6.52294	-7.53156	-8.47612	-9.05483	-9.10029	-8.73598	-8.93416	-11.5175	-12.0151	-12.1839	-12.936	-13.9819	-15.5121
	-31.467	-5.58385	-5.71199	-5.73442	-5.71791	-5.64857	-5.55147	-5.4491	-5.35955	-5.24453	-5.17852	-5.15215	-5.16085	-5.13966	-5.08998	-5.08048	-5.15291	-5.30775	-5.45188	-5.49504	-5.40701	-5.27674	-5.11352	-4.95165	-4.81241	-4.64492	-4.49474	-4.42834	-4.45005	-4.51177	-4.59305	-4.71976	-4.86369	-5.08222	-5.39018	-5.81915	-6.55257	-7.54595	-8.56746	-9.25774	-9.29411	-8.92898	-8.4799	-7.40772	-7.68307	-8.83876	-9.87182	-10.9824	-12.0927
	-31.3168	-5.81328	-6.00552	-6.12593	-6.13957	-6.08176	-5.97525	-5.8777	-5.77325	-5.63913	-5.52374	-5.46707	-5.41341	-5.34023	-5.21918	-5.1593	-5.11841	-5.14126	-5.16563	-5.16574	-5.05403	-4.89569	-4.74115	-4.60561	-4.48937	-4.41214	-4.32812	-4.27654	-4.31877	-4.35763	-4.43247	-4.56928	-4.76618	-4.95182	-5.18073	-5.65853	-6.47568	-7.51469	-8.55945	-9.35657	-9.5722	-8.16122	-5.87356	-4.58404	-5.37882	-6.57828	-7.84555	-8.93949	-9.89035
	-31.1666	-5.97916	-6.12569	-6.23617	-6.29868	-6.29975	-6.27034	-6.21031	-6.15138	-6.06119	-5.92618	-5.83847	-5.77059	-5.59293	-5.38054	-5.17536	-5.02078	-4.9057	-4.83629	-4.75401	-4.64221	-4.51124	-4.37641	-4.32007	-4.2842	-4.2462	-4.24651	-4.23539	-4.26797	-4.31189	-4.36368	-4.45811	-4.60886	-4.79228	-5.03226	-5.50514	-6.33372	-7.34807	-8.32541	-9.12942	-9.36343	-8.53551	-4.23897	-2.32889	-3.30878	-5.00558	-6.5151	-7.60406	-8.42468
	-31.0164	-6.16247	-6.30656	-6.39207	-6.47658	-6.51822	-6.56534	-6.64215	-6.60705	-6.5334	-6.44859	-6.24941	-6.02959	-5.76716	-5.43759	-5.09906	-4.83013	-4.64552	-4.49543	-4.32616	-4.15937	-4.04241	-3.98476	-3.98673	-4.01401	-4.03782	-4.09588	-4.21314	-4.28854	-4.28789	-4.2583	-4.29105	-4.42693	-4.61225	-4.79105	-5.21497	-6.01159	-7.01818	-7.98826	-8.84523	-9.22516	-6.93849	-2.57305	-1.34286	-2.38711	-3.89292	-5.41228	-6.7036	-7.45505
	-30.8662	-6.19952	-6.31968	-6.42566	-6.57908	-6.68548	-6.78232	-6.9239	-7.02849	-7.04039	-6.86323	-6.58839	-6.23483	-5.92412	-5.56223	-5.18638	-4.80761	-4.45021	-4.19155	-4.03165	-3.93424	-3.86278	-3.80822	-3.77007	-3.8368	-4.00843	-4.14357	-4.21532	-4.2512	-4.27205	-4.32704	-4.38873	-4.44084	-4.55354	-4.71858	-5.12914	-5.82203	-6.7474	-7.73717	-8.60402	-9.02458	-6.86888	-1.95792	-0.874558	-1.98179	-3.46063	-4.81135	-5.92898	-6.717
	-30.716	-6.13847	-6.29642	-6.43215	-6.56016	-6.74865	-6.96428	-7.13936	-7.29833	-7.2785	-7.07875	-6.77134	-6.37324	-5.95216	-5.58767	-5.21708	-4.78484	-4.42638	-4.15856	-3.9991	-3.91237	-3.79805	-3.69862	-3.68743	-3.78575	-3.93019	-4.0735	-4.18834	-4.28668	-4.35519	-4.39554	-4.43242	-4.47367	-4.55753	-4.75267	-5.16866	-5.89196	-6.87192	-7.94825	-8.83571	-9.54399	-8.1234	-2.21058	-0.803543	-1.89889	-3.4675	-4.81695	-5.86768	-6.56423
	-30.5658	-6.13446	-6.23796	-6.3547	-6.5421	-6.73791	-6.95298	-7.10946	-7.22202	-7.15761	-6.98922	-6.70215	-6.37167	-6.00727	-5.58874	-5.22489	-4.88369	-4.58111	-4.34151	-4.1186	-3.96456	-3.84871	-3.79763	-3.78289	-3.78584	-3.90203	-4.05098	-4.12914	-4.17533	-4.22567	-4.34085	-4.5064	-4.66366	-4.77741	-4.93297	-5.34739	-6.11556	-7.20028	-8.28617	-9.00066	-9.02383	-7.055	-2.53204	-1.25217	-2.2784	-3.704	-5.02218	-6.13908	-7.00353
	-30.4156	-6.0742	-6.22396	-6.37341	-6.55262	-6.76368	-6.96977	-7.08752	-7.04301	-6.85538	-6.64161	-6.43286	-6.17044	-5.85539	-5.5764	-5.28976	-5.02213	-4.73051	-4.52123	-4.37828	-4.20733	-4.08798	-3.9872	-3.9085	-3.94595	-4.00994	-4.06992	-4.124	-4.17272	-4.2314	-4.36716	-4.57566	-4.79535	-4.98907	-5.24989	-5.7134	-6.4337	-7.39523	-8.4403	-9.1853	-9.5722	-7.51323	-3.04986	-2.29454	-3.41809	-4.68675	-5.90727	-6.93306	-7.85315
	-30.2654	-5.971	-6.11526	-6.31751	-6.58835	-6.77034	-6.85132	-6.80822	-6.64277	-6.42652	-6.29877	-6.07945	-5.83682	-5.59001	-5.38618	-5.18683	-5.03733	-4.83561	-4.66671	-4.544	-4.46288	-4.37717	-4.24333	-4.09972	-4.07749	-4.11401	-4.16003	-4.24294	-4.26409	-4.2785	-4.46011	-4.75036	-4.94915	-5.09349	-5.33508	-5.78975	-6.63911	-7.7137	-8.78524	-9.65603	-9.79514	-8.35118	-4.92611	-3.91539	-4.61253	-5.75533	-6.95502	-8.09743	-9.0063
	-30.1152	-5.89397	-6.06532	-6.18524	-6.32518	-6.41155	-6.48318	-6.44241	-6.21791	-6.03185	-5.82256	-5.62062	-5.51859	-5.43354	-5.31554	-5.16901	-5.10079	-5.11375	-5.04719	-4.97128	-4.86246	-4.75141	-4.62845	-4.5202	-4.3993	-4.29781	-4.29294	-4.3549	-4.39779	-4.51328	-4.68651	-4.8291	-4.99443	-5.20035	-5.48502	-5.97922	-6.84421	-7.8771	-8.88292	-9.51273	-9.75432	-8.92361	-7.0854	-6.04057	-6.57073	-7.58919	-8.55572	-9.68704	-10.8133
	-29.965	-5.76709	-5.83286	-5.82663	-5.9316	-5.98023	-5.97359	-5.88288	-5.70578	-5.51321	-5.38025	-5.28169	-5.21073	-5.10194	-5.05063	-5.08958	-5.20509	-5.27673	-5.26721	-5.1988	-5.16362	-5.06315	-4.99745	-4.90074	-4.78225	-4.69588	-4.59455	-4.55461	-4.56135	-4.61981	-4.731	-4.90061	-5.08734	-5.20729	-5.39683	-5.84016	-6.58629	-7.58461	-8.48823	-9.27557	-9.73006	-9.05744	-9.0186	-9.37503	-9.44537	-9.91948	-10.9698	-12.1682	-13.181
	-29.8148	-5.51743	-5.53201	-5.5534	-5.53909	-5.47963	-5.42862	-5.34668	-5.24268	-5.13203	-5.04157	-4.95228	-4.86622	-4.86349	-4.90623	-4.99915	-5.17569	-5.3604	-5.45593	-5.48943	-5.45302	-5.39185	-5.33392	-5.30978	-5.23931	-5.14407	-5.03376	-4.91129	-4.89488	-4.94207	-5.01732	-5.07404	-5.05301	-5.01523	-5.13504	-5.47752	-6.18349	-7.17008	-8.21087	-9.30135	-9.7193	-7.78937	-7.80042	-12.4413	-15.9344	-13.7915	-14.0857	-15.0502	-16.2252
	-29.6646	-5.20386	-5.15401	-5.13156	-5.03378	-4.98518	-4.90571	-4.85412	-4.82073	-4.79559	-4.7754	-4.76585	-4.77159	-4.78356	-4.86018	-4.95201	-5.13996	-5.34938	-5.45018	-5.51767	-5.57288	-5.59483	-5.66124	-5.68637	-5.71381	-5.63989	-5.56209	-5.47102	-5.33986	-5.31549	-5.21956	-5.05065	-4.89056	-4.7847	-4.80045	-5.12453	-5.82017	-6.70369	-7.54996	-8.6165	-8.87725	-7.62482	-7.22213	-9.18179	-14.7815	-18.7448	-17.5011	-18.4466	-20.1066
	-29.5144	-5.0299	-4.86155	-4.79309	-4.73011	-4.64967	-4.60869	-4.60032	-4.61722	-4.61586	-4.63073	-4.70482	-4.79099	-4.80808	-4.85524	-4.9489	-5.05221	-5.16079	-5.37394	-5.48994	-5.62569	-5.73451	-5.93191	-6.01228	-6.06737	-6.03741	-5.97895	-5.93064	-5.77754	-5.61065	-5.34863	-5.03735	-4.70945	-4.5033	-4.43717	-4.68714	-5.33044	-6.31476	-7.44443	-8.67291	-8.79101	-7.18291	-6.49685	-8.7161	-12.6329	-19.0167	-22.6203	-21.845	-22.5277
	-29.3642	-4.76803	-4.568	-4.46044	-4.39591	-4.26558	-4.21473	-4.27445	-4.34933	-4.46771	-4.53336	-4.5697	-4.64144	-4.78171	-4.89759	-4.97343	-4.99563	-5.13806	-5.32069	-5.49544	-5.60799	-5.78303	-5.91356	-6.09575	-6.27746	-6.36383	-6.33	-6.23791	-6.03304	-5.72793	-5.40188	-5.03659	-4.68375	-4.37302	-4.20176	-4.44542	-5.15928	-6.15267	-7.18437	-8.01027	-8.53524	-7.2244	-6.33767	-8.35798	-12.3481	-16.4172	-23.5694	-25.0113	-23.7713
	-29.214	-4.70718	-4.48326	-4.37256	-4.2687	-4.15726	-4.114	-4.14101	-4.2613	-4.42262	-4.58077	-4.67132	-4.76133	-4.8599	-4.94972	-4.99249	-5.08402	-5.21843	-5.34094	-5.50896	-5.66599	-5.78514	-5.9827	-6.18561	-6.35952	-6.42412	-6.44209	-6.32349	-6.066	-5.67036	-5.26558	-4.88745	-4.53999	-4.2161	-4.09583	-4.30136	-4.91535	-5.79304	-6.80976	-7.87532	-8.54596	-6.92745	-5.89953	-8.20057	-12.7387	-16.7179	-21.4485	-25.0748	-28.118
	-29.0638	-4.79156	-4.54697	-4.38622	-4.30938	-4.27705	-4.2277	-4.18671	-4.23726	-4.43488	-4.64404	-4.75108	-4.77891	-4.79036	-4.83996	-4.94486	-5.10415	-5.17407	-5.27968	-5.47615	-5.69405	-5.87595	-6.02665	-6.16092	-6.19112	-6.21664	-6.18356	-6.13941	-5.95374	-5.63512	-5.25192	-4.84861	-4.54568	-4.34045	-4.22816	-4.43514	-5.0636	-5.98848	-7.07108	-8.06073	-8.60486	-7.96971	-6.72038	-9.03289	-12.8827	-18.6204	-23.9855	-26.9303	-30.266
	-28.9136	-4.82499	-4.73756	-4.59776	-4.41592	-4.31159	-4.32125	-4.3562	-4.3826	-4.42344	-4.50024	-4.64028	-4.74298	-4.725	-4.6984	-4.76928	-4.92711	-5.21167	-5.40921	-5.50944	-5.6171	-5.74884	-5.86809	-5.93816	-5.92803	-5.90611	-5.84238	-5.75596	-5.64991	-5.52787	-5.30048	-4.95905	-4.66861	-4.55793	-4.58043	-4.77058	-5.33692	-6.28196	-7.42652	-8.52963	-9.42632	-7.75955	-6.9625	-9.51283	-14.4659	-21.1217	-22.4851	-22.1853	-21.8322
	-28.7634	-5.20831	-5.0952	-4.98049	-4.86989	-4.78722	-4.70327	-4.63575	-4.65255	-4.68475	-4.71616	-4.73667	-4.77333	-4.79892	-4.79324	-4.90093	-5.14897	-5.3211	-5.49864	-5.6351	-5.71097	-5.76747	-5.72301	-5.63471	-5.53832	-5.44321	-5.3732	-5.32571	-5.23439	-5.13565	-5.04536	-4.93138	-4.83128	-4.75111	-4.74255	-5.05005	-5.75042	-6.77978	-7.83608	-8.7202	-8.7054	-7.10443	-7.29472	-10.4372	-14.6961	-15.874	-17.0776	-18.0387	-18.4937
	-28.6132	-5.44062	-5.42282	-5.37105	-5.22464	-5.11761	-5.05232	-4.98738	-4.98037	-4.98094	-4.92553	-4.82977	-4.76191	-4.73205	-4.81952	-4.95668	-5.1219	-5.31151	-5.46944	-5.57209	-5.56956	-5.49675	-5.39342	-5.27679	-5.12162	-4.97394	-4.89607	-4.80854	-4.75307	-4.7507	-4.77229	-4.82841	-4.8079	-4.82917	-4.98646	-5.37758	-6.09441	-7.01962	-8.12848	-9.02252	-9.48457	-8.88326	-9.65679	-10.4603	-10.6553	-11.6088	-12.4588	-13.3885	-14.6859
	-28.463	-5.62254	-5.7099	-5.7306	-5.71319	-5.67753	-5.56715	-5.46904	-5.39232	-5.35164	-5.25327	-5.12834	-5.03744	-4.98135	-4.95007	-5.00527	-5.12839	-5.27114	-5.34938	-5.35755	-5.28008	-5.12292	-4.95235	-4.82632	-4.6931	-4.58325	-4.48055	-4.43369	-4.43741	-4.52477	-4.61908	-4.68952	-4.79293	-4.94974	-5.21002	-5.64283	-6.34642	-7.3501	-8.46247	-9.39799	-9.82566	-9.0114	-8.3159	-6.68807	-6.96934	-8.43254	-9.93942	-10.9837	-11.8591
	-28.3128	-5.81056	-5.97607	-6.07304	-6.09907	-6.1091	-6.02007	-5.93353	-5.86531	-5.78379	-5.68012	-5.56559	-5.41992	-5.2559	-5.14017	-5.06802	-5.04099	-5.03358	-5.04051	-5.00463	-4.85628	-4.6458	-4.46575	-4.29849	-4.18199	-4.14794	-4.13479	-4.1282	-4.1709	-4.24652	-4.37742	-4.56288	-4.74768	-4.9258	-5.1823	-5.69948	-6.44143	-7.37051	-8.31106	-9.14117	-9.92605	-9.10471	-5.57134	-4.10731	-4.82838	-6.29946	-7.72419	-8.80863	-9.56009
	-28.1626	-5.91272	-6.09129	-6.27697	-6.38494	-6.43135	-6.42257	-6.38507	-6.32426	-6.26672	-6.22211	-6.13051	-5.89314	-5.60187	-5.3194	-5.12046	-4.98749	-4.83998	-4.71798	-4.60364	-4.48284	-4.35588	-4.16012	-3.98019	-3.88263	-3.90142	-3.99022	-4.0894	-4.1396	-4.16627	-4.26926	-4.46173	-4.68766	-4.89084	-5.14517	-5.6277	-6.45484	-7.45326	-8.36814	-9.04749	-9.32485	-7.96512	-3.77882	-2.37589	-3.40305	-5.01878	-6.37949	-7.33422	-8.03888
	-28.0123	-6.07736	-6.25407	-6.39266	-6.45227	-6.54357	-6.63732	-6.70462	-6.7572	-6.71059	-6.63281	-6.42269	-6.12012	-5.79856	-5.48927	-5.15594	-4.85645	-4.62833	-4.42899	-4.25378	-4.15011	-4.06415	-3.92366	-3.79917	-3.76509	-3.82186	-3.93232	-4.02545	-4.07164	-4.14315	-4.25731	-4.39315	-4.53032	-4.67827	-4.88137	-5.36508	-6.14085	-7.15063	-8.18231	-8.99499	-9.29292	-6.22023	-2.45357	-1.49287	-2.51023	-3.95277	-5.25827	-6.24113	-7.0207
	-27.8621	-6.21122	-6.30479	-6.36731	-6.43851	-6.55428	-6.72023	-6.91539	-7.04997	-7.02788	-6.84189	-6.5653	-6.21723	-5.81397	-5.42351	-5.05402	-4.75549	-4.52837	-4.2941	-4.08081	-3.91476	-3.78982	-3.72614	-3.72586	-3.74439	-3.78452	-3.87109	-3.96235	-4.05949	-4.13476	-4.18704	-4.2877	-4.39496	-4.49991	-4.69186	-5.06762	-5.79992	-6.80498	-7.81272	-8.80334	-9.36928	-6.12143	-1.89647	-0.936759	-2.08694	-3.53247	-4.81499	-5.83907	-6.6491
	-27.7119	-6.28382	-6.33123	-6.38423	-6.48758	-6.65942	-6.85371	-7.03698	-7.15079	-7.15543	-6.99823	-6.65233	-6.27265	-5.85298	-5.39798	-4.99576	-4.70626	-4.47282	-4.22936	-3.99643	-3.85134	-3.77879	-3.72161	-3.72228	-3.7927	-3.86917	-3.9288	-4.02778	-4.11678	-4.17376	-4.23486	-4.26657	-4.33914	-4.43103	-4.60676	-5.02538	-5.77737	-6.72262	-7.71044	-8.55175	-9.0973	-6.42904	-2.0989	-0.827722	-1.87785	-3.41491	-4.78817	-5.94229	-6.75511
	-27.5617	-6.26765	-6.37606	-6.43088	-6.52295	-6.70051	-6.90213	-7.03817	-7.14829	-7.09252	-6.88702	-6.56926	-6.16211	-5.78429	-5.47774	-5.13308	-4.76993	-4.43658	-4.17675	-4.00652	-3.9106	-3.83112	-3.79519	-3.83682	-3.88453	-3.92917	-3.97383	-4.01954	-4.09532	-4.20248	-4.31039	-4.38352	-4.40025	-4.47784	-4.69913	-5.14685	-5.90205	-6.9005	-7.97929	-8.95054	-9.56774	-7.26915	-2.87999	-1.45035	-2.32817	-3.74642	-5.10849	-6.25057	-7.03042
	-27.4115	-6.2326	-6.30646	-6.3981	-6.53583	-6.71244	-6.86127	-6.95376	-6.90522	-6.76066	-6.4923	-6.22151	-5.94553	-5.67321	-5.39174	-5.08496	-4.78612	-4.56082	-4.37387	-4.23375	-4.1224	-4.03842	-3.98126	-4.00163	-4.02117	-4.00474	-3.97091	-3.97768	-4.0715	-4.21529	-4.32795	-4.38992	-4.48072	-4.60805	-4.83762	-5.2914	-6.06567	-7.08693	-8.07134	-8.6926	-9.03564	-7.43703	-3.86512	-2.54275	-3.30441	-4.57544	-5.86906	-7.11218	-7.93706
	-27.2613	-6.01227	-6.12612	-6.25516	-6.38342	-6.51193	-6.60635	-6.59296	-6.44836	-6.22638	-6.00103	-5.80138	-5.64111	-5.47859	-5.30609	-5.14231	-5.01264	-4.89456	-4.7695	-4.62158	-4.48571	-4.39881	-4.34894	-4.30814	-4.24445	-4.15518	-4.1189	-4.1328	-4.17082	-4.22685	-4.36069	-4.51767	-4.6737	-4.82368	-5.01218	-5.44791	-6.26337	-7.29408	-8.37221	-9.26865	-10.4187	-8.82259	-5.20724	-3.94839	-4.74227	-5.98167	-7.13265	-8.19415	-9.13798
	-27.1111	-5.86355	-6.00302	-6.07425	-6.15883	-6.23375	-6.25183	-6.19161	-6.06621	-5.83612	-5.59885	-5.45763	-5.38803	-5.29066	-5.1892	-5.12118	-5.12148	-5.14039	-5.13625	-5.05395	-4.95526	-4.85654	-4.77918	-4.70141	-4.57909	-4.46139	-4.34682	-4.28108	-4.32459	-4.43543	-4.55417	-4.69415	-4.86322	-5.03765	-5.25862	-5.70861	-6.45097	-7.43449	-8.38725	-9.25394	-9.06185	-8.64174	-7.92819	-6.62146	-6.74648	-7.85954	-8.99176	-10.0956	-11.0153
	-26.9609	-5.63672	-5.72196	-5.83999	-5.91756	-5.91276	-5.82717	-5.71036	-5.60314	-5.50467	-5.37585	-5.21895	-5.09329	-5.08655	-5.11203	-5.13562	-5.1901	-5.26222	-5.33372	-5.3651	-5.34579	-5.25703	-5.12594	-5.01456	-4.92331	-4.80127	-4.65911	-4.54631	-4.51901	-4.58926	-4.71912	-4.86556	-4.95501	-5.03738	-5.21018	-5.60197	-6.31132	-7.25072	-8.31192	-9.22219	-9.02896	-8.35106	-9.99367	-10.7976	-10.4952	-10.6609	-11.3467	-12.166	-13.1414
	-26.8107	-5.32256	-5.34922	-5.4257	-5.46561	-5.40493	-5.31311	-5.2265	-5.14677	-5.08331	-5.02744	-4.99634	-4.99737	-4.99665	-4.99551	-5.02106	-5.09624	-5.23473	-5.38431	-5.48773	-5.54037	-5.52794	-5.46954	-5.40107	-5.33423	-5.21499	-5.07496	-4.98433	-4.9564	-4.95821	-4.97662	-4.98002	-4.98692	-5.02157	-5.12981	-5.5014	-6.227	-7.16003	-8.06588	-8.87175	-9.11539	-8.39436	-8.97437	-12.9911	-15.4649	-14.7151	-14.4078	-15.2119	-15.9691
	-26.6605	-5.15325	-5.08751	-5.09144	-5.10224	-5.06156	-4.97306	-4.8592	-4.79072	-4.84222	-4.90197	-4.90931	-4.89187	-4.88694	-4.94853	-5.08054	-5.22661	-5.34984	-5.45778	-5.56005	-5.66954	-5.78869	-5.8447	-5.83432	-5.8111	-5.78923	-5.73959	-5.6166	-5.45923	-5.31174	-5.16215	-5.03014	-4.90087	-4.7853	-4.76922	-5.05562	-5.75849	-6.76127	-7.76406	-8.55987	-8.53548	-7.68616	-7.72877	-10.2464	-14.9276	-19.3447	-19.0265	-18.4225	-19.2106
	-26.5103	-4.96562	-4.81629	-4.71667	-4.66835	-4.60068	-4.49942	-4.40082	-4.35782	-4.44005	-4.5938	-4.71009	-4.72739	-4.75635	-4.84849	-4.98246	-5.13037	-5.25705	-5.35847	-5.45336	-5.61381	-5.83651	-6.0119	-6.13277	-6.2057	-6.18626	-6.16439	-6.08656	-5.92485	-5.67079	-5.33191	-5.03686	-4.81369	-4.63159	-4.53769	-4.76441	-5.43989	-6.40623	-7.42445	-8.30239	-8.87809	-8.11825	-7.40626	-9.07741	-13.0788	-18.7463	-22.129	-21.9172	-22.0619
	-26.3601	-4.70136	-4.54357	-4.44866	-4.38192	-4.30046	-4.24778	-4.23092	-4.25778	-4.35527	-4.49734	-4.63334	-4.71373	-4.78132	-4.86372	-4.94085	-5.02505	-5.15933	-5.30204	-5.41628	-5.54187	-5.73881	-5.95146	-6.13926	-6.30701	-6.44639	-6.49549	-6.33998	-6.06003	-5.72974	-5.34138	-4.9784	-4.66063	-4.40864	-4.33023	-4.57542	-5.21126	-6.148	-7.23116	-8.20451	-8.74934	-7.59874	-6.54423	-8.18718	-12.2842	-17.4825	-22.0799	-26.8922	-28.7652
	-26.2099	-4.69172	-4.48798	-4.37718	-4.35039	-4.31278	-4.24358	-4.22041	-4.24473	-4.34512	-4.5067	-4.65332	-4.74715	-4.80918	-4.88008	-4.94945	-5.01204	-5.09792	-5.23147	-5.38161	-5.5655	-5.7634	-5.96871	-6.18814	-6.40179	-6.55702	-6.54775	-6.40591	-6.17226	-5.79767	-5.3536	-4.94983	-4.64261	-4.43996	-4.375	-4.64017	-5.31323	-6.20492	-7.16714	-8.12771	-8.44088	-7.45892	-6.69712	-8.51972	-12.8057	-17.9008	-23.3484	-26.4158	-27.2322
	-26.0597	-4.793	-4.59115	-4.46784	-4.37909	-4.29967	-4.24516	-4.21024	-4.19072	-4.25886	-4.43588	-4.62525	-4.76427	-4.8616	-4.92561	-4.98668	-5.07496	-5.18481	-5.31154	-5.47127	-5.65021	-5.84519	-6.03958	-6.21755	-6.35231	-6.40431	-6.36253	-6.22194	-6.02683	-5.75475	-5.39886	-5.05268	-4.73535	-4.50229	-4.4762	-4.79071	-5.43566	-6.28192	-7.27543	-8.04416	-8.05366	-7.19059	-6.65645	-8.61605	-12.5473	-17.9279	-22.7488	-26.6943	-26.0768
	-25.9095	-4.92802	-4.78852	-4.68929	-4.61176	-4.50306	-4.40553	-4.36339	-4.38055	-4.46149	-4.56295	-4.62935	-4.68783	-4.77207	-4.85072	-4.92622	-5.03564	-5.19046	-5.35203	-5.505	-5.67929	-5.86215	-5.99637	-6.0715	-6.08233	-6.03867	-5.94948	-5.81521	-5.65912	-5.49519	-5.33503	-5.18052	-4.95475	-4.73832	-4.72568	-5.03658	-5.71979	-6.64862	-7.67587	-8.55409	-8.74698	-7.64776	-7.17406	-9.44359	-14.0891	-19.7033	-22.8304	-24.1204	-24.2512
	-25.7593	-5.15974	-5.05894	-4.94093	-4.85019	-4.78732	-4.73354	-4.67325	-4.62255	-4.62989	-4.69747	-4.77924	-4.8149	-4.79704	-4.8625	-5.02898	-5.18535	-5.3316	-5.47546	-5.60157	-5.69686	-5.76147	-5.78193	-5.72456	-5.60115	-5.44136	-5.32729	-5.29068	-5.23653	-5.15025	-5.06554	-5.02268	-5.04122	-5.03292	-5.05938	-5.41622	-6.22604	-7.26724	-8.24624	-9.09616	-9.17479	-8.31806	-8.36906	-11.9198	-16.4288	-16.9913	-16.3555	-17.1516	-18.4094
	-25.6091	-5.37648	-5.40795	-5.38464	-5.34105	-5.27665	-5.19827	-5.13801	-5.08585	-5.02952	-4.99552	-5.0177	-5.02169	-4.97922	-4.97332	-5.0456	-5.20588	-5.41505	-5.58074	-5.63282	-5.57872	-5.50018	-5.42737	-5.31548	-5.15962	-4.98608	-4.80836	-4.69156	-4.68133	-4.71646	-4.74181	-4.81033	-4.94933	-5.11343	-5.30986	-5.69222	-6.35931	-7.29315	-8.28441	-9.0155	-9.23134	-9.17955	-10.3876	-11.1504	-10.9673	-11.3379	-12.0439	-13.2494	-14.6471
	-25.4589	-5.54369	-5.67072	-5.73162	-5.76675	-5.78215	-5.71715	-5.62743	-5.53615	-5.43377	-5.34642	-5.28857	-5.23062	-5.15797	-5.10666	-5.12852	-5.21517	-5.30796	-5.3722	-5.37834	-5.30033	-5.16382	-5.03542	-4.91404	-4.77253	-4.64648	-4.54894	-4.47052	-4.44909	-4.50015	-4.61544	-4.79293	-4.99269	-5.20253	-5.45178	-5.87303	-6.60883	-7.60848	-8.62851	-9.42554	-9.61627	-8.9728	-7.59164	-6.7113	-7.15108	-8.25727	-9.46018	-10.5412	-11.6125
	-25.3087	-5.7132	-5.91106	-6.09414	-6.22403	-6.27747	-6.24186	-6.14263	-6.01981	-5.89695	-5.76232	-5.63923	-5.51782	-5.38843	-5.29777	-5.23973	-5.1727	-5.10111	-5.02842	-4.95866	-4.89455	-4.77235	-4.57805	-4.40867	-4.29608	-4.24747	-4.25784	-4.27834	-4.29943	-4.37139	-4.51675	-4.70143	-4.89555	-5.07678	-5.31824	-5.80082	-6.62837	-7.62362	-8.60759	-9.39788	-9.62611	-8.14918	-5.35061	-4.14396	-4.99048	-6.34548	-7.544	-8.53552	-9.49343
	-25.1585	-5.95596	-6.14768	-6.32677	-6.48176	-6.56892	-6.59703	-6.57495	-6.49859	-6.3452	-6.14989	-5.93889	-5.76175	-5.63236	-5.50112	-5.31359	-5.09372	-4.91787	-4.76773	-4.62087	-4.45406	-4.29259	-4.16778	-4.05796	-4.00505	-4.01309	-4.04242	-4.12228	-4.24159	-4.32657	-4.40695	-4.53352	-4.68758	-4.87758	-5.13259	-5.5688	-6.26528	-7.18355	-8.19061	-8.92255	-9.48725	-7.72349	-3.69405	-2.33133	-3.53186	-5.00561	-6.22216	-7.24313	-8.19816
	-25.0083	-5.99274	-6.20919	-6.39395	-6.52499	-6.63607	-6.74306	-6.8109	-6.83345	-6.7762	-6.5906	-6.3395	-6.07841	-5.81241	-5.50862	-5.21147	-4.92757	-4.63981	-4.41523	-4.26922	-4.13665	-3.99676	-3.88585	-3.82929	-3.8461	-3.90266	-3.96727	-4.04088	-4.12505	-4.2067	-4.30313	-4.41309	-4.50223	-4.60089	-4.78913	-5.23263	-5.98749	-6.97413	-8.00899	-9.05882	-9.70416	-7.34897	-3.02743	-1.56871	-2.53363	-3.9916	-5.26221	-6.3265	-7.20973
	-24.8581	-6.16105	-6.30724	-6.43123	-6.56102	-6.68543	-6.82622	-6.99109	-7.09327	-7.10273	-6.99759	-6.72723	-6.36982	-5.96303	-5.57085	-5.21545	-4.86488	-4.57454	-4.33424	-4.11175	-3.9483	-3.85526	-3.79657	-3.77463	-3.82587	-3.91201	-3.99905	-4.08872	-4.16366	-4.22904	-4.31875	-4.40993	-4.48484	-4.55908	-4.69594	-5.08208	-5.82695	-6.81882	-7.8323	-8.8141	-9.26635	-6.77572	-2.49298	-1.18268	-2.21769	-3.57279	-4.7284	-5.75044	-6.74165
	-24.7079	-6.26011	-6.39606	-6.48299	-6.60001	-6.74243	-6.8956	-7.07247	-7.19895	-7.18399	-7.03121	-6.7473	-6.36127	-5.96495	-5.51442	-5.0784	-4.74444	-4.49688	-4.25603	-4.02432	-3.85991	-3.75348	-3.72373	-3.75048	-3.79846	-3.87432	-3.94616	-4.01494	-4.09882	-4.17366	-4.23743	-4.31187	-4.40862	-4.50612	-4.6616	-5.10398	-5.9053	-6.8568	-7.80175	-8.69508	-9.10141	-6.82141	-2.51705	-1.0918	-2.04829	-3.50071	-4.77893	-5.84254	-6.79226
	-24.5577	-6.26968	-6.35091	-6.42015	-6.54067	-6.66293	-6.79455	-6.9487	-7.06749	-7.06814	-6.90131	-6.61447	-6.26923	-5.8818	-5.4806	-5.11714	-4.7948	-4.54468	-4.3654	-4.18834	-3.99603	-3.87055	-3.83321	-3.87803	-3.92748	-3.96447	-4.00252	-4.0637	-4.12721	-4.21009	-4.29627	-4.36319	-4.42665	-4.51438	-4.72309	-5.17514	-5.93097	-6.94997	-8.04318	-9.06213	-9.26541	-6.82169	-2.81488	-1.59194	-2.60739	-4.01556	-5.21988	-6.28028	-7.20204
	-24.4075	-6.22376	-6.31354	-6.41879	-6.57533	-6.73298	-6.83548	-6.85314	-6.82076	-6.73185	-6.57591	-6.35927	-6.06071	-5.72914	-5.41717	-5.19823	-5.03982	-4.84395	-4.62057	-4.42148	-4.30348	-4.22737	-4.17433	-4.10503	-4.07223	-4.11526	-4.16903	-4.17612	-4.16408	-4.189	-4.33068	-4.5217	-4.66105	-4.74102	-4.91781	-5.41622	-6.29833	-7.36518	-8.30095	-8.9139	-9.19224	-7.79478	-4.35713	-2.7348	-3.57562	-4.81973	-5.92964	-6.99691	-7.98647
	-24.2573	-6.1015	-6.20823	-6.34667	-6.51163	-6.57835	-6.56524	-6.52128	-6.38727	-6.18307	-6.01298	-5.84888	-5.62838	-5.42853	-5.2661	-5.15267	-5.08201	-5.00628	-4.885	-4.74547	-4.60599	-4.56347	-4.51257	-4.3939	-4.27997	-4.21026	-4.17751	-4.17545	-4.18983	-4.23946	-4.35377	-4.52952	-4.69943	-4.83446	-5.0471	-5.52863	-6.36979	-7.48022	-8.56068	-9.31497	-9.49225	-8.29201	-5.68001	-4.45519	-5.05431	-6.11822	-7.21322	-8.24865	-9.27076
	-24.1071	-5.87975	-6.07089	-6.20265	-6.25204	-6.23322	-6.19205	-6.09094	-5.93974	-5.76657	-5.58495	-5.38179	-5.21091	-5.13709	-5.14345	-5.14072	-5.1249	-5.14488	-5.17721	-5.16779	-5.11724	-5.00115	-4.84393	-4.70906	-4.59328	-4.4545	-4.35737	-4.32127	-4.31997	-4.40811	-4.54955	-4.6923	-4.8318	-4.98682	-5.22166	-5.69597	-6.44913	-7.40062	-8.41507	-9.25958	-9.38078	-8.84792	-8.10878	-6.8331	-6.96204	-8.02891	-9.00155	-9.95937	-10.9609
	-23.9569	-5.71852	-5.78805	-5.84179	-5.90658	-5.91706	-5.84679	-5.69947	-5.49138	-5.29729	-5.16006	-5.05079	-4.94053	-4.90125	-4.93482	-5.03476	-5.17935	-5.32996	-5.44931	-5.49613	-5.45757	-5.33299	-5.19448	-5.06637	-4.92769	-4.77568	-4.68091	-4.654	-4.67986	-4.73564	-4.79309	-4.84993	-4.93285	-5.05764	-5.24015	-5.62993	-6.39236	-7.45063	-8.52839	-9.21526	-9.27873	-8.70014	-9.37309	-11.0081	-9.77894	-10.3623	-11.3006	-12.2885	-13.242
	-23.8067	-5.4879	-5.46754	-5.48782	-5.48458	-5.45697	-5.38018	-5.21811	-5.0842	-4.99661	-4.95408	-4.90602	-4.84644	-4.84215	-4.91145	-5.01036	-5.15599	-5.30765	-5.44845	-5.59412	-5.64148	-5.62409	-5.52916	-5.36992	-5.21598	-5.13076	-5.10114	-5.06417	-5.04084	-5.01943	-5.0431	-5.05679	-5.0353	-4.99257	-5.03668	-5.37907	-6.13655	-7.14134	-8.19831	-9.05669	-9.14754	-8.40271	-8.4904	-11.8577	-14.9523	-14.4091	-14.7785	-15.3351	-16.3382
	-23.6565	-5.17477	-5.05199	-4.96719	-4.92661	-4.9159	-4.86738	-4.78554	-4.69592	-4.68482	-4.75191	-4.80037	-4.78808	-4.79039	-4.88158	-5.00254	-5.14003	-5.27356	-5.40585	-5.54955	-5.67594	-5.75163	-5.76015	-5.71862	-5.67923	-5.65326	-5.65164	-5.6349	-5.52409	-5.36731	-5.2264	-5.0638	-4.90675	-4.75675	-4.72249	-5.03906	-5.79089	-6.81157	-7.87365	-8.74357	-9.00252	-8.10967	-7.81575	-10.329	-16.9584	-22.0098	-18.3845	-18.5072	-19.1521
	-23.5063	-5.00362	-4.85442	-4.76339	-4.67553	-4.59433	-4.5396	-4.50488	-4.52535	-4.5855	-4.67842	-4.76736	-4.87048	-4.94322	-5.01598	-5.09564	-5.22597	-5.31722	-5.41158	-5.51245	-5.63717	-5.7704	-5.89142	-6.01082	-6.1382	-6.18943	-6.18831	-6.08369	-5.86106	-5.63411	-5.37254	-5.05153	-4.72475	-4.45132	-4.39172	-4.6958	-5.37075	-6.2685	-7.2193	-8.1175	-8.55884	-7.76394	-6.80328	-8.95567	-14.5158	-22.3424	-27.7988	-23.1303	-23.508
	-23.3561	-4.91632	-4.69449	-4.51567	-4.45824	-4.44175	-4.37448	-4.29327	-4.30131	-4.45008	-4.66333	-4.76573	-4.77715	-4.81439	-4.91427	-5.02638	-5.12152	-5.18667	-5.21489	-5.32556	-5.55861	-5.79114	-5.99966	-6.20797	-6.39529	-6.50995	-6.54852	-6.45263	-6.17908	-5.77935	-5.3492	-4.98719	-4.70427	-4.44241	-4.31925	-4.55615	-5.25436	-6.26581	-7.29162	-8.16903	-8.79417	-8.28704	-6.85587	-8.69375	-12.6313	-17.9492	-24.5778	-27.7807	-29.4544
	-23.2059	-4.72564	-4.4979	-4.36212	-4.3009	-4.23973	-4.16338	-4.14014	-4.20681	-4.34907	-4.56785	-4.73869	-4.83943	-4.92051	-4.98105	-5.03078	-5.08473	-5.18147	-5.2877	-5.43398	-5.58188	-5.74598	-5.9592	-6.19303	-6.42979	-6.58252	-6.6189	-6.4687	-6.17425	-5.80803	-5.37821	-4.96498	-4.57724	-4.29718	-4.21728	-4.47298	-5.1154	-6.04829	-7.11659	-8.03601	-8.43463	-7.46423	-6.85877	-8.90264	-12.6848	-17.7293	-23.8442	-28.9384	-28.3487
	-23.0557	-4.76025	-4.49553	-4.33628	-4.32548	-4.33291	-4.34425	-4.35404	-4.37267	-4.51078	-4.67724	-4.80592	-4.86544	-4.94553	-5.00039	-5.04241	-5.04787	-5.07547	-5.15654	-5.31184	-5.5602	-5.7236	-5.86661	-6.04003	-6.1969	-6.27443	-6.25606	-6.17018	-5.95972	-5.66033	-5.30948	-4.94369	-4.66504	-4.49143	-4.47795	-4.77166	-5.44151	-6.39296	-7.4264	-8.34283	-8.78987	-8.15869	-7.31223	-9.1865	-12.635	-17.2546	-22.3994	-26.7408	-26.7155
	-22.9055	-4.96677	-4.84146	-4.76729	-4.69934	-4.63477	-4.5843	-4.60266	-4.67685	-4.69312	-4.70252	-4.7308	-4.77239	-4.81607	-4.85433	-4.90251	-4.99396	-5.11345	-5.22613	-5.34806	-5.49812	-5.6612	-5.79124	-5.88238	-5.94652	-5.95789	-5.87439	-5.74645	-5.63228	-5.5001	-5.31796	-5.15046	-4.93972	-4.79419	-4.83919	-5.19176	-5.9162	-6.87587	-7.88205	-8.66931	-9.08468	-8.27834	-7.7748	-9.68927	-13.9416	-19.0666	-21.5922	-23.1929	-23.738
	-22.7553	-5.15676	-5.12071	-5.12535	-5.1143	-5.07408	-5.03658	-5.00099	-4.97609	-4.92712	-4.8876	-4.8833	-4.89444	-4.90261	-4.92186	-4.97905	-5.09238	-5.26183	-5.43743	-5.55132	-5.62132	-5.62375	-5.54814	-5.48885	-5.41764	-5.36792	-5.29933	-5.24364	-5.17248	-5.11028	-5.11372	-5.13738	-5.09692	-5.10322	-5.26181	-5.63098	-6.2759	-7.18026	-8.23087	-9.1005	-9.49654	-8.73767	-8.37469	-10.9266	-14.0805	-14.7208	-15.796	-17.0456	-18.5307
	-22.6051	-5.36257	-5.42774	-5.48695	-5.50811	-5.47573	-5.41951	-5.3421	-5.23327	-5.11165	-5.01783	-4.9661	-4.91417	-4.87248	-4.88837	-4.91314	-5.01375	-5.18329	-5.33564	-5.4149	-5.43287	-5.37129	-5.21188	-5.06116	-4.9211	-4.81972	-4.75449	-4.70523	-4.66761	-4.67845	-4.77556	-4.91093	-5.05704	-5.21625	-5.43405	-5.83782	-6.60441	-7.60459	-8.58376	-9.23303	-8.97843	-8.45054	-9.4211	-9.87243	-9.70045	-10.6876	-11.9874	-13.357	-14.4099
	-22.4549	-5.77192	-5.82666	-5.89527	-5.96515	-6.01233	-5.99436	-5.87387	-5.68862	-5.48254	-5.32883	-5.23097	-5.15411	-5.07292	-5.02504	-5.04847	-5.13863	-5.20904	-5.25911	-5.27436	-5.17042	-5.05951	-4.908	-4.74295	-4.5588	-4.41665	-4.43729	-4.47289	-4.46805	-4.48073	-4.54744	-4.74072	-5.00438	-5.21947	-5.47041	-5.92869	-6.65798	-7.6243	-8.64913	-9.42895	-9.59451	-9.28339	-7.45849	-5.92461	-6.71276	-8.19638	-9.51539	-10.5545	-11.2743
	-22.3047	-5.91258	-6.05993	-6.20879	-6.31355	-6.33362	-6.2504	-6.13307	-5.96526	-5.83868	-5.69205	-5.5553	-5.38961	-5.2974	-5.21127	-5.18586	-5.16735	-5.09772	-5.03562	-4.95866	-4.84679	-4.72417	-4.5894	-4.45712	-4.33071	-4.2475	-4.22052	-4.21569	-4.22255	-4.25819	-4.38336	-4.59473	-4.78545	-4.97931	-5.21108	-5.68293	-6.49382	-7.43899	-8.49581	-9.40134	-9.74015	-8.32073	-4.69666	-3.69872	-4.66825	-6.08358	-7.49109	-8.58276	-9.28839
	-22.1545	-6.1387	-6.28846	-6.40919	-6.48331	-6.56189	-6.54937	-6.48119	-6.3691	-6.29268	-6.15996	-5.98026	-5.8128	-5.62723	-5.41272	-5.21306	-5.06152	-4.9063	-4.73897	-4.57651	-4.46395	-4.35178	-4.25766	-4.20279	-4.15247	-4.15594	-4.17024	-4.11382	-4.0727	-4.14936	-4.28899	-4.41447	-4.58087	-4.7357	-4.92569	-5.36395	-6.12613	-7.11184	-8.25199	-9.29259	-9.53466	-7.95593	-3.12638	-2.19586	-3.38752	-4.80133	-6.00141	-7.06564	-7.8592
	-22.0043	-6.29736	-6.44711	-6.50795	-6.51416	-6.58889	-6.69169	-6.73269	-6.72151	-6.66987	-6.55866	-6.34464	-6.07308	-5.81285	-5.53252	-5.22211	-4.95099	-4.72035	-4.51899	-4.32967	-4.13259	-4.00024	-3.94267	-3.94409	-3.96306	-3.98104	-4.00676	-4.05835	-4.10387	-4.15648	-4.2545	-4.34943	-4.40688	-4.48515	-4.64423	-5.03569	-5.76545	-6.83098	-7.9136	-8.75416	-8.87326	-7.19317	-2.37703	-1.39809	-2.49741	-3.94989	-5.21561	-6.24875	-7.02517
	-21.8541	-6.37702	-6.44421	-6.52823	-6.58266	-6.67486	-6.78016	-6.91654	-7.04342	-7.09526	-7.00587	-6.72338	-6.37461	-5.96308	-5.55771	-5.16492	-4.83719	-4.5968	-4.30873	-4.07835	-3.93112	-3.87744	-3.84699	-3.81932	-3.84853	-3.94663	-4.03108	-4.11264	-4.18315	-4.23802	-4.30493	-4.34948	-4.42062	-4.44128	-4.55066	-4.94753	-5.68866	-6.67159	-7.74508	-8.65236	-9.13411	-7.10042	-1.94073	-0.881834	-2.15705	-3.64183	-4.84466	-5.84943	-6.62934
	-21.7039	-6.33355	-6.42517	-6.51132	-6.57385	-6.68442	-6.93331	-7.09695	-7.19826	-7.2294	-7.1329	-6.83844	-6.50786	-6.12472	-5.75356	-5.33296	-4.89156	-4.51306	-4.26453	-4.13317	-3.95424	-3.77599	-3.70981	-3.82189	-3.92739	-3.98457	-4.0267	-4.10829	-4.2138	-4.28813	-4.31384	-4.32319	-4.34029	-4.39318	-4.5664	-4.97309	-5.7005	-6.71201	-7.7302	-8.68274	-9.19254	-7.53778	-2.40405	-0.66029	-1.89904	-3.59839	-4.98245	-5.99151	-6.74468
	-21.5537	-6.22705	-6.36395	-6.53144	-6.69616	-6.86525	-6.93912	-7.03748	-7.12703	-7.05691	-6.93595	-6.74099	-6.41891	-6.02986	-5.64696	-5.2932	-4.91868	-4.55992	-4.27688	-4.11424	-3.9992	-3.95374	-3.84904	-3.75781	-3.78607	-3.93282	-4.08757	-4.16112	-4.17335	-4.20472	-4.30611	-4.45805	-4.51797	-4.57051	-4.75483	-5.18918	-5.94724	-6.93615	-7.85746	-8.7975	-9.60778	-7.67796	-2.77167	-1.69096	-2.782	-4.10504	-5.28895	-6.25904	-7.11666
	-21.4035	-6.0597	-6.27116	-6.4608	-6.67769	-6.85205	-6.95347	-6.96715	-6.93747	-6.7794	-6.55007	-6.34715	-6.11759	-5.86903	-5.57471	-5.27956	-4.96027	-4.6859	-4.50797	-4.38876	-4.31387	-4.21389	-4.08679	-3.99903	-4.0021	-4.0367	-4.05252	-4.13348	-4.22118	-4.26202	-4.32633	-4.42413	-4.5652	-4.69035	-4.94056	-5.40632	-6.1047	-7.09906	-8.21613	-9.01489	-9.96183	-9.25891	-4.03384	-2.78074	-3.69512	-5.0545	-6.18837	-7.17095	-8.03626
	-21.2533	-5.90357	-6.1833	-6.37991	-6.51296	-6.58811	-6.64323	-6.6123	-6.52125	-6.36598	-6.17244	-5.93708	-5.76237	-5.67746	-5.5492	-5.32782	-5.12772	-4.97329	-4.87442	-4.8364	-4.75937	-4.648	-4.5206	-4.39552	-4.33575	-4.30009	-4.24478	-4.2209	-4.24551	-4.36322	-4.47468	-4.59486	-4.67688	-4.86844	-5.15002	-5.66138	-6.46992	-7.61013	-8.7593	-9.49257	-9.4902	-9.76947	-6.15549	-4.39529	-5.28734	-6.39369	-7.38907	-8.32089	-9.36319
	-21.1031	-5.72232	-5.96525	-6.17969	-6.30967	-6.31999	-6.25274	-6.12968	-5.95353	-5.79222	-5.64135	-5.53591	-5.42304	-5.32284	-5.22377	-5.19301	-5.18291	-5.19119	-5.24964	-5.20378	-5.09821	-4.96456	-4.81548	-4.66986	-4.54494	-4.43	-4.32899	-4.22487	-4.21412	-4.29262	-4.44225	-4.65702	-4.85953	-5.04439	-5.25356	-5.6849	-6.48767	-7.55197	-8.57979	-9.31943	-9.22054	-8.51168	-8.28733	-7.24042	-7.55038	-8.20675	-9.05973	-10.0757	-11.0643
	-20.9529	-5.50651	-5.73126	-5.8514	-5.88151	-5.88354	-5.81957	-5.63451	-5.46676	-5.34786	-5.2421	-5.204	-5.17054	-5.12231	-5.07346	-5.02953	-5.0992	-5.27723	-5.44736	-5.50339	-5.47704	-5.34216	-5.18593	-5.04125	-4.92878	-4.79861	-4.68439	-4.6217	-4.60696	-4.67087	-4.75102	-4.90346	-5.05105	-5.16301	-5.38897	-5.81689	-6.54854	-7.47031	-8.45237	-9.34634	-9.40467	-9.05899	-9.45092	-11.1409	-10.808	-11.4237	-11.9673	-12.8379	-13.7373
	-20.8027	-5.41196	-5.42159	-5.41879	-5.41276	-5.38447	-5.35261	-5.23308	-5.06466	-4.98233	-4.94666	-4.962	-4.95541	-4.91644	-4.88484	-4.95319	-5.10325	-5.28709	-5.48228	-5.58224	-5.63398	-5.60485	-5.5251	-5.38771	-5.2776	-5.16503	-5.16063	-5.16277	-5.10931	-5.06309	-5.0404	-5.01614	-5.04306	-5.04031	-5.13	-5.442	-6.05327	-6.99437	-8.05843	-9.17522	-9.51158	-8.52454	-8.27429	-12.3612	-17.3256	-15.8723	-15.3339	-15.7968	-16.9775
	-20.6525	-5.26909	-5.19211	-5.13239	-5.0612	-4.95075	-4.86784	-4.78666	-4.69546	-4.67792	-4.72783	-4.77409	-4.78964	-4.83638	-4.88175	-5.00317	-5.13319	-5.24043	-5.35694	-5.51254	-5.67214	-5.78942	-5.79368	-5.78271	-5.73431	-5.70572	-5.6712	-5.64681	-5.5759	-5.48209	-5.32508	-5.1367	-4.96091	-4.78584	-4.72414	-5.04103	-5.73408	-6.69408	-7.82766	-8.89082	-9.80222	-8.47567	-6.77692	-8.73848	-13.7343	-24.9702	-20.3493	-19.2358	-19.9209
	-20.5023	-5.08906	-4.94894	-4.82147	-4.71064	-4.62673	-4.50456	-4.42725	-4.445	-4.46741	-4.50599	-4.57585	-4.71809	-4.85394	-4.92037	-4.99589	-5.10448	-5.23859	-5.34518	-5.48761	-5.6092	-5.78013	-5.93089	-6.07868	-6.21813	-6.34555	-6.31092	-6.15375	-5.96791	-5.77709	-5.57963	-5.25271	-4.88898	-4.57476	-4.45608	-4.71241	-5.4276	-6.47154	-7.51165	-8.51772	-8.74671	-7.30827	-6.34385	-8.60902	-12.9913	-18.9739	-29.2438	-22.7026	-22.1906
	-20.3521	-4.97053	-4.75945	-4.57298	-4.41936	-4.33064	-4.27285	-4.2212	-4.22674	-4.29156	-4.39838	-4.57189	-4.68894	-4.80313	-4.94248	-5.06705	-5.11525	-5.17309	-5.22529	-5.37217	-5.5898	-5.85371	-6.0856	-6.27051	-6.48292	-6.64778	-6.67187	-6.54661	-6.28354	-5.88787	-5.52592	-5.13784	-4.75972	-4.47827	-4.35634	-4.52834	-5.16069	-6.18862	-7.3276	-8.44995	-8.76366	-7.09361	-6.77942	-8.96296	-12.8587	-17.7857	-22.2353	-24.6082	-23.2012
	-20.2019	-4.82648	-4.63711	-4.46629	-4.29879	-4.16288	-4.08189	-4.10667	-4.15838	-4.29819	-4.44232	-4.56712	-4.6887	-4.81687	-4.94525	-5.06745	-5.16729	-5.20606	-5.25668	-5.35407	-5.50157	-5.69808	-5.95833	-6.24208	-6.51233	-6.67867	-6.64305	-6.44351	-6.16567	-5.81274	-5.44187	-5.10652	-4.7556	-4.45029	-4.32613	-4.53081	-5.16825	-6.18171	-7.30736	-8.36816	-9.15947	-7.64703	-6.36951	-8.58557	-12.7627	-16.489	-22.4847	-26.5709	-26.7384
	-20.0517	-4.78594	-4.62656	-4.49754	-4.41102	-4.32833	-4.27412	-4.25738	-4.32137	-4.42522	-4.59005	-4.74248	-4.81956	-4.83448	-4.84717	-4.94159	-5.07992	-5.18058	-5.25643	-5.33127	-5.47953	-5.69947	-5.918	-6.13187	-6.29335	-6.38129	-6.29906	-6.12174	-5.92303	-5.6532	-5.34504	-5.02907	-4.7913	-4.59229	-4.56087	-4.82487	-5.48643	-6.4013	-7.35103	-8.17811	-8.8941	-8.1596	-7.00629	-8.96543	-13.5492	-20.3702	-28.5173	-27.7562	-25.0427
	-19.9015	-4.83134	-4.64082	-4.59456	-4.59545	-4.59464	-4.57552	-4.51574	-4.49253	-4.58632	-4.68751	-4.76189	-4.76577	-4.7729	-4.80684	-4.88381	-4.91124	-4.98117	-5.11903	-5.32365	-5.53594	-5.67296	-5.74518	-5.80587	-5.85249	-5.86538	-5.83738	-5.74236	-5.60047	-5.35841	-5.21604	-5.12961	-5.04879	-4.95614	-4.91053	-5.19148	-5.93726	-7.00512	-8.05137	-8.88235	-9.01507	-8.06877	-7.5508	-10.4359	-14.9544	-25.2926	-20.1946	-20.0717	-23.2594
	-19.7513	-5.12983	-5.07907	-5.05509	-5.04287	-5.01948	-5.00341	-4.98493	-4.94718	-4.87979	-4.79925	-4.76063	-4.78566	-4.82789	-4.81959	-4.8434	-4.94199	-5.09332	-5.30153	-5.45869	-5.54154	-5.59674	-5.59128	-5.50967	-5.45058	-5.41109	-5.30667	-5.15211	-5.05741	-5.07451	-5.07967	-5.06966	-5.0523	-5.09402	-5.24999	-5.60876	-6.29012	-7.2368	-8.20599	-9.09488	-9.38903	-8.46984	-8.92247	-13.9347	-15.4009	-14.8631	-14.8155	-15.2794	-16.4752
	-19.6011	-5.44941	-5.39314	-5.38038	-5.43214	-5.47165	-5.47098	-5.40175	-5.2333	-5.10135	-5.02721	-4.98532	-4.91405	-4.81674	-4.81109	-4.88366	-5.01904	-5.15759	-5.26651	-5.33593	-5.37905	-5.38519	-5.33318	-5.21045	-5.00644	-4.86896	-4.85784	-4.88964	-4.89232	-4.8592	-4.855	-4.92582	-5.07693	-5.24055	-5.412	-5.82141	-6.56264	-7.57528	-8.61315	-9.46081	-9.4168	-9.24679	-10.7361	-9.65249	-9.44764	-10.1942	-11.4106	-12.6032	-13.6284
	-19.4509	-5.76762	-5.807	-5.8351	-5.84061	-5.85458	-5.8467	-5.79848	-5.62916	-5.42908	-5.22146	-5.10816	-5.05432	-4.99028	-4.9461	-4.94903	-5.02441	-5.08847	-5.12596	-5.11791	-5.06699	-5.0138	-4.92268	-4.79154	-4.64806	-4.51293	-4.47438	-4.53688	-4.56563	-4.56604	-4.6236	-4.79462	-5.01703	-5.18386	-5.41451	-5.88029	-6.62984	-7.62775	-8.67048	-9.51494	-10.0578	-10.1989	-7.66977	-5.9457	-6.4566	-7.65364	-8.90459	-10.1084	-11.0778
	-19.3007	-5.94958	-6.12111	-6.24101	-6.30987	-6.27667	-6.23284	-6.19326	-6.06994	-5.8437	-5.5829	-5.37245	-5.25302	-5.20814	-5.15955	-5.09331	-5.01117	-4.93649	-4.91041	-4.84408	-4.73685	-4.56665	-4.42496	-4.38141	-4.36826	-4.31379	-4.26464	-4.28337	-4.35886	-4.45594	-4.52901	-4.60588	-4.72943	-4.92104	-5.19359	-5.6375	-6.41291	-7.43213	-8.45014	-9.26926	-9.81636	-8.99387	-5.34087	-3.61785	-4.23747	-5.64285	-7.03427	-8.29663	-9.17284
	-19.1505	-6.08595	-6.23551	-6.32441	-6.43145	-6.50865	-6.51977	-6.47383	-6.38783	-6.27257	-6.07363	-5.89533	-5.76254	-5.61891	-5.42442	-5.21407	-5.00705	-4.82955	-4.65402	-4.47275	-4.3017	-4.17718	-4.09673	-4.03023	-4.02873	-4.03978	-4.07671	-4.12765	-4.2258	-4.30939	-4.38358	-4.46362	-4.59749	-4.78357	-4.97255	-5.403	-6.23745	-7.27146	-8.26379	-8.97655	-9.48368	-7.1463	-3.59633	-2.33729	-3.08935	-4.45719	-5.85314	-7.05177	-7.89464
	-19.0003	-6.11632	-6.31052	-6.4732	-6.54413	-6.60674	-6.66577	-6.72894	-6.76029	-6.70684	-6.55113	-6.32848	-6.09559	-5.844	-5.55416	-5.25543	-4.91037	-4.58475	-4.33454	-4.18205	-4.02974	-3.83493	-3.72037	-3.73707	-3.80785	-3.90386	-3.99198	-4.0677	-4.14666	-4.21563	-4.31347	-4.4117	-4.48334	-4.55825	-4.75177	-5.17571	-5.89493	-6.85953	-7.84165	-9.00915	-9.44745	-6.80196	-2.70992	-1.38625	-2.24649	-3.72127	-5.16308	-6.35118	-7.1388
	-18.8501	-6.21607	-6.33328	-6.439	-6.55116	-6.65589	-6.80654	-6.90478	-6.98143	-7.04223	-6.96475	-6.75179	-6.46789	-6.10793	-5.66012	-5.24567	-4.87896	-4.58349	-4.31125	-4.06769	-3.88489	-3.75376	-3.66725	-3.65747	-3.74098	-3.86086	-3.9778	-4.05702	-4.11694	-4.17941	-4.26803	-4.36202	-4.45663	-4.49273	-4.60969	-5.0019	-5.75265	-6.83264	-7.90543	-8.94333	-9.53306	-6.32383	-2.25016	-1.09089	-2.00086	-3.40189	-4.72532	-5.76083	-6.58846
	-18.6999	-6.13785	-6.26109	-6.37257	-6.49665	-6.63624	-6.78103	-6.91724	-7.02522	-7.08596	-7.07659	-6.88774	-6.52615	-6.06821	-5.64084	-5.22315	-4.83135	-4.54321	-4.35511	-4.17488	-3.95329	-3.77132	-3.70049	-3.71018	-3.75892	-3.84016	-3.939	-4.03003	-4.13232	-4.19428	-4.25876	-4.33361	-4.44365	-4.5238	-4.69244	-5.10927	-5.80415	-6.72027	-7.75641	-8.78111	-9.6055	-6.5828	-2.28801	-1.16543	-2.18122	-3.54476	-4.76448	-5.84163	-6.79503
	-18.5497	-6.01679	-6.14742	-6.33428	-6.51813	-6.68652	-6.77356	-6.87521	-7.02433	-7.10037	-7.02355	-6.81101	-6.43587	-6.0133	-5.62382	-5.25905	-4.96451	-4.71689	-4.49535	-4.3004	-4.16299	-4.04629	-3.91922	-3.81596	-3.81526	-3.91684	-4.06683	-4.14566	-4.1452	-4.17527	-4.25409	-4.35955	-4.48337	-4.59249	-4.74004	-5.194	-6.04121	-7.04312	-8.04518	-8.75818	-9.70717	-7.11228	-2.84799	-1.45602	-2.46697	-3.99648	-5.28085	-6.28187	-7.12427
	-18.3995	-5.998	-6.19459	-6.36851	-6.46715	-6.57892	-6.69623	-6.78252	-6.78985	-6.68534	-6.51744	-6.29032	-6.03198	-5.7868	-5.53642	-5.2645	-4.98975	-4.75705	-4.62713	-4.56698	-4.47314	-4.3187	-4.17308	-4.09404	-4.08515	-4.09099	-4.09502	-4.11428	-4.15374	-4.20014	-4.26566	-4.32266	-4.41884	-4.59255	-4.8738	-5.35465	-6.17672	-7.25421	-8.29949	-9.15728	-9.55706	-7.53795	-4.12618	-2.76124	-3.49914	-4.79046	-6.0448	-7.18294	-8.11948
	-18.2493	-5.92905	-6.07461	-6.19177	-6.31387	-6.43532	-6.47709	-6.46724	-6.36331	-6.18259	-5.99946	-5.84946	-5.67565	-5.45796	-5.23497	-5.11951	-5.10377	-5.0982	-5.02046	-4.87003	-4.72189	-4.63423	-4.58209	-4.4798	-4.33096	-4.23789	-4.23043	-4.27508	-4.30355	-4.28433	-4.28739	-4.38126	-4.55628	-4.7369	-5.01816	-5.52676	-6.34371	-7.35953	-8.44322	-9.22688	-9.33718	-8.63551	-5.86271	-4.30838	-5.01769	-6.26448	-7.40738	-8.38796	-9.42675
	-18.0991	-5.63073	-5.85631	-6.0726	-6.1988	-6.22367	-6.1453	-6.04134	-5.95954	-5.83266	-5.65212	-5.44121	-5.31345	-5.24291	-5.21344	-5.20107	-5.19282	-5.18564	-5.25216	-5.28316	-5.22127	-5.05978	-4.87501	-4.71683	-4.61361	-4.56282	-4.50659	-4.41946	-4.35471	-4.39239	-4.47716	-4.5823	-4.70343	-4.84664	-5.11629	-5.68154	-6.51575	-7.48059	-8.52713	-9.46366	-9.37746	-9.42519	-8.34229	-6.67115	-6.7786	-7.99291	-9.26782	-10.3365	-11.1741
	-17.9489	-5.55972	-5.70145	-5.85611	-5.91636	-5.87598	-5.77225	-5.63469	-5.48434	-5.36012	-5.28224	-5.20425	-5.12921	-5.07646	-5.05239	-5.079	-5.14682	-5.22466	-5.31128	-5.42449	-5.46188	-5.36474	-5.18793	-5.00424	-4.86675	-4.80736	-4.80319	-4.79651	-4.79181	-4.77159	-4.78682	-4.82509	-4.85762	-4.92394	-5.11082	-5.54798	-6.33113	-7.38568	-8.48595	-9.13134	-8.92434	-8.68789	-9.7997	-10.0147	-9.93001	-10.5874	-11.5459	-12.5392	-13.4012
	-17.7987	-5.37838	-5.33387	-5.38409	-5.46732	-5.46286	-5.37478	-5.21743	-5.08831	-5.04862	-5.01798	-4.95292	-4.88446	-4.88903	-4.9895	-5.09013	-5.15877	-5.24447	-5.36877	-5.52675	-5.64174	-5.62147	-5.50463	-5.32946	-5.20373	-5.19104	-5.23421	-5.23159	-5.1637	-5.06409	-5.02112	-4.99533	-4.95613	-4.8972	-4.91994	-5.27937	-6.08749	-7.19637	-8.29814	-9.22435	-9.2572	-7.82184	-8.67878	-14.3075	-16.5426	-15.217	-14.8438	-15.2343	-16.1923
	-17.6485	-5.14686	-5.02951	-4.95484	-4.92807	-4.8991	-4.82615	-4.75377	-4.71818	-4.73459	-4.77157	-4.80794	-4.83875	-4.84732	-4.87846	-4.97034	-5.10664	-5.25352	-5.4081	-5.54523	-5.61997	-5.65168	-5.66929	-5.66737	-5.64792	-5.65705	-5.67188	-5.66169	-5.61953	-5.48129	-5.26087	-5.02241	-4.81488	-4.6769	-4.65376	-4.89982	-5.57777	-6.61709	-7.78998	-8.8168	-8.97501	-7.66904	-7.12251	-9.5494	-15.1256	-19.8813	-19.349	-18.5521	-19.3611
	-17.4983	-4.96322	-4.80235	-4.65378	-4.56559	-4.52948	-4.49408	-4.45675	-4.45023	-4.52916	-4.66501	-4.7648	-4.80424	-4.83661	-4.90782	-5.01225	-5.13453	-5.26223	-5.34898	-5.43651	-5.54489	-5.66323	-5.81317	-5.95362	-6.05708	-6.14329	-6.16677	-6.10252	-5.95794	-5.69469	-5.37675	-5.06059	-4.74895	-4.4661	-4.3849	-4.67374	-5.34903	-6.26487	-7.25221	-8.13431	-8.6809	-7.97429	-7.62933	-9.84799	-14.396	-23.0551	-25.834	-23.7439	-23.95
	-17.3481	-4.82428	-4.5545	-4.44378	-4.40394	-4.31779	-4.21115	-4.18487	-4.28869	-4.45453	-4.60246	-4.69305	-4.75761	-4.85334	-4.97578	-5.06262	-5.10812	-5.14937	-5.21191	-5.31899	-5.47958	-5.62535	-5.81313	-6.0968	-6.35999	-6.52743	-6.58815	-6.48246	-6.18178	-5.78474	-5.39896	-5.0563	-4.71728	-4.41485	-4.28119	-4.52919	-5.21428	-6.14186	-7.08608	-7.79225	-8.19345	-7.36677	-6.74599	-9.03312	-14.0447	-20.4563	-24.8544	-25.0491	-24.9782
	-17.1979	-4.76909	-4.57765	-4.47703	-4.36493	-4.25859	-4.21671	-4.26175	-4.35846	-4.4441	-4.55442	-4.69925	-4.8267	-4.92134	-4.98293	-5.00342	-5.06178	-5.16581	-5.2868	-5.39047	-5.48434	-5.62055	-5.84614	-6.1411	-6.38844	-6.51183	-6.47855	-6.32532	-6.08589	-5.7764	-5.41655	-5.04453	-4.68155	-4.39309	-4.33447	-4.63623	-5.27813	-6.09417	-7.01731	-8.05875	-8.5072	-7.714	-7.07314	-8.74406	-12.954	-18.0661	-23.3941	-26.5199	-28.7845
	-17.0477	-4.83458	-4.66827	-4.53936	-4.42229	-4.32123	-4.30012	-4.3394	-4.38003	-4.44645	-4.56248	-4.65061	-4.70388	-4.76216	-4.83765	-4.93075	-5.05067	-5.18258	-5.28296	-5.34514	-5.44509	-5.63685	-5.84187	-6.0362	-6.19894	-6.26831	-6.2345	-6.13419	-5.9627	-5.69735	-5.3774	-5.06502	-4.7975	-4.60161	-4.55676	-4.79712	-5.45893	-6.438	-7.51757	-8.37463	-8.40261	-7.5918	-7.21466	-9.0904	-13.1608	-18.261	-23.2955	-27.3773	-27.8462
	-16.8975	-5.01544	-4.85251	-4.73728	-4.65523	-4.60808	-4.57138	-4.52401	-4.5056	-4.54434	-4.61201	-4.67552	-4.70019	-4.71363	-4.78674	-4.93581	-5.09338	-5.19881	-5.28988	-5.39578	-5.50808	-5.65253	-5.7764	-5.83738	-5.85596	-5.82848	-5.78309	-5.6994	-5.55505	-5.38543	-5.21437	-5.05484	-4.94513	-4.87754	-4.88016	-5.1193	-5.70628	-6.63817	-7.76072	-8.7231	-8.91045	-8.11374	-7.91161	-10.4247	-16.2877	-21.3997	-22.4415	-22.5559	-22.5409
	-16.7473	-5.25868	-5.23076	-5.23415	-5.18334	-5.05567	-4.93803	-4.88472	-4.87479	-4.86188	-4.78755	-4.68629	-4.65741	-4.72922	-4.86082	-4.95739	-5.02551	-5.14409	-5.27598	-5.38061	-5.46307	-5.49054	-5.48039	-5.46521	-5.4537	-5.41717	-5.30098	-5.14549	-5.01816	-4.98836	-5.05403	-5.10619	-5.06953	-5.01594	-5.12717	-5.55649	-6.296	-7.21901	-8.17016	-8.91715	-8.86381	-8.0128	-8.35731	-11.9685	-14.763	-14.8734	-15.6328	-16.7031	-17.5403
	-16.5971	-5.52792	-5.60971	-5.62708	-5.57167	-5.49794	-5.42841	-5.32303	-5.19411	-5.07642	-4.9594	-4.85616	-4.81031	-4.83689	-4.89165	-4.95303	-5.06052	-5.19184	-5.2989	-5.36411	-5.37347	-5.33295	-5.2509	-5.13853	-5.01308	-4.91709	-4.83483	-4.74111	-4.66427	-4.66285	-4.75525	-4.87412	-4.99329	-5.13691	-5.35461	-5.77141	-6.45246	-7.41056	-8.50603	-9.3619	-9.43921	-9.309	-9.82933	-9.8089	-9.65128	-10.511	-11.6782	-12.8958	-13.7806
	-16.4469	-5.74236	-5.91804	-6.03625	-6.06823	-6.01824	-5.8869	-5.74441	-5.58735	-5.37423	-5.21965	-5.15705	-5.12494	-5.07878	-5.03463	-5.02605	-5.06758	-5.12126	-5.17425	-5.19342	-5.12186	-4.98123	-4.85039	-4.74766	-4.66031	-4.57023	-4.45676	-4.3831	-4.383	-4.45317	-4.55994	-4.71812	-4.94022	-5.15157	-5.41273	-5.89536	-6.66152	-7.6406	-8.6452	-9.26348	-9.48814	-9.26654	-7.56833	-5.94975	-6.43978	-7.71079	-9.09714	-10.3222	-11.0115
	-16.2967	-5.87121	-6.05686	-6.21641	-6.32856	-6.35745	-6.28993	-6.13399	-5.93412	-5.76356	-5.62879	-5.52465	-5.46308	-5.40123	-5.28206	-5.16307	-5.10487	-5.07064	-5.00964	-4.9272	-4.81753	-4.6726	-4.54635	-4.45603	-4.34314	-4.26575	-4.22194	-4.2119	-4.23037	-4.25962	-4.36189	-4.56474	-4.8194	-5.06288	-5.33927	-5.83111	-6.62947	-7.62705	-8.62701	-9.46308	-9.65191	-7.92617	-4.79599	-3.38205	-4.35836	-5.92438	-7.32759	-8.46308	-9.21866
	-16.1465	-6.07314	-6.21411	-6.34953	-6.48061	-6.59218	-6.63199	-6.56697	-6.39711	-6.20631	-6.05117	-5.91131	-5.7938	-5.6301	-5.42241	-5.20717	-5.00793	-4.86366	-4.71559	-4.51552	-4.34203	-4.25529	-4.22378	-4.17608	-4.11713	-4.10792	-4.13366	-4.17381	-4.23039	-4.28307	-4.34937	-4.46592	-4.6228	-4.79851	-5.05404	-5.51497	-6.30029	-7.38465	-8.51239	-9.34121	-9.4113	-7.14501	-3.4145	-2.18975	-3.22641	-4.79126	-6.19374	-7.17636	-7.78831
	-15.9963	-6.22713	-6.31393	-6.47797	-6.66362	-6.77822	-6.81176	-6.7784	-6.69769	-6.62048	-6.50747	-6.35996	-6.12672	-5.81229	-5.479	-5.18756	-4.9537	-4.67763	-4.35897	-4.09249	-3.98198	-3.99245	-4.0094	-3.95825	-3.89346	-3.91076	-4.00749	-4.13277	-4.21704	-4.24621	-4.30173	-4.42163	-4.55789	-4.66228	-4.83344	-5.27982	-6.09886	-7.19299	-8.26466	-9.03413	-8.83941	-6.13226	-2.41703	-1.45418	-2.45187	-3.86484	-5.18706	-6.22483	-6.88358
	-15.8461	-6.25736	-6.37727	-6.47458	-6.57436	-6.70384	-6.83145	-6.88589	-6.92416	-6.91493	-6.81648	-6.62521	-6.33572	-5.99591	-5.6223	-5.26363	-4.92901	-4.5788	-4.27606	-4.05622	-3.89433	-3.81599	-3.82513	-3.86933	-3.88556	-3.90766	-3.99026	-4.08477	-4.15821	-4.23913	-4.32889	-4.41313	-4.44937	-4.50316	-4.69989	-5.14458	-5.93419	-6.94692	-7.94051	-8.68015	-8.73307	-6.38958	-2.25172	-0.994932	-2.05634	-3.53826	-4.84601	-5.84005	-6.5638
	-15.6959	-6.2731	-6.37636	-6.49047	-6.6391	-6.74017	-6.78971	-6.87175	-6.99414	-7.03006	-6.94797	-6.76127	-6.47317	-6.09052	-5.66669	-5.24102	-4.88203	-4.59397	-4.30588	-4.02728	-3.84346	-3.78712	-3.78882	-3.80731	-3.83599	-3.91282	-4.03157	-4.12124	-4.16253	-4.21326	-4.29566	-4.40823	-4.51464	-4.57399	-4.71841	-5.11692	-5.85597	-6.81489	-7.80417	-8.74151	-9.01762	-6.47424	-2.05268	-1.15886	-2.29073	-3.58383	-4.67974	-5.7127	-6.63705
	-15.5457	-6.20696	-6.39594	-6.53561	-6.62317	-6.73276	-6.83652	-6.88826	-6.91819	-6.89533	-6.77147	-6.52048	-6.24239	-5.96713	-5.67692	-5.33667	-4.98935	-4.6421	-4.36102	-4.22803	-4.13771	-4.00793	-3.89605	-3.86336	-3.92869	-4.0196	-4.09115	-4.11703	-4.12601	-4.18537	-4.28881	-4.39431	-4.45457	-4.55291	-4.80064	-5.24848	-5.96082	-6.87096	-7.84906	-8.7933	-9.34612	-7.3051	-2.81498	-1.70321	-2.67071	-4.06989	-5.31406	-6.3512	-7.19211
	-15.3955	-6.09931	-6.29179	-6.40377	-6.48002	-6.58525	-6.68311	-6.75225	-6.73331	-6.59374	-6.41262	-6.21889	-6.03488	-5.84777	-5.61853	-5.31301	-5.03792	-4.8404	-4.70184	-4.55507	-4.39437	-4.25282	-4.22339	-4.2605	-4.28751	-4.24576	-4.22214	-4.23236	-4.28933	-4.35294	-4.38795	-4.4379	-4.53967	-4.68891	-4.91965	-5.35743	-6.14	-7.1996	-8.25437	-8.97738	-9.3332	-7.99374	-4.12579	-2.60664	-3.62789	-5.06684	-6.29639	-7.28741	-8.15464
	-15.2453	-5.98865	-6.22855	-6.37976	-6.45266	-6.47334	-6.4551	-6.41763	-6.35982	-6.21311	-6.01954	-5.83485	-5.6745	-5.56507	-5.43827	-5.27419	-5.10535	-5.02498	-4.99402	-4.91415	-4.79619	-4.67104	-4.54569	-4.48808	-4.45607	-4.37899	-4.26507	-4.19619	-4.21107	-4.30895	-4.42505	-4.4961	-4.58701	-4.76955	-5.06983	-5.61776	-6.41826	-7.45351	-8.55389	-9.44814	-9.83213	-8.87873	-6.00883	-4.34156	-5.10087	-6.25574	-7.46168	-8.58562	-9.56023
	-15.0951	-5.81316	-5.9754	-6.16559	-6.29066	-6.31169	-6.27119	-6.14009	-5.96752	-5.75831	-5.61524	-5.51877	-5.39027	-5.27243	-5.18069	-5.13755	-5.17361	-5.22276	-5.26755	-5.21974	-5.115	-5.01621	-4.88471	-4.76448	-4.65582	-4.54937	-4.48712	-4.46492	-4.44039	-4.43873	-4.48518	-4.62427	-4.81244	-4.99203	-5.23079	-5.71433	-6.50203	-7.53818	-8.63393	-9.40596	-9.29573	-8.83639	-8.26092	-7.26036	-7.32039	-8.35726	-9.50135	-10.544	-11.4652
	-14.9449	-5.62206	-5.75975	-5.86526	-5.9173	-5.89087	-5.82803	-5.70725	-5.60965	-5.48106	-5.32728	-5.25004	-5.20433	-5.15639	-5.12109	-5.10761	-5.16531	-5.30848	-5.44034	-5.53494	-5.52116	-5.42907	-5.29945	-5.16399	-5.03681	-4.93512	-4.84675	-4.73559	-4.68775	-4.71605	-4.75223	-4.79039	-4.90809	-5.03932	-5.2495	-5.68979	-6.43297	-7.39824	-8.36746	-9.10159	-9.17819	-8.40954	-8.83677	-11.5531	-10.6941	-11.2904	-12.0087	-12.774	-13.6603
	-14.7947	-5.45151	-5.49032	-5.49302	-5.42455	-5.35061	-5.30026	-5.23135	-5.18488	-5.11756	-5.03435	-4.99316	-4.97181	-4.94833	-4.97235	-5.0379	-5.16136	-5.33688	-5.55962	-5.7022	-5.74627	-5.70382	-5.60507	-5.50637	-5.43355	-5.34096	-5.23947	-5.09612	-5.00044	-4.98345	-4.97207	-4.9333	-4.88259	-4.88794	-5.00853	-5.39358	-6.0974	-7.00817	-7.95055	-8.76278	-8.76708	-7.72235	-7.72751	-12.0252	-17.4243	-15.7231	-15.6564	-16.1368	-17.0249
	-14.6445	-5.19792	-5.10673	-5.07277	-5.026	-4.93885	-4.84021	-4.81193	-4.79481	-4.78794	-4.83641	-4.87101	-4.8665	-4.88289	-4.94805	-5.03024	-5.1341	-5.3074	-5.48839	-5.60852	-5.66987	-5.73774	-5.78424	-5.80684	-5.80183	-5.75302	-5.70245	-5.59975	-5.46573	-5.31026	-5.13551	-4.97352	-4.81304	-4.66883	-4.63666	-4.91817	-5.62836	-6.61761	-7.6536	-8.55488	-8.75629	-7.36643	-6.90497	-9.64146	-15.251	-21.9279	-21.6599	-20.3139	-20.4631
	-14.4943	-5.14437	-4.96443	-4.79899	-4.67461	-4.60627	-4.5348	-4.45022	-4.4495	-4.55302	-4.73452	-4.85345	-4.89633	-4.90793	-4.96828	-5.06883	-5.22078	-5.33104	-5.44069	-5.52755	-5.61088	-5.75652	-5.91714	-6.07458	-6.20934	-6.23723	-6.19709	-6.08398	-5.84564	-5.56422	-5.29188	-4.9892	-4.69393	-4.50579	-4.46015	-4.73349	-5.42392	-6.35074	-7.265	-8.05196	-8.63485	-7.7331	-6.6583	-8.34691	-13.0382	-19.9591	-26.2161	-22.2296	-22.7758
	-14.3441	-4.92254	-4.78661	-4.67598	-4.50143	-4.33534	-4.22963	-4.22024	-4.33129	-4.49788	-4.60741	-4.71418	-4.87625	-4.97604	-5.0791	-5.18684	-5.26205	-5.34839	-5.44239	-5.51167	-5.56191	-5.65959	-5.89038	-6.16671	-6.39068	-6.52134	-6.52481	-6.35631	-6.05525	-5.67593	-5.3028	-4.90796	-4.53651	-4.25737	-4.16773	-4.44052	-5.10345	-6.0537	-7.13331	-8.18063	-8.77419	-7.52497	-6.55021	-8.67508	-12.5844	-17.5077	-22.9341	-27.5485	-24.2042
	-14.1939	-4.83345	-4.64437	-4.46075	-4.33202	-4.21059	-4.07686	-4.05448	-4.15967	-4.36879	-4.54752	-4.69402	-4.7955	-4.88137	-4.97225	-5.0832	-5.18795	-5.28114	-5.32586	-5.3268	-5.38576	-5.57265	-5.80799	-6.06901	-6.31546	-6.46369	-6.49433	-6.34214	-6.11387	-5.76028	-5.37724	-4.99303	-4.65128	-4.39225	-4.28995	-4.49465	-5.11744	-6.09228	-7.18334	-8.18779	-8.84518	-7.57985	-6.77125	-8.77377	-12.82	-17.3448	-22.0492	-26.8906	-27.1
	-14.0437	-4.86013	-4.68381	-4.55839	-4.43104	-4.32222	-4.27384	-4.27165	-4.35629	-4.49077	-4.6426	-4.75912	-4.86349	-4.94082	-5.00422	-5.06995	-5.14504	-5.21363	-5.2512	-5.33102	-5.45506	-5.58038	-5.72844	-5.8838	-6.08126	-6.19399	-6.21253	-6.07835	-5.83063	-5.5281	-5.21643	-4.9562	-4.6743	-4.49155	-4.4577	-4.74374	-5.43916	-6.46882	-7.59267	-8.54751	-9.06474	-7.63271	-6.82325	-8.62124	-12.8527	-17.8446	-22.4303	-23.1081	-25.1988
	-13.8935	-4.97549	-4.85488	-4.81809	-4.81079	-4.7332	-4.62996	-4.6007	-4.62308	-4.70365	-4.78822	-4.82999	-4.8943	-4.96572	-5.016	-5.05043	-5.06848	-5.16993	-5.33895	-5.50184	-5.55473	-5.57436	-5.637	-5.68753	-5.71053	-5.71569	-5.68002	-5.56249	-5.38881	-5.2648	-5.1174	-4.97459	-4.82703	-4.73649	-4.7994	-5.15238	-5.88274	-6.76105	-7.67927	-8.44356	-8.55741	-7.48988	-6.8707	-9.322	-13.7156	-19.0948	-19.779	-20.118	-20.5486
	-13.7433	-5.14349	-5.10268	-5.08108	-5.07229	-5.08278	-5.03334	-4.96262	-4.90513	-4.89033	-4.87707	-4.88902	-4.90911	-4.87463	-4.86643	-4.91452	-4.9727	-5.05141	-5.2175	-5.41609	-5.4916	-5.49566	-5.45382	-5.34063	-5.19548	-5.12017	-5.0766	-5.05882	-5.01284	-4.92791	-4.87747	-4.88905	-4.95001	-5.03548	-5.18646	-5.53908	-6.25543	-7.26001	-8.3852	-9.39106	-9.75345	-8.14178	-8.09198	-11.7495	-14.6806	-14.7519	-15.2969	-15.6432	-16.6027
	-13.5931	-5.44896	-5.46467	-5.50095	-5.5845	-5.59874	-5.55209	-5.46751	-5.33938	-5.19209	-5.1452	-5.09717	-5.0613	-5.01993	-4.9715	-4.94134	-5.00305	-5.08578	-5.17914	-5.28764	-5.39185	-5.3908	-5.29189	-5.06177	-4.88066	-4.75478	-4.68881	-4.68038	-4.68242	-4.6818	-4.75034	-4.90202	-5.0347	-5.21052	-5.43693	-5.91391	-6.70254	-7.70403	-8.8476	-9.61357	-9.49002	-8.53405	-8.85403	-8.80693	-9.62199	-10.6928	-11.7594	-12.6115	-13.4479
	-13.4429	-5.59655	-5.76613	-5.89829	-5.95211	-5.94808	-5.88408	-5.79523	-5.64294	-5.44391	-5.2768	-5.22649	-5.2046	-5.16816	-5.07287	-4.96755	-4.938	-5.01686	-5.11586	-5.17212	-5.11054	-4.97596	-4.8169	-4.6509	-4.53695	-4.45106	-4.34117	-4.26219	-4.3027	-4.3827	-4.52178	-4.69365	-4.88717	-5.10581	-5.4047	-5.85379	-6.58721	-7.58127	-8.66365	-9.44894	-9.72472	-9.64689	-7.46368	-5.8895	-6.60216	-7.82753	-8.95562	-9.93305	-10.8012
	-13.2927	-5.91526	-6.14406	-6.28811	-6.32669	-6.34502	-6.34729	-6.20348	-5.97039	-5.70811	-5.55516	-5.52936	-5.44789	-5.36469	-5.19991	-5.03105	-4.89398	-4.88799	-4.88246	-4.82582	-4.69702	-4.52716	-4.38889	-4.28065	-4.18291	-4.1214	-4.09962	-4.11425	-4.17653	-4.23792	-4.32461	-4.51366	-4.72564	-4.94014	-5.18237	-5.64579	-6.39862	-7.33355	-8.38268	-9.28394	-9.58475	-8.85038	-4.86917	-3.52561	-4.59193	-6.0639	-7.33943	-8.4342	-9.28956
	-13.1425	-5.99791	-6.19467	-6.42975	-6.5688	-6.60304	-6.60251	-6.54015	-6.3834	-6.17568	-5.98629	-5.82758	-5.75645	-5.64251	-5.44923	-5.20453	-4.99019	-4.76824	-4.58105	-4.47497	-4.37614	-4.28215	-4.1446	-4.02259	-3.97862	-4.04525	-4.12728	-4.18982	-4.25955	-4.32408	-4.40967	-4.54174	-4.70861	-4.83935	-4.99601	-5.42007	-6.22042	-7.23961	-8.45586	-9.4029	-9.84427	-7.90153	-2.8983	-2.21259	-3.43037	-4.81575	-6.03904	-7.02518	-7.82459
	-12.9923	-6.27951	-6.39027	-6.52322	-6.6314	-6.68945	-6.70911	-6.60792	-6.53818	-6.45874	-6.38356	-6.24328	-6.04602	-5.79675	-5.45786	-5.14743	-4.84182	-4.54373	-4.27661	-4.07229	-4.00235	-3.94889	-3.89001	-3.84187	-3.82842	-3.87012	-3.95247	-4.08063	-4.18069	-4.2748	-4.31458	-4.3731	-4.46501	-4.56845	-4.71876	-5.13964	-5.92915	-6.97905	-8.11087	-8.99542	-9.30881	-6.9317	-2.26834	-1.30608	-2.49399	-4.0042	-5.29524	-6.29795	-7.06692
	-12.8421	-6.41642	-6.55217	-6.65159	-6.6654	-6.67294	-6.64403	-6.6808	-6.72988	-6.68673	-6.5894	-6.41404	-6.15387	-5.83573	-5.51416	-5.14727	-4.75927	-4.41758	-4.13607	-3.97415	-3.8591	-3.78095	-3.73347	-3.75391	-3.79024	-3.82991	-3.91727	-4.01644	-4.12132	-4.22152	-4.32423	-4.37791	-4.39417	-4.42074	-4.53378	-4.90209	-5.67884	-6.68204	-7.75809	-8.77038	-9.25729	-6.4974	-1.88906	-0.928251	-2.13646	-3.63822	-4.90663	-5.97244	-6.75483
	-12.6919	-6.42171	-6.58428	-6.70075	-6.71502	-6.72162	-6.77288	-6.87578	-6.90391	-6.81001	-6.6792	-6.49247	-6.24096	-5.93286	-5.65004	-5.21076	-4.74548	-4.4332	-4.23479	-4.02971	-3.83109	-3.69802	-3.68463	-3.76919	-3.87388	-3.94112	-3.97136	-4.03718	-4.13341	-4.24745	-4.32442	-4.35266	-4.37474	-4.4399	-4.59526	-4.95954	-5.63657	-6.73929	-7.8884	-8.87656	-9.0512	-6.36613	-1.69556	-1.25144	-2.4688	-3.84858	-5.02785	-5.99021	-6.88098
	-12.5417	-6.24076	-6.38844	-6.53389	-6.6553	-6.74226	-6.81223	-6.79877	-6.75643	-6.65647	-6.63936	-6.50545	-6.26909	-5.93112	-5.55869	-5.16274	-4.85493	-4.58482	-4.31469	-4.10366	-3.94244	-3.82986	-3.77363	-3.78403	-3.79872	-3.86878	-3.98597	-4.12421	-4.15003	-4.15916	-4.2134	-4.40854	-4.56785	-4.66539	-4.74552	-5.09372	-5.92231	-6.9753	-8.0043	-8.97426	-9.6555	-6.55681	-2.27287	-1.68633	-3.07023	-4.45718	-5.61388	-6.54019	-7.39443
	-12.3915	-6.0401	-6.26313	-6.3921	-6.58005	-6.68949	-6.71797	-6.6837	-6.55081	-6.39705	-6.24626	-6.13553	-6.05914	-5.85887	-5.53121	-5.19188	-4.93819	-4.76997	-4.62215	-4.44958	-4.27678	-4.13408	-4.07151	-4.01652	-4.01099	-4.01148	-4.0096	-4.10227	-4.14734	-4.15976	-4.1836	-4.36073	-4.58658	-4.8026	-4.97336	-5.38529	-6.16208	-7.24753	-8.53022	-9.37548	-9.64407	-8.89115	-4.05651	-2.75659	-3.95071	-5.45858	-6.62333	-7.51278	-8.3724
	-12.2413	-5.91636	-6.17014	-6.34045	-6.51425	-6.6067	-6.55435	-6.44486	-6.28475	-6.1049	-5.89946	-5.74381	-5.63711	-5.47026	-5.28776	-5.13272	-5.03363	-4.93212	-4.82881	-4.71594	-4.61532	-4.50917	-4.38708	-4.28294	-4.19996	-4.15137	-4.13117	-4.12909	-4.16189	-4.22415	-4.32492	-4.49785	-4.72027	-4.92825	-5.1658	-5.64075	-6.40276	-7.4485	-8.61236	-9.42395	-9.09924	-9.26703	-6.37152	-4.46711	-5.33544	-6.70092	-7.89843	-8.85902	-9.79154
	-12.0911	-5.71288	-5.88274	-6.07616	-6.26546	-6.35851	-6.32729	-6.15221	-5.93519	-5.76591	-5.58886	-5.47224	-5.35353	-5.29477	-5.19703	-5.1164	-5.08677	-5.10579	-5.12467	-5.1112	-5.02341	-4.93245	-4.81278	-4.64958	-4.5434	-4.43873	-4.37307	-4.34756	-4.32543	-4.39345	-4.5233	-4.68017	-4.83739	-5.03382	-5.24756	-5.68841	-6.47699	-7.46497	-8.55407	-9.38482	-9.34178	-9.08222	-8.91883	-7.11685	-7.42073	-8.63157	-9.77697	-10.7973	-11.878
	-11.9409	-5.35261	-5.51863	-5.7234	-5.82431	-5.79361	-5.77361	-5.69162	-5.58312	-5.41153	-5.25541	-5.14989	-5.11392	-5.11262	-5.08461	-5.0717	-5.10591	-5.18589	-5.28909	-5.3459	-5.32007	-5.18282	-5.04791	-4.93023	-4.88034	-4.82965	-4.70758	-4.60126	-4.58428	-4.61718	-4.67444	-4.72629	-4.80285	-4.94196	-5.12419	-5.54649	-6.32032	-7.38648	-8.53375	-9.11277	-8.92948	-8.54181	-9.15554	-10.9476	-10.5197	-10.934	-12.1613	-13.1291	-14.1749
	-11.7907	-5.20792	-5.32738	-5.37837	-5.40978	-5.39811	-5.30479	-5.23837	-5.14628	-5.05404	-4.97609	-4.91263	-4.92818	-4.93354	-4.94121	-5.02409	-5.12252	-5.34012	-5.50507	-5.54924	-5.53202	-5.45334	-5.38668	-5.32617	-5.26151	-5.19788	-5.09578	-5.0308	-5.02395	-5.00474	-4.94875	-4.89146	-4.82238	-4.79959	-4.90423	-5.24584	-5.93593	-6.93486	-8.03466	-8.87673	-9.01502	-8.33331	-8.16745	-12.6685	-16.9994	-15.9016	-15.9956	-16.5674	-17.4316
	-11.6405	-5.03477	-4.99286	-4.98952	-4.95377	-4.92321	-4.88409	-4.78674	-4.74257	-4.76177	-4.76155	-4.77208	-4.83965	-4.91166	-4.9654	-5.07784	-5.18103	-5.28213	-5.34537	-5.41982	-5.5097	-5.53037	-5.56971	-5.57477	-5.6155	-5.65532	-5.63539	-5.62539	-5.50966	-5.35409	-5.1709	-4.94623	-4.71065	-4.56024	-4.58791	-4.93016	-5.62995	-6.63463	-7.64214	-8.49329	-8.55466	-7.41758	-7.57521	-10.075	-14.9812	-21.8309	-21.0019	-22.2101	-20.8146
	-11.4903	-4.90834	-4.73715	-4.63387	-4.55316	-4.50467	-4.47436	-4.47254	-4.46574	-4.46064	-4.52167	-4.64341	-4.74535	-4.8746	-4.98702	-5.10012	-5.20898	-5.2561	-5.29074	-5.37099	-5.46129	-5.55974	-5.68613	-5.78635	-5.9433	-6.06145	-6.12231	-6.07956	-5.91132	-5.66784	-5.34568	-4.95594	-4.62051	-4.37928	-4.31773	-4.59721	-5.32991	-6.39073	-7.45991	-8.33508	-8.77413	-7.18107	-6.4223	-9.12961	-13.4835	-19.1967	-26.5129	-28.9343	-24.9345
	-11.3401	-4.90851	-4.66735	-4.49399	-4.40511	-4.3504	-4.32307	-4.26661	-4.25609	-4.36156	-4.4648	-4.52151	-4.6349	-4.79291	-4.9651	-5.11928	-5.1904	-5.22181	-5.26067	-5.39155	-5.52557	-5.71149	-5.85764	-6.03581	-6.22409	-6.38532	-6.45981	-6.41491	-6.25145	-5.93975	-5.48129	-5.03206	-4.65454	-4.38073	-4.27249	-4.53894	-5.23838	-6.20529	-7.27423	-8.17201	-8.42338	-7.82454	-7.08675	-9.69991	-14.3749	-18.836	-24.3793	-28.8407	-27.6211
	-11.1899	-4.9243	-4.68281	-4.51668	-4.39589	-4.34757	-4.34594	-4.32536	-4.27569	-4.29664	-4.37269	-4.4761	-4.62606	-4.80372	-4.94661	-5.04921	-5.19037	-5.26361	-5.28253	-5.36089	-5.4952	-5.69683	-5.90712	-6.08043	-6.24947	-6.36073	-6.4114	-6.37333	-6.21246	-5.90936	-5.50716	-5.07832	-4.68717	-4.39223	-4.32779	-4.65742	-5.43724	-6.47482	-7.52601	-8.40413	-8.82754	-7.25953	-6.36101	-7.94459	-12.3866	-17.8656	-22.9161	-24.6385	-23.5639
	-11.0397	-4.86238	-4.67383	-4.54204	-4.41638	-4.35726	-4.3742	-4.38825	-4.37374	-4.37233	-4.37935	-4.4544	-4.5884	-4.76597	-4.88622	-4.98183	-5.06043	-5.1624	-5.30565	-5.43469	-5.53227	-5.64117	-5.81247	-6.00858	-6.09295	-6.15514	-6.15831	-6.1172	-5.95776	-5.71739	-5.46297	-5.16102	-4.75078	-4.4844	-4.47488	-4.80873	-5.51156	-6.58506	-7.69	-8.61105	-9.15335	-7.90471	-6.94023	-9.1986	-13.389	-18.5208	-24.7075	-22.2079	-23.4629
	-10.8895	-5.04249	-4.8336	-4.73518	-4.6769	-4.64922	-4.59634	-4.5865	-4.57594	-4.55753	-4.52967	-4.51095	-4.5948	-4.70191	-4.85129	-4.95248	-5.03263	-5.2164	-5.4099	-5.56546	-5.66187	-5.67256	-5.69447	-5.73849	-5.77694	-5.80074	-5.79564	-5.68705	-5.53915	-5.41739	-5.24705	-5.0935	-4.91454	-4.75631	-4.77139	-5.18495	-5.9625	-6.92333	-7.92777	-8.86789	-8.67378	-7.67617	-7.38484	-10.0902	-16.8562	-19.1229	-19.4087	-19.7137	-21.4649
	-10.7393	-5.28879	-5.14084	-5.05921	-5.07597	-5.10225	-5.08668	-4.97376	-4.86369	-4.77087	-4.70726	-4.69733	-4.67447	-4.67959	-4.73845	-4.9043	-5.09559	-5.26822	-5.40111	-5.46168	-5.5208	-5.5903	-5.60328	-5.56538	-5.46372	-5.36999	-5.2967	-5.24672	-5.18414	-5.09908	-4.97351	-4.91552	-4.9049	-4.94997	-5.07309	-5.46211	-6.29219	-7.52345	-8.88035	-9.66184	-9.57649	-8.94381	-10.0144	-13.1952	-13.4347	-13.4247	-13.9542	-14.8841	-16.3631
	-10.5891	-5.5007	-5.48677	-5.48013	-5.46197	-5.49143	-5.50025	-5.45947	-5.31819	-5.08845	-4.91522	-4.8231	-4.76915	-4.74248	-4.78539	-4.8704	-5.0287	-5.20175	-5.35988	-5.40954	-5.36046	-5.30554	-5.22966	-5.11496	-4.97777	-4.83509	-4.74618	-4.72404	-4.7369	-4.75503	-4.72912	-4.7544	-4.8488	-4.96557	-5.20769	-5.6722	-6.43043	-7.41303	-8.59595	-9.6411	-9.58574	-9.11931	-9.73779	-8.76862	-8.98196	-9.93339	-11.1017	-12.1654	-12.9289
	-10.4389	-5.68993	-5.8109	-5.90793	-5.99541	-5.9987	-5.92511	-5.82884	-5.68153	-5.50222	-5.33237	-5.18776	-5.06	-4.99867	-5.02151	-5.05798	-5.14166	-5.23374	-5.28347	-5.27871	-5.2266	-5.11737	-4.94484	-4.79971	-4.71828	-4.64462	-4.52557	-4.45749	-4.48273	-4.54543	-4.62707	-4.73966	-4.85781	-5.01202	-5.31959	-5.86271	-6.74969	-7.77012	-8.76462	-9.4522	-9.51447	-9.60625	-6.70271	-5.23671	-6.03189	-7.49273	-8.83505	-9.70739	-10.3878
	-10.2887	-5.87505	-6.05091	-6.23987	-6.39336	-6.41433	-6.34824	-6.20551	-6.03991	-5.91151	-5.72	-5.53943	-5.34593	-5.20304	-5.13438	-5.12812	-5.16074	-5.11503	-5.02696	-4.95135	-4.82069	-4.69893	-4.54516	-4.38595	-4.3191	-4.33669	-4.34395	-4.31188	-4.31529	-4.37343	-4.47938	-4.64596	-4.80337	-4.93046	-5.18613	-5.74287	-6.57867	-7.52706	-8.45042	-8.96762	-9.22602	-7.92712	-4.46147	-3.34491	-4.49666	-5.96806	-7.16099	-7.97315	-8.72035
	-10.1385	-6.1486	-6.36629	-6.50188	-6.59607	-6.63315	-6.61065	-6.55241	-6.4725	-6.36038	-6.16388	-5.91897	-5.69877	-5.48491	-5.26477	-5.12341	-5.02238	-4.89128	-4.72363	-4.52077	-4.33476	-4.18421	-4.09161	-4.04657	-4.08205	-4.14452	-4.17415	-4.1817	-4.20864	-4.33334	-4.48514	-4.58123	-4.63506	-4.73038	-4.9568	-5.42787	-6.24811	-7.3324	-8.39632	-9.04799	-9.47403	-6.73257	-3.01755	-2.14756	-3.19403	-4.64699	-5.97807	-6.93599	-7.57504
	-9.98832	-6.15409	-6.3501	-6.49304	-6.57496	-6.61645	-6.65452	-6.70612	-6.79379	-6.79462	-6.61927	-6.34816	-6.04833	-5.72885	-5.43447	-5.16598	-4.89397	-4.65463	-4.47206	-4.31245	-4.12551	-3.94624	-3.82365	-3.8043	-3.88364	-4.0255	-4.14153	-4.1883	-4.22754	-4.28817	-4.37927	-4.45234	-4.50781	-4.58496	-4.76859	-5.20985	-6.0004	-7.0315	-8.08318	-9.11755	-9.59782	-6.38295	-2.48514	-1.49387	-2.54048	-3.93096	-5.20004	-6.24242	-7.02232
	-9.83812	-6.28754	-6.44197	-6.5166	-6.55986	-6.59612	-6.68096	-6.83416	-7.01935	-7.13268	-7.03989	-6.67527	-6.24314	-5.82599	-5.45029	-5.17031	-4.87837	-4.56476	-4.29218	-4.11414	-3.98273	-3.8607	-3.77235	-3.76621	-3.82542	-3.94002	-4.05004	-4.12516	-4.2223	-4.34337	-4.45581	-4.51036	-4.50605	-4.53949	-4.731	-5.20712	-5.9449	-6.88503	-7.91683	-8.74849	-9.43464	-6.25054	-1.98297	-1.06221	-2.26216	-3.73358	-4.94183	-5.77996	-6.41383
	-9.68792	-6.22542	-6.39321	-6.48922	-6.59069	-6.71091	-6.78962	-6.88812	-7.00464	-7.05093	-6.99457	-6.75618	-6.40732	-5.98245	-5.52407	-5.14072	-4.80588	-4.51858	-4.28157	-4.08127	-3.91352	-3.80569	-3.72172	-3.69005	-3.74812	-3.89346	-4.0542	-4.14258	-4.16692	-4.22671	-4.33695	-4.44049	-4.52968	-4.60492	-4.77102	-5.25852	-6.09693	-7.13088	-8.11524	-8.91278	-9.08256	-6.01265	-2.46795	-1.48176	-2.35581	-3.69387	-4.94671	-6.01326	-6.79482
	-9.53772	-6.19336	-6.25931	-6.36069	-6.48848	-6.65678	-6.84309	-6.94851	-6.9963	-6.97207	-6.84982	-6.62377	-6.33651	-5.97612	-5.58767	-5.24372	-4.93413	-4.65497	-4.42059	-4.23221	-4.07232	-3.98564	-3.92881	-3.8804	-3.86677	-3.91858	-4.05853	-4.19105	-4.2989	-4.39945	-4.48289	-4.54964	-4.64716	-4.749	-4.96647	-5.50735	-6.35838	-7.42068	-8.46511	-9.05974	-9.26204	-6.62588	-2.86495	-1.93321	-3.10075	-4.56697	-5.717	-6.53636	-7.23905
	-9.38752	-6.07202	-6.22927	-6.3851	-6.5426	-6.65111	-6.70707	-6.77334	-6.74315	-6.59569	-6.40075	-6.22091	-6.02201	-5.785	-5.49836	-5.19477	-4.93499	-4.75464	-4.60683	-4.44487	-4.32241	-4.2124	-4.09709	-4.00622	-3.97038	-4.00363	-4.08061	-4.18161	-4.28036	-4.34907	-4.42881	-4.52897	-4.67088	-4.81478	-5.0827	-5.59385	-6.44262	-7.52343	-8.6391	-9.56015	-9.70986	-7.48677	-4.30047	-3.31856	-4.18725	-5.47767	-6.64672	-7.50723	-8.17056
	-9.23732	-5.81062	-6.02948	-6.22399	-6.40989	-6.53539	-6.54744	-6.49859	-6.3407	-6.1213	-5.93025	-5.80512	-5.69514	-5.55529	-5.3953	-5.21042	-5.07631	-4.99559	-4.95463	-4.89954	-4.79976	-4.65937	-4.50402	-4.36347	-4.26041	-4.22717	-4.24819	-4.27278	-4.31561	-4.37397	-4.46644	-4.62762	-4.81957	-5.01681	-5.30082	-5.84882	-6.75041	-7.82533	-8.89859	-9.70391	-10.3423	-9.43774	-6.50716	-4.89857	-5.57214	-6.89309	-8.01988	-8.88892	-9.59998
	-9.08712	-5.63172	-5.83436	-6.02305	-6.18103	-6.27115	-6.25075	-6.14322	-5.97674	-5.76276	-5.5736	-5.47242	-5.42271	-5.34246	-5.23823	-5.14067	-5.11279	-5.1651	-5.2471	-5.27574	-5.19554	-5.0289	-4.86518	-4.72624	-4.59588	-4.50131	-4.44748	-4.4625	-4.51749	-4.59517	-4.67323	-4.78138	-4.93711	-5.12347	-5.40766	-5.92213	-6.71591	-7.70803	-8.78232	-9.64504	-9.93166	-10.0175	-8.93145	-7.7467	-8.00064	-9.05535	-10.0341	-10.8593	-11.729
	-8.93692	-5.42456	-5.5174	-5.67827	-5.83751	-5.90908	-5.82545	-5.6334	-5.4484	-5.3204	-5.27462	-5.22675	-5.14238	-5.09525	-5.08109	-5.1158	-5.21779	-5.34073	-5.43905	-5.49738	-5.52436	-5.48475	-5.3254	-5.10299	-4.94765	-4.87351	-4.84307	-4.84747	-4.85258	-4.86882	-4.9302	-5.03156	-5.10818	-5.12808	-5.25424	-5.71724	-6.52715	-7.57211	-8.57727	-9.30211	-9.30718	-8.90427	-9.90681	-11.5627	-11.901	-11.8487	-12.4031	-13.3271	-14.1456
	-8.78672	-5.24054	-5.26368	-5.31581	-5.3518	-5.33907	-5.27836	-5.18248	-5.09816	-5.0287	-4.94752	-4.92698	-4.95673	-4.9775	-4.9788	-5.00124	-5.09149	-5.27567	-5.50359	-5.67703	-5.73805	-5.69796	-5.62001	-5.53276	-5.44476	-5.35077	-5.27194	-5.21338	-5.19151	-5.20688	-5.17648	-5.06489	-4.91386	-4.854	-4.97087	-5.35049	-6.08256	-7.10413	-8.14782	-8.86176	-8.63913	-7.92867	-8.53677	-12.5404	-15.8782	-16.1371	-15.9226	-16.5171	-17.4465
	-8.63652	-5.13372	-5.06207	-4.97845	-4.9077	-4.84648	-4.79074	-4.75372	-4.71546	-4.67889	-4.6734	-4.71593	-4.78409	-4.85926	-4.91599	-4.99778	-5.1304	-5.29171	-5.45799	-5.61051	-5.76312	-5.89429	-5.98724	-6.01109	-5.96249	-5.88466	-5.80835	-5.73785	-5.62869	-5.47508	-5.30877	-5.08678	-4.82345	-4.60349	-4.59028	-4.93044	-5.68065	-6.69268	-7.74136	-8.65309	-8.8715	-7.76031	-7.58003	-9.90953	-14.9029	-21.5711	-22.3347	-20.2507	-20.2316
	-8.48632	-5.01182	-4.84096	-4.70115	-4.57811	-4.4433	-4.3338	-4.30565	-4.32919	-4.40955	-4.53529	-4.6334	-4.69572	-4.77679	-4.91195	-5.07391	-5.19715	-5.26767	-5.35779	-5.4967	-5.69582	-5.90504	-6.09676	-6.28346	-6.4194	-6.44624	-6.36009	-6.21526	-5.99926	-5.7159	-5.37943	-5.00145	-4.63658	-4.35496	-4.27229	-4.53227	-5.22139	-6.23453	-7.41042	-8.65189	-8.89667	-7.76435	-7.19489	-9.15549	-13.226	-19.3561	-23.4951	-23.822	-24.3342
	-8.33611	-4.88694	-4.7388	-4.61495	-4.40652	-4.1848	-4.06653	-4.08204	-4.20719	-4.34204	-4.43016	-4.52401	-4.6857	-4.87465	-5.03136	-5.13564	-5.20276	-5.28899	-5.38554	-5.47235	-5.60077	-5.82133	-6.12513	-6.41265	-6.60191	-6.66595	-6.61055	-6.43466	-6.12715	-5.75145	-5.38371	-4.99759	-4.58139	-4.22288	-4.09117	-4.357	-5.02725	-6.00207	-7.07752	-8.20809	-8.49479	-7.34556	-6.68236	-8.81905	-12.9227	-18.056	-23.8053	-24.8985	-24.2977
	-8.18591	-4.84984	-4.70344	-4.52138	-4.3149	-4.17139	-4.13957	-4.17836	-4.23316	-4.30527	-4.41786	-4.54354	-4.67741	-4.80589	-4.9239	-5.04771	-5.15734	-5.25891	-5.33445	-5.37917	-5.48184	-5.70212	-6.02858	-6.35984	-6.57908	-6.67071	-6.61106	-6.3962	-6.07474	-5.722	-5.3667	-5.0096	-4.67684	-4.39372	-4.29434	-4.56123	-5.24324	-6.25311	-7.31697	-8.16729	-8.50915	-7.67012	-7.04284	-8.72209	-12.5595	-17.8043	-22.7685	-25.2479	-24.9327
	-8.03571	-4.93656	-4.74901	-4.62733	-4.53297	-4.43228	-4.35218	-4.36662	-4.44273	-4.50892	-4.56153	-4.6205	-4.72036	-4.83542	-4.92041	-4.99541	-5.10824	-5.24722	-5.39227	-5.51594	-5.60053	-5.71475	-5.88197	-6.06062	-6.22816	-6.3132	-6.24469	-6.05309	-5.81	-5.556	-5.29514	-5.01425	-4.74118	-4.56085	-4.5582	-4.88316	-5.59138	-6.52069	-7.41638	-7.97059	-7.96763	-7.24566	-7.1984	-9.629	-13.7495	-18.6246	-23.685	-25.0978	-25.6624
	-7.88551	-5.07001	-4.95783	-4.86492	-4.75618	-4.65903	-4.59593	-4.5813	-4.60269	-4.62243	-4.67004	-4.74624	-4.8251	-4.89899	-4.95548	-5.03167	-5.14628	-5.29354	-5.44117	-5.57598	-5.67931	-5.71239	-5.73312	-5.78948	-5.83974	-5.84619	-5.76577	-5.62013	-5.46636	-5.30611	-5.1495	-5.02295	-4.91455	-4.82252	-4.91022	-5.31788	-6.03046	-6.9578	-7.90991	-8.63543	-8.74597	-7.6825	-7.37861	-10.5394	-16.8303	-20.3153	-19.7189	-20.5445	-21.3962
	-7.73531	-5.32351	-5.21045	-5.10758	-5.05459	-5.03137	-5.00246	-4.91709	-4.8199	-4.77021	-4.77024	-4.77278	-4.75986	-4.74779	-4.78268	-4.90433	-5.07471	-5.23883	-5.38108	-5.50053	-5.56952	-5.56074	-5.5083	-5.40504	-5.29024	-5.19673	-5.12703	-5.06791	-4.96905	-4.85453	-4.83326	-4.91044	-5.00511	-5.06181	-5.17973	-5.56558	-6.35098	-7.45979	-8.58727	-9.41055	-9.66636	-9.34677	-10.0208	-13.3075	-15.1266	-13.9525	-14.2728	-15.2426	-16.2464
	-7.58511	-5.58841	-5.57547	-5.56945	-5.573	-5.52474	-5.48514	-5.41227	-5.29428	-5.18736	-5.07611	-4.96013	-4.88168	-4.85165	-4.86645	-4.92132	-5.02388	-5.17658	-5.30826	-5.38329	-5.39495	-5.33539	-5.21685	-5.07339	-4.96924	-4.86727	-4.79717	-4.74079	-4.67597	-4.69028	-4.77185	-4.91166	-5.06724	-5.23662	-5.47394	-5.93261	-6.744	-7.80349	-8.82244	-9.37508	-9.04421	-9.43303	-10.471	-9.59321	-8.94346	-9.7876	-11.0415	-12.1796	-12.9972
	-7.43491	-5.77244	-5.87752	-5.94024	-5.981	-5.99234	-5.93678	-5.85012	-5.72504	-5.57894	-5.42378	-5.28982	-5.18198	-5.08798	-5.03428	-5.0291	-5.0642	-5.07617	-5.03443	-5.0236	-5.0042	-4.90699	-4.76028	-4.59776	-4.44872	-4.35089	-4.30277	-4.30108	-4.33637	-4.40282	-4.52565	-4.6993	-4.92736	-5.19757	-5.52825	-6.06917	-6.88027	-7.85187	-8.82316	-9.54308	-9.76031	-9.12319	-7.11477	-5.5132	-6.15164	-7.45772	-8.8036	-9.96547	-10.8141
	-7.28471	-5.95793	-6.10041	-6.23481	-6.35248	-6.41735	-6.39875	-6.29633	-6.15829	-5.99098	-5.82606	-5.63591	-5.50263	-5.40898	-5.28991	-5.12557	-4.98332	-4.88359	-4.80744	-4.71198	-4.57287	-4.40722	-4.27618	-4.18275	-4.12795	-4.09839	-4.06275	-4.06674	-4.13116	-4.26077	-4.39526	-4.51945	-4.7102	-4.9815	-5.30972	-5.81984	-6.61254	-7.61195	-8.58206	-9.27649	-9.50393	-7.93723	-4.70621	-3.51146	-4.34911	-5.74462	-7.10691	-8.2883	-9.15148
	-7.13451	-6.07988	-6.27953	-6.40186	-6.4735	-6.50771	-6.52306	-6.53926	-6.49371	-6.43025	-6.29877	-6.08756	-5.89847	-5.68561	-5.43946	-5.17403	-4.93291	-4.73347	-4.55818	-4.409	-4.26202	-4.12428	-4.02051	-3.96547	-3.95906	-3.96194	-3.99636	-4.07142	-4.13373	-4.2273	-4.34428	-4.4671	-4.62586	-4.82209	-5.07216	-5.55618	-6.37527	-7.3376	-8.20257	-8.85593	-9.07301	-7.18875	-3.38595	-2.00073	-3.07152	-4.66944	-6.00279	-7.02639	-7.82337
	-6.98431	-6.28911	-6.41558	-6.52125	-6.63953	-6.7155	-6.77751	-6.83424	-6.85895	-6.78278	-6.61136	-6.42883	-6.21663	-5.94612	-5.60698	-5.21519	-4.86488	-4.52284	-4.24227	-4.0569	-3.91638	-3.80767	-3.74355	-3.75322	-3.83466	-3.9349	-4.01824	-4.1042	-4.18797	-4.26195	-4.33646	-4.42443	-4.5172	-4.62848	-4.79852	-5.21168	-6.01407	-7.092	-8.20656	-9.02753	-8.74428	-6.02656	-2.34596	-1.50076	-2.55644	-3.93241	-5.16834	-6.2152	-7.1454
	-6.83411	-6.34398	-6.45767	-6.57142	-6.6624	-6.7678	-6.85375	-6.93107	-6.99967	-6.98788	-6.89303	-6.69226	-6.42585	-6.07141	-5.63706	-5.20034	-4.77612	-4.40513	-4.11094	-3.8914	-3.73321	-3.63356	-3.5928	-3.61277	-3.67888	-3.81194	-3.97388	-4.12598	-4.2237	-4.25611	-4.26041	-4.31072	-4.38555	-4.46594	-4.6041	-5.01937	-5.82933	-6.93769	-8.11507	-9.05933	-8.85599	-5.91449	-2.12944	-1.14088	-2.11513	-3.61567	-5.05754	-6.06928	-6.70094
	-6.68391	-6.37662	-6.50514	-6.63266	-6.70171	-6.7924	-6.92619	-7.03405	-7.09349	-7.06644	-6.95614	-6.71699	-6.39636	-6.00355	-5.57314	-5.16469	-4.77879	-4.40684	-4.09909	-3.91115	-3.7943	-3.71917	-3.67028	-3.70739	-3.79503	-3.91752	-4.03882	-4.15203	-4.22034	-4.27243	-4.31142	-4.37863	-4.42321	-4.48221	-4.64643	-5.06607	-5.83804	-6.87626	-7.93012	-8.82035	-9.00913	-6.46994	-2.22909	-1.32205	-2.4388	-3.80548	-5.06418	-6.09773	-6.87757
	-6.53371	-6.38116	-6.52154	-6.60558	-6.64225	-6.68433	-6.73296	-6.81101	-6.8296	-6.80881	-6.67322	-6.44136	-6.18417	-5.87464	-5.55776	-5.19763	-4.84202	-4.55521	-4.34712	-4.18705	-4.04084	-3.9448	-3.92509	-3.94517	-3.96106	-3.96162	-3.99266	-4.06004	-4.14655	-4.26268	-4.30955	-4.31814	-4.40423	-4.51444	-4.70414	-5.12945	-5.9271	-7.05201	-8.19981	-9.09007	-9.21033	-7.04374	-2.88325	-1.71207	-2.83576	-4.29329	-5.54788	-6.60342	-7.52211
	-6.38351	-6.20869	-6.34519	-6.51465	-6.62009	-6.68446	-6.6476	-6.57907	-6.48727	-6.39171	-6.25669	-6.04961	-5.80416	-5.54485	-5.30878	-5.12168	-4.96909	-4.76041	-4.55712	-4.41723	-4.37556	-4.3651	-4.324	-4.24649	-4.20241	-4.15897	-4.12574	-4.07394	-4.05838	-4.1005	-4.23139	-4.35849	-4.43978	-4.54994	-4.81251	-5.34382	-6.15719	-7.14436	-8.15637	-9.02946	-9.49804	-7.89728	-4.28853	-3.02036	-3.90569	-5.15499	-6.41829	-7.54231	-8.48323
	-6.23331	-6.10774	-6.29575	-6.42798	-6.47897	-6.46591	-6.38214	-6.2594	-6.12298	-5.95504	-5.81312	-5.66119	-5.46718	-5.31485	-5.20479	-5.11763	-5.04713	-4.96703	-4.9167	-4.88946	-4.81832	-4.73603	-4.66339	-4.55331	-4.43627	-4.30718	-4.17631	-4.10165	-4.12372	-4.20804	-4.33352	-4.46723	-4.61431	-4.77976	-5.03312	-5.54339	-6.37702	-7.44676	-8.60282	-9.3904	-9.63092	-8.99513	-6.27412	-4.59805	-5.44371	-6.7833	-7.91115	-8.88631	-9.83273
	-6.08311	-5.85853	-6.03417	-6.15831	-6.20861	-6.19976	-6.11084	-5.94336	-5.72866	-5.51411	-5.40017	-5.31823	-5.18537	-5.09187	-5.04126	-5.02008	-5.00328	-5.04685	-5.12542	-5.17748	-5.1691	-5.09449	-4.95879	-4.8188	-4.66892	-4.52659	-4.44265	-4.35693	-4.32848	-4.35579	-4.45224	-4.60209	-4.76968	-4.93966	-5.20548	-5.723	-6.54611	-7.53589	-8.56523	-9.49871	-9.8603	-9.16462	-8.29767	-6.92069	-7.65843	-8.81324	-9.94112	-10.8395	-11.7974
	-5.93291	-5.66876	-5.80275	-5.8733	-5.8332	-5.77406	-5.67195	-5.58411	-5.44769	-5.2695	-5.12842	-5.04271	-5.00618	-5.02062	-5.00088	-5.00838	-5.08628	-5.20695	-5.35972	-5.49146	-5.52076	-5.44514	-5.31048	-5.16389	-5.03594	-4.9041	-4.75885	-4.65728	-4.62316	-4.6886	-4.785	-4.84456	-4.8907	-4.98705	-5.20536	-5.67057	-6.37947	-7.2787	-8.22774	-8.82855	-8.95873	-8.94388	-9.86501	-11.1773	-11.3389	-11.7352	-12.4891	-13.2927	-14.3552
	-5.78271	-5.39227	-5.44655	-5.43866	-5.37077	-5.23327	-5.12865	-5.09217	-5.04166	-4.92487	-4.87042	-4.86385	-4.91926	-4.96269	-4.9561	-4.96138	-5.07775	-5.25754	-5.43204	-5.56205	-5.62229	-5.61625	-5.60908	-5.58484	-5.49916	-5.38167	-5.2158	-5.09658	-5.04421	-5.03102	-4.98729	-4.93813	-4.85251	-4.80132	-4.94376	-5.3661	-6.09041	-7.00027	-7.96665	-8.74142	-8.6206	-7.69679	-7.76703	-11.2902	-15.6989	-15.939	-16.0405	-16.75	-17.4728
	-5.63251	-5.14256	-5.02222	-4.95971	-4.88895	-4.7934	-4.70745	-4.62539	-4.63296	-4.68321	-4.70215	-4.75019	-4.82414	-4.91236	-4.97063	-5.06159	-5.11457	-5.24234	-5.38735	-5.52887	-5.63485	-5.72967	-5.77537	-5.81937	-5.87431	-5.91163	-5.8531	-5.72946	-5.55636	-5.37112	-5.17784	-4.96951	-4.76645	-4.62448	-4.61725	-4.97693	-5.65582	-6.54267	-7.6315	-8.68707	-8.99323	-7.64941	-7.32567	-10.0222	-15.3742	-22.0638	-20.1912	-19.5789	-20.1813
	-5.48231	-4.95023	-4.79931	-4.66218	-4.49447	-4.34034	-4.29564	-4.31832	-4.35246	-4.44118	-4.5518	-4.66811	-4.77723	-4.87063	-4.939	-4.99235	-5.08357	-5.18849	-5.28781	-5.38105	-5.47766	-5.60436	-5.80918	-6.02364	-6.21362	-6.29993	-6.25821	-6.18126	-5.96858	-5.71301	-5.40655	-5.08808	-4.74101	-4.49057	-4.46332	-4.80484	-5.50253	-6.44627	-7.43707	-8.27453	-8.66141	-7.70558	-6.85369	-9.07316	-14.1081	-21.8645	-24.4773	-21.6067	-23.817
	-5.33211	-4.78856	-4.64133	-4.47905	-4.36383	-4.27992	-4.19651	-4.16608	-4.23253	-4.37926	-4.56594	-4.74267	-4.88841	-4.9504	-5.0015	-5.07796	-5.13261	-5.19474	-5.25512	-5.31389	-5.40879	-5.6203	-5.892	-6.16403	-6.3958	-6.57292	-6.58526	-6.42608	-6.15283	-5.77636	-5.38112	-5.03425	-4.70732	-4.50168	-4.43943	-4.72658	-5.45255	-6.41958	-7.39298	-8.4736	-8.90025	-7.67189	-7.02887	-9.01156	-12.7135	-17.9415	-22.8239	-27.2886	-35.5389
	-5.18191	-4.75561	-4.53602	-4.36758	-4.25975	-4.20081	-4.20134	-4.20104	-4.24293	-4.39868	-4.61532	-4.79552	-4.87732	-4.91971	-4.98932	-5.06642	-5.10718	-5.12501	-5.16411	-5.26467	-5.41807	-5.63574	-5.88218	-6.1285	-6.35726	-6.51409	-6.56458	-6.44027	-6.18571	-5.79556	-5.4066	-5.06853	-4.76881	-4.57606	-4.54134	-4.83825	-5.52962	-6.47147	-7.54219	-8.34944	-8.41721	-7.50684	-7.34182	-9.43452	-13.3553	-18.8213	-24.1019	-25.7121	-24.0924
	-5.03171	-4.84136	-4.69808	-4.53397	-4.40722	-4.36635	-4.36069	-4.35615	-4.37746	-4.43528	-4.55479	-4.7055	-4.8193	-4.84755	-4.83858	-4.8902	-4.95548	-5.06302	-5.14404	-5.25824	-5.39713	-5.60238	-5.8347	-6.031	-6.14905	-6.17515	-6.2084	-6.11266	-5.92168	-5.66403	-5.40876	-5.17372	-4.95023	-4.84296	-4.8572	-5.20442	-5.90915	-6.8645	-7.94246	-8.85486	-8.84555	-7.38671	-6.74366	-9.07487	-13.979	-19.8969	-27.2815	-25.4734	-25.7797
	-4.88151	-5.05828	-4.97475	-4.93007	-4.81962	-4.7529	-4.70865	-4.7214	-4.70963	-4.6823	-4.69494	-4.72606	-4.81172	-4.87279	-4.8614	-4.87191	-4.95046	-5.09689	-5.27971	-5.43086	-5.59394	-5.69883	-5.77095	-5.8286	-5.84543	-5.82337	-5.76161	-5.66521	-5.58823	-5.49124	-5.40686	-5.2629	-5.11824	-5.05281	-5.12467	-5.49384	-6.24134	-7.26631	-8.45313	-9.24451	-9.41136	-8.15211	-7.54339	-11.3192	-17.743	-19.9103	-18.483	-18.9601	-19.7148
	-4.73131	-5.38984	-5.41333	-5.35148	-5.2026	-5.08179	-5.04801	-5.0153	-4.98809	-4.91533	-4.79552	-4.71591	-4.74126	-4.84359	-4.89738	-4.92188	-4.99517	-5.16002	-5.36379	-5.55598	-5.65323	-5.66598	-5.67888	-5.63095	-5.57852	-5.43587	-5.30542	-5.16619	-5.1567	-5.24725	-5.29853	-5.24741	-5.19765	-5.17871	-5.37095	-5.86286	-6.62708	-7.59094	-8.56947	-9.33264	-9.25912	-8.77224	-8.61564	-12.9607	-13.5346	-12.8871	-13.9459	-14.6038	-15.8626
	-4.58111	-5.68163	-5.78025	-5.74662	-5.68985	-5.56722	-5.47337	-5.38495	-5.31273	-5.16773	-5.04371	-4.91061	-4.85135	-4.88456	-4.98187	-5.0783	-5.23275	-5.33203	-5.40313	-5.43675	-5.43646	-5.40048	-5.37139	-5.2933	-5.14837	-4.9831	-4.8392	-4.75797	-4.77872	-4.83262	-4.90666	-4.99491	-5.10478	-5.20555	-5.41019	-5.90023	-6.71846	-7.84786	-9.0154	-9.79444	-9.73143	-9.17444	-9.95741	-9.22359	-8.85916	-9.41017	-10.4987	-11.8432	-12.7962
	-4.43091	-5.83427	-6.02908	-6.15889	-6.15989	-6.01814	-5.88583	-5.7399	-5.65199	-5.53811	-5.38404	-5.20901	-5.12248	-5.10434	-5.17717	-5.17438	-5.25743	-5.28428	-5.28279	-5.22913	-5.15242	-5.08725	-4.97254	-4.87088	-4.77975	-4.64713	-4.5075	-4.42594	-4.42795	-4.53051	-4.66585	-4.79539	-4.96233	-5.09796	-5.37447	-5.91553	-6.74627	-7.70245	-8.70455	-9.41983	-9.88762	-9.80601	-7.16218	-5.19781	-5.85877	-7.03956	-8.27247	-9.44617	-10.4439
	-4.28071	-6.00397	-6.20654	-6.36883	-6.48503	-6.47149	-6.40451	-6.2405	-6.0469	-5.85255	-5.73712	-5.66318	-5.57846	-5.42624	-5.30111	-5.25936	-5.18185	-5.12226	-4.98308	-4.81557	-4.67654	-4.60245	-4.56953	-4.5171	-4.43151	-4.33881	-4.29453	-4.29335	-4.29672	-4.30605	-4.41709	-4.60873	-4.83825	-5.00436	-5.19372	-5.66231	-6.53648	-7.58618	-8.69076	-9.46841	-9.25034	-8.23315	-3.93379	-3.10712	-4.14579	-5.63338	-6.88243	-7.97412	-8.94094
	-4.13051	-6.11926	-6.3976	-6.55476	-6.64763	-6.73981	-6.68086	-6.61176	-6.43851	-6.29809	-6.16781	-6.01881	-5.91348	-5.77202	-5.59595	-5.34548	-5.0827	-4.88361	-4.72882	-4.52977	-4.34688	-4.25813	-4.22112	-4.18912	-4.15627	-4.14922	-4.16748	-4.23328	-4.28875	-4.28497	-4.33113	-4.45868	-4.62784	-4.79878	-5.03432	-5.50491	-6.28426	-7.31564	-8.37279	-9.25472	-9.80466	-6.98082	-2.65394	-1.70598	-3.00582	-4.6399	-5.98685	-6.94912	-7.73776
	-3.98031	-6.18419	-6.39155	-6.57705	-6.69413	-6.74228	-6.83069	-6.85538	-6.87084	-6.77482	-6.64956	-6.511	-6.31034	-6.06632	-5.74169	-5.37473	-5.00178	-4.71254	-4.44307	-4.27735	-4.14942	-4.06881	-4.01385	-4.00372	-4.04417	-4.10632	-4.18078	-4.25074	-4.347	-4.40662	-4.43103	-4.50121	-4.5529	-4.6509	-4.81714	-5.28678	-6.13888	-7.23629	-8.39302	-9.39343	-9.61313	-6.04572	-1.93735	-1.09362	-2.28887	-3.91352	-5.28944	-6.20121	-6.87837
	-3.83011	-6.20651	-6.44037	-6.57891	-6.63493	-6.7712	-6.87833	-6.95185	-7.03159	-7.03016	-6.95041	-6.77728	-6.50326	-6.20122	-5.82088	-5.37127	-4.91077	-4.55361	-4.29938	-4.10255	-3.93916	-3.86292	-3.83505	-3.83688	-3.91524	-4.02736	-4.12115	-4.2311	-4.28597	-4.31021	-4.36628	-4.40573	-4.47309	-4.56407	-4.70691	-5.14705	-5.97351	-6.98591	-8.06022	-9.09956	-9.33062	-6.26842	-1.40643	-0.918997	-2.2788	-3.80479	-5.04593	-5.93053	-6.66542
	-3.67991	-6.15984	-6.24578	-6.45509	-6.60112	-6.70821	-6.87676	-7.0174	-7.10441	-7.10126	-7.03374	-6.83087	-6.57085	-6.19786	-5.8179	-5.40491	-5.00754	-4.62581	-4.33147	-4.10821	-3.98097	-3.91645	-3.83126	-3.82344	-3.86811	-3.98698	-4.07918	-4.17901	-4.24271	-4.27903	-4.3112	-4.39765	-4.4852	-4.5793	-4.77938	-5.23407	-6.03921	-7.08186	-8.08414	-8.94324	-9.47347	-6.04977	-1.78065	-1.26895	-2.50019	-3.96681	-5.24056	-6.13073	-6.79111
	-3.52971	-6.0613	-6.22015	-6.36612	-6.54108	-6.68556	-6.75252	-6.81273	-6.84796	-6.85127	-6.77872	-6.64603	-6.35011	-6.04527	-5.69025	-5.34238	-5.00948	-4.71838	-4.51985	-4.3826	-4.24383	-4.10473	-4.02713	-3.99461	-4.00484	-4.04037	-4.06028	-4.07535	-4.10012	-4.17373	-4.25409	-4.34522	-4.47408	-4.64958	-4.88762	-5.39107	-6.23679	-7.20774	-8.16726	-8.86375	-9.53763	-7.13079	-3.03459	-2.12713	-3.08466	-4.35218	-5.57982	-6.80803	-7.7367
	-3.37951	-5.85101	-6.1041	-6.39164	-6.54711	-6.67235	-6.73918	-6.75234	-6.71867	-6.62233	-6.47627	-6.31038	-6.10984	-5.92033	-5.68487	-5.47274	-5.20208	-4.95037	-4.75352	-4.66465	-4.57257	-4.41563	-4.21643	-4.09209	-4.08324	-4.1404	-4.12776	-4.08219	-4.08213	-4.18961	-4.36733	-4.47855	-4.59505	-4.76287	-5.09534	-5.69846	-6.51875	-7.50243	-8.51281	-9.27387	-10.1533	-8.45366	-4.54995	-3.23939	-4.20161	-5.4525	-6.55673	-7.53518	-8.41484
	-3.22931	-5.8458	-6.09015	-6.30639	-6.41381	-6.45645	-6.46208	-6.39116	-6.23965	-6.13833	-5.97031	-5.78598	-5.61389	-5.53776	-5.4585	-5.34675	-5.24598	-5.18185	-5.08636	-4.96345	-4.77961	-4.59989	-4.46447	-4.40248	-4.3267	-4.24034	-4.19864	-4.15222	-4.18867	-4.31897	-4.40844	-4.51536	-4.66693	-4.88935	-5.18569	-5.75614	-6.5737	-7.65519	-8.69337	-9.33505	-9.27378	-9.17817	-6.47945	-5.07173	-5.66591	-6.84751	-8.0985	-9.25976	-10.1821
	-3.07911	-5.68071	-5.84174	-5.9707	-6.10042	-6.17685	-6.12806	-6.01876	-5.89035	-5.78064	-5.58607	-5.45327	-5.38956	-5.35491	-5.31393	-5.32502	-5.36464	-5.41217	-5.39046	-5.32495	-5.20887	-5.0466	-4.9101	-4.7516	-4.63487	-4.5203	-4.41726	-4.40329	-4.44871	-4.50864	-4.56645	-4.6657	-4.84839	-5.06472	-5.35681	-5.8864	-6.73565	-7.79078	-8.93888	-9.53694	-8.77761	-8.66537	-8.84977	-8.04676	-7.93389	-8.77102	-9.98608	-11.1124	-12.0102
	-2.92891	-5.56759	-5.71884	-5.82936	-5.82626	-5.73489	-5.63244	-5.49372	-5.39118	-5.34655	-5.25516	-5.1022	-5.05735	-5.09016	-5.20334	-5.28879	-5.37226	-5.43068	-5.46603	-5.47254	-5.47237	-5.39043	-5.2587	-5.12128	-5.02648	-4.96869	-4.8728	-4.72071	-4.62255	-4.64213	-4.7648	-4.8987	-4.96147	-5.01318	-5.22465	-5.72978	-6.5548	-7.55793	-8.45777	-8.98067	-9.01629	-7.69933	-9.23114	-11.5525	-11.0773	-11.5987	-12.5426	-13.5726	-14.6867
	-2.7787	-5.40394	-5.41679	-5.37319	-5.33165	-5.28442	-5.1735	-5.06043	-4.98966	-4.94876	-4.91355	-4.85243	-4.79975	-4.82741	-4.95325	-5.09214	-5.19796	-5.29915	-5.37527	-5.45112	-5.52353	-5.58344	-5.55627	-5.48918	-5.45273	-5.40353	-5.36811	-5.29573	-5.18693	-5.09662	-5.04689	-4.99357	-4.92694	-4.87057	-4.91025	-5.35375	-6.22362	-7.33227	-8.43849	-9.3431	-9.12338	-7.50964	-7.58947	-12.649	-16.2143	-15.7342	-16.1456	-16.9127	-17.8463
	-2.6285	-5.36412	-5.24267	-5.14521	-5.04065	-4.93255	-4.86288	-4.82297	-4.81681	-4.79807	-4.74441	-4.74135	-4.81782	-4.86473	-4.94977	-5.02642	-5.10993	-5.23128	-5.39134	-5.50375	-5.57107	-5.65106	-5.7596	-5.85379	-5.93802	-5.95005	-5.92303	-5.83327	-5.66314	-5.47435	-5.29645	-5.04843	-4.82682	-4.64408	-4.66869	-5.04503	-5.75135	-6.70408	-7.7291	-8.63942	-9.12695	-7.34565	-7.21571	-9.79197	-15.4204	-23.2542	-21.1334	-20.4858	-21.5412
	-2.4783	-5.21318	-5.02955	-4.85285	-4.70491	-4.60795	-4.5615	-4.55582	-4.58721	-4.58091	-4.59941	-4.64482	-4.71571	-4.83614	-4.94705	-5.02299	-5.09343	-5.17328	-5.2595	-5.38141	-5.51828	-5.68924	-5.90099	-6.11281	-6.31165	-6.45308	-6.42974	-6.2999	-6.07575	-5.79082	-5.47106	-5.07653	-4.72068	-4.44094	-4.41052	-4.79008	-5.53868	-6.44588	-7.46161	-8.34495	-8.35098	-7.05826	-6.4927	-8.81311	-13.1649	-19.8312	-23.1241	-25.2731	-25.8414
	-2.3281	-5.03435	-4.79711	-4.57373	-4.4101	-4.36898	-4.35954	-4.37416	-4.42852	-4.50329	-4.5845	-4.65528	-4.71421	-4.7923	-4.89628	-5.03208	-5.12354	-5.15468	-5.18376	-5.27278	-5.44323	-5.62978	-5.85787	-6.13166	-6.35583	-6.56866	-6.65903	-6.52977	-6.2078	-5.78614	-5.34894	-4.94422	-4.59465	-4.33777	-4.23336	-4.49761	-5.22021	-6.2736	-7.36319	-8.60919	-9.014	-7.34793	-6.79257	-9.03146	-13.4547	-18.5961	-23.7738	-25.0403	-27.9373
	-2.1779	-4.85125	-4.66058	-4.48127	-4.35401	-4.29706	-4.28959	-4.30167	-4.35792	-4.45249	-4.56471	-4.66305	-4.71459	-4.7411	-4.82606	-4.9559	-5.0862	-5.15571	-5.16881	-5.18733	-5.32381	-5.50857	-5.75996	-6.01947	-6.24379	-6.44599	-6.48173	-6.35605	-6.08528	-5.68423	-5.26293	-4.90426	-4.59742	-4.38967	-4.34907	-4.61825	-5.33431	-6.37546	-7.5241	-8.55189	-8.39488	-7.23341	-6.77601	-9.13973	-13.5446	-18.191	-25.861	-25.5795	-26.4025
	-2.0277	-4.87975	-4.67201	-4.54316	-4.51658	-4.4879	-4.44078	-4.43124	-4.48318	-4.59939	-4.70576	-4.73907	-4.71188	-4.71425	-4.81054	-4.91551	-5.00399	-5.09548	-5.18783	-5.2842	-5.40512	-5.51632	-5.67761	-5.85402	-6.03184	-6.12369	-6.15316	-6.10719	-5.88151	-5.5532	-5.22779	-4.94692	-4.8027	-4.67561	-4.64695	-4.94166	-5.61678	-6.58014	-7.65362	-8.46915	-8.63387	-7.4696	-7.64371	-10.6963	-15.9498	-27.2344	-26.1883	-24.6742	-24.4458
	-1.8775	-4.99776	-4.94223	-4.93621	-4.8749	-4.83377	-4.78717	-4.7644	-4.76401	-4.75682	-4.77428	-4.81614	-4.82974	-4.82524	-4.84825	-4.87401	-4.93707	-5.07961	-5.26118	-5.36921	-5.40976	-5.45458	-5.5313	-5.58474	-5.62262	-5.64919	-5.63396	-5.516	-5.33643	-5.17648	-5.05581	-4.9496	-4.85537	-4.82458	-4.93031	-5.32223	-6.08595	-7.0766	-8.11106	-9.00012	-9.10016	-7.95979	-8.48274	-11.2886	-17.3883	-18.3198	-17.4297	-18.0811	-19.7207
	-1.7273	-5.24504	-5.24502	-5.29227	-5.27375	-5.16757	-5.06825	-5.01055	-4.94813	-4.90886	-4.89199	-4.86199	-4.85032	-4.85441	-4.86041	-4.86491	-4.96191	-5.15073	-5.30299	-5.37364	-5.41289	-5.37103	-5.28208	-5.22224	-5.21024	-5.18264	-5.1169	-5.03549	-4.96901	-4.97487	-4.9866	-4.99995	-5.03752	-5.13224	-5.34575	-5.81081	-6.59164	-7.65411	-8.73393	-9.5688	-9.2701	-8.60854	-9.92914	-12.5604	-12.4889	-12.5587	-13.5469	-14.4826	-16.0468
	-1.5771	-5.48342	-5.55353	-5.59266	-5.61959	-5.58857	-5.47759	-5.345	-5.2165	-5.09448	-4.9949	-4.93895	-4.89918	-4.86931	-4.85837	-4.87969	-4.95209	-5.05581	-5.1709	-5.24836	-5.22347	-5.1056	-4.98406	-4.84909	-4.74493	-4.65614	-4.57791	-4.53703	-4.53075	-4.58781	-4.66854	-4.78234	-4.97407	-5.20498	-5.48493	-5.96122	-6.72778	-7.80341	-8.84937	-9.78893	-10.0204	-9.37868	-9.94787	-9.13278	-8.77612	-9.38914	-10.4495	-11.7484	-13.224
	-1.4269	-5.7304	-5.88617	-5.99583	-5.99794	-5.96482	-5.91998	-5.7886	-5.6125	-5.42974	-5.32574	-5.27695	-5.22257	-5.14044	-5.04087	-5.0044	-5.0452	-5.07275	-5.06259	-5.02105	-4.94795	-4.8402	-4.67222	-4.52349	-4.39486	-4.29618	-4.30197	-4.34321	-4.36155	-4.4032	-4.51768	-4.69544	-4.89097	-5.09542	-5.36657	-5.90548	-6.78619	-7.89128	-8.97813	-9.71719	-9.59911	-9.23726	-7.12113	-5.66432	-6.04369	-7.24344	-8.5605	-9.79643	-10.7246
	-1.2767	-5.89734	-6.03715	-6.15452	-6.25385	-6.27321	-6.25033	-6.16906	-6.02566	-5.85984	-5.73034	-5.65434	-5.52917	-5.40196	-5.29762	-5.18961	-5.07704	-4.97467	-4.87785	-4.77818	-4.66137	-4.5152	-4.36672	-4.24293	-4.16208	-4.13631	-4.14062	-4.18186	-4.24104	-4.32563	-4.44101	-4.60184	-4.76302	-4.91671	-5.16422	-5.71642	-6.57573	-7.65725	-8.7008	-9.47949	-9.93795	-8.04632	-4.64857	-3.49752	-4.37423	-5.67118	-6.93067	-8.02905	-8.92144
	-1.1265	-5.95766	-6.11879	-6.27022	-6.38957	-6.45928	-6.45649	-6.4172	-6.35707	-6.28552	-6.17488	-6.01643	-5.85831	-5.72301	-5.54176	-5.31321	-5.04465	-4.80443	-4.63791	-4.50978	-4.37556	-4.21251	-4.07301	-4.01971	-4.03761	-4.0366	-4.02506	-4.05795	-4.16678	-4.33234	-4.46647	-4.52993	-4.59007	-4.71012	-4.99433	-5.52423	-6.35603	-7.38305	-8.426	-9.35388	-9.54847	-6.68963	-3.19493	-2.26234	-3.13611	-4.42116	-5.6673	-6.82492	-7.80838
	-0.976302	-6.11824	-6.22899	-6.31992	-6.41628	-6.49797	-6.58879	-6.63576	-6.60208	-6.56892	-6.50566	-6.39025	-6.1939	-5.95529	-5.63617	-5.26569	-4.91491	-4.64385	-4.39861	-4.19509	-4.03027	-3.89436	-3.82179	-3.78574	-3.79578	-3.84205	-3.89529	-3.98331	-4.10537	-4.23644	-4.33617	-4.41821	-4.4727	-4.5593	-4.75844	-5.22942	-6.04715	-7.11151	-8.26093	-9.36782	-9.55734	-6.30701	-2.5823	-1.61406	-2.53525	-3.8601	-5.09105	-6.17762	-7.10633
	-0.826101	-6.1179	-6.21211	-6.29752	-6.42112	-6.53054	-6.65934	-6.77167	-6.8601	-6.88159	-6.81741	-6.65327	-6.36737	-5.9997	-5.63342	-5.24924	-4.8658	-4.55204	-4.29184	-4.08847	-3.9344	-3.85278	-3.83941	-3.8233	-3.80948	-3.84996	-3.91875	-4.02136	-4.13776	-4.23162	-4.29649	-4.33637	-4.38609	-4.4664	-4.64904	-5.10856	-5.958	-7.07711	-8.18162	-8.99169	-8.7287	-5.60132	-2.2188	-1.43192	-2.38332	-3.64966	-4.82831	-5.88638	-6.79817
	-0.675901	-6.11197	-6.25471	-6.40339	-6.51079	-6.61094	-6.72831	-6.84062	-6.96002	-7.00617	-6.9146	-6.71622	-6.41423	-6.01886	-5.62561	-5.22787	-4.84764	-4.51953	-4.26918	-4.10105	-3.98071	-3.87663	-3.80695	-3.80025	-3.86885	-3.97806	-4.07368	-4.14692	-4.21454	-4.28531	-4.36156	-4.43881	-4.49783	-4.56315	-4.75647	-5.23539	-6.0308	-7.0166	-8.05888	-9.15024	-8.92429	-5.52422	-2.04856	-1.48758	-2.62684	-3.87679	-4.91538	-5.87597	-6.88193
	-0.525701	-6.09207	-6.29315	-6.49864	-6.64911	-6.69386	-6.72609	-6.79768	-6.85162	-6.83501	-6.70913	-6.53131	-6.25835	-5.92414	-5.58535	-5.27182	-4.9245	-4.56558	-4.3111	-4.1739	-4.13299	-4.08901	-3.98556	-3.90167	-3.91658	-4.03304	-4.14538	-4.17371	-4.18008	-4.23625	-4.32383	-4.42752	-4.53659	-4.6408	-4.86024	-5.37653	-6.21769	-7.23736	-8.22659	-9.1001	-9.1024	-6.48627	-3.15332	-2.14432	-3.04268	-4.39353	-5.61292	-6.59469	-7.36099
	-0.375501	-5.98545	-6.15253	-6.33697	-6.52229	-6.62566	-6.66204	-6.64475	-6.53077	-6.38589	-6.24725	-6.06989	-5.87648	-5.69301	-5.46509	-5.1918	-4.92949	-4.7083	-4.53771	-4.42749	-4.36335	-4.31663	-4.25578	-4.18061	-4.13889	-4.14763	-4.18638	-4.23438	-4.2677	-4.30765	-4.3699	-4.44992	-4.57091	-4.74349	-5.01845	-5.53592	-6.34656	-7.38848	-8.47324	-9.25654	-9.46473	-7.61943	-4.52252	-3.38795	-4.13524	-5.40348	-6.72051	-7.77223	-8.49498
	-0.2253	-5.9284	-6.10096	-6.27767	-6.39765	-6.45521	-6.4413	-6.33214	-6.15921	-5.97485	-5.83213	-5.68498	-5.51708	-5.36633	-5.26529	-5.18042	-5.06985	-4.96808	-4.88433	-4.83242	-4.81489	-4.78553	-4.69783	-4.58553	-4.47241	-4.39159	-4.35672	-4.36494	-4.41092	-4.47277	-4.51543	-4.5806	-4.7078	-4.88267	-5.15569	-5.69279	-6.54469	-7.63787	-8.71528	-9.39049	-9.58405	-8.78042	-6.3723	-4.89748	-5.53926	-6.86207	-8.18961	-9.23791	-10.0733
	-0.0751001	-5.72253	-5.89522	-6.03374	-6.13019	-6.15372	-6.07994	-5.95546	-5.78965	-5.60846	-5.45363	-5.30643	-5.18787	-5.12242	-5.10852	-5.13435	-5.17912	-5.23367	-5.26833	-5.2791	-5.26515	-5.2125	-5.11436	-4.99992	-4.88748	-4.78989	-4.69126	-4.5944	-4.56538	-4.61873	-4.71491	-4.82246	-4.9072	-4.99161	-5.20225	-5.70479	-6.57673	-7.61785	-8.55523	-9.21604	-9.34714	-9.66553	-8.86442	-7.59069	-7.76748	-8.78199	-9.86997	-10.7729	-11.6971
	0.0751001	-5.55404	-5.68771	-5.77627	-5.78543	-5.71095	-5.5742	-5.44948	-5.35812	-5.25259	-5.13371	-5.03744	-4.99185	-4.97875	-4.98697	-5.0651	-5.21165	-5.37295	-5.49015	-5.55081	-5.53744	-5.45369	-5.36218	-5.28797	-5.21399	-5.09927	-4.94031	-4.79513	-4.74656	-4.78738	-4.85276	-4.89879	-4.92184	-4.96458	-5.14533	-5.5982	-6.37666	-7.38189	-8.35935	-9.05617	-8.97313	-8.33566	-9.50566	-11.4146	-11.8096	-11.8248	-12.4189	-13.3526	-14.2866
	0.2253	-5.22947	-5.30717	-5.34622	-5.29068	-5.19287	-5.11033	-5.0488	-4.98081	-4.94269	-4.92909	-4.93352	-4.92144	-4.8898	-4.87321	-4.92769	-5.10653	-5.32966	-5.50943	-5.59816	-5.59606	-5.55557	-5.535	-5.54984	-5.54719	-5.46819	-5.34065	-5.20462	-5.09869	-5.05903	-5.03222	-4.99934	-4.95854	-4.92829	-5.05707	-5.43108	-6.1109	-7.04033	-8.05934	-9.15593	-9.35446	-8.32478	-8.69672	-13.632	-16.4576	-15.6341	-16.1563	-16.8047	-16.9012
	0.375501	-5.11398	-5.0166	-4.94488	-4.90798	-4.864	-4.78003	-4.6972	-4.68032	-4.72193	-4.79203	-4.85466	-4.89418	-4.91308	-4.90941	-4.93822	-5.07393	-5.27027	-5.41839	-5.49269	-5.55024	-5.61904	-5.6941	-5.78136	-5.86054	-5.87683	-5.81693	-5.72242	-5.59175	-5.426	-5.23493	-5.03115	-4.85936	-4.76045	-4.8302	-5.16382	-5.80736	-6.78841	-7.85448	-8.67191	-8.625	-7.62973	-7.67726	-10.0406	-15.0184	-18.7397	-19.226	-20.4656	-22.2961
	0.525701	-5.01681	-4.84128	-4.72287	-4.64704	-4.58308	-4.49642	-4.45349	-4.47539	-4.53066	-4.63483	-4.75945	-4.85922	-4.91757	-4.94299	-4.9665	-5.02241	-5.13752	-5.29595	-5.44453	-5.59129	-5.74393	-5.91136	-6.0836	-6.21456	-6.28101	-6.26984	-6.15395	-5.96245	-5.72309	-5.4379	-5.12528	-4.82854	-4.61859	-4.64678	-5.02293	-5.73048	-6.59428	-7.48369	-8.31565	-8.21843	-7.19117	-7.44621	-10.3	-14.661	-20.0552	-24.2552	-23.9959	-24.5599
	0.675901	-4.96341	-4.74786	-4.53094	-4.36061	-4.29358	-4.3082	-4.30537	-4.29277	-4.36968	-4.5405	-4.71366	-4.83808	-4.91636	-4.96237	-5.02391	-5.10266	-5.17215	-5.2439	-5.35354	-5.53455	-5.76591	-6.02872	-6.27148	-6.41611	-6.46817	-6.44124	-6.31645	-6.12339	-5.83549	-5.43844	-5.02457	-4.68983	-4.49988	-4.52973	-4.85229	-5.46435	-6.27536	-7.23907	-8.25842	-8.50846	-7.57293	-7.28505	-9.88367	-15.1411	-22.2741	-28.92	-28.5423	-27.016
	0.826101	-4.82768	-4.63387	-4.49947	-4.39322	-4.27472	-4.2005	-4.22947	-4.33884	-4.48076	-4.6253	-4.74248	-4.8321	-4.93912	-5.08383	-5.18221	-5.22807	-5.25144	-5.27889	-5.37598	-5.52759	-5.72356	-5.9315	-6.14144	-6.3315	-6.43191	-6.42072	-6.26173	-5.98987	-5.68227	-5.3325	-4.99602	-4.72297	-4.51821	-4.50448	-4.85344	-5.58705	-6.51412	-7.44369	-8.28532	-8.39338	-7.29666	-7.22302	-9.81606	-14.4137	-20.2322	-23.666	-24.6764	-25.0834
	0.976302	-4.87398	-4.70988	-4.57141	-4.47614	-4.40057	-4.34915	-4.3722	-4.46113	-4.56121	-4.63895	-4.71905	-4.8143	-4.91677	-5.01507	-5.10766	-5.19217	-5.27524	-5.36509	-5.46552	-5.59606	-5.73152	-5.8393	-5.95552	-6.03706	-6.04143	-5.99742	-5.88508	-5.71456	-5.49424	-5.24539	-4.99367	-4.78393	-4.64713	-4.68318	-5.03551	-5.75919	-6.77191	-7.80824	-8.63532	-8.76067	-7.66254	-7.46671	-10.0994	-15.3964	-21.3191	-22.5664	-22.219	-24.4338
	1.1265	-4.98717	-4.86895	-4.83406	-4.80237	-4.71174	-4.60867	-4.60002	-4.6649	-4.70824	-4.70788	-4.71616	-4.76671	-4.84953	-4.95528	-5.02827	-5.08469	-5.18862	-5.33022	-5.48092	-5.62494	-5.69327	-5.68058	-5.65862	-5.65683	-5.65463	-5.59618	-5.47005	-5.33855	-5.24167	-5.1724	-5.1051	-5.00593	-4.92509	-5.02529	-5.48384	-6.29184	-7.26807	-8.20695	-8.92803	-8.91655	-8.34295	-9.10752	-12.702	-16.4368	-16.7797	-16.697	-17.7175	-18.7467
	1.2767	-5.37178	-5.24605	-5.16082	-5.13092	-5.11118	-5.04757	-4.91937	-4.81713	-4.80757	-4.84977	-4.85582	-4.82519	-4.82236	-4.85174	-4.96045	-5.124	-5.25681	-5.38637	-5.54005	-5.67199	-5.67846	-5.56753	-5.42792	-5.2951	-5.19451	-5.15104	-5.09243	-4.99265	-4.93639	-4.9403	-4.98907	-5.07646	-5.17144	-5.36409	-5.80856	-6.62693	-7.6148	-8.47431	-9.06726	-9.1132	-9.17374	-11.1365	-12.9105	-12.024	-12.1579	-13.3073	-14.5865	-15.5442
	1.4269	-5.52005	-5.52317	-5.55676	-5.54424	-5.46405	-5.40507	-5.32127	-5.22777	-5.10818	-4.94856	-4.83072	-4.76102	-4.76916	-4.8439	-4.91377	-4.9453	-5.03199	-5.16471	-5.27277	-5.33622	-5.32009	-5.19597	-5.04789	-4.92849	-4.80165	-4.68625	-4.60108	-4.57086	-4.62371	-4.73377	-4.84792	-4.94064	-5.06056	-5.32322	-5.88066	-6.80626	-7.93032	-8.92756	-9.65517	-9.88975	-9.89079	-9.78179	-8.36584	-7.99505	-8.97638	-10.3198	-11.7226	-12.6602
	1.5771	-5.80254	-5.9034	-5.93918	-5.93727	-5.90355	-5.86581	-5.77479	-5.64149	-5.47411	-5.29557	-5.16338	-5.09441	-5.04893	-4.98724	-4.93081	-4.93021	-5.00798	-5.07895	-5.0988	-5.00759	-4.87306	-4.75281	-4.66727	-4.58949	-4.49411	-4.35988	-4.27252	-4.30814	-4.41973	-4.52775	-4.65837	-4.82756	-5.04905	-5.34666	-5.85514	-6.65077	-7.72295	-8.92057	-9.86801	-10.0692	-9.24282	-6.80694	-4.93971	-5.72984	-7.14184	-8.46933	-9.629	-10.456
	1.7273	-6.07462	-6.21384	-6.35956	-6.42856	-6.43681	-6.43081	-6.29636	-6.08244	-5.91348	-5.77201	-5.68429	-5.54752	-5.37269	-5.20796	-5.07331	-4.98661	-4.95471	-4.89049	-4.78763	-4.6499	-4.50419	-4.36546	-4.26191	-4.20746	-4.18151	-4.18248	-4.20547	-4.22782	-4.29281	-4.43127	-4.6358	-4.85116	-5.03072	-5.2889	-5.7847	-6.57858	-7.59435	-8.63981	-9.25333	-9.1004	-7.33193	-4.12468	-3.30674	-4.29878	-5.74221	-7.07359	-8.07609	-8.86334
	1.8775	-6.18625	-6.38812	-6.6133	-6.74803	-6.77048	-6.69778	-6.55914	-6.43133	-6.30695	-6.17781	-5.96918	-5.71969	-5.50811	-5.30446	-5.09508	-4.85462	-4.59892	-4.41912	-4.35374	-4.29495	-4.15518	-3.95958	-3.84791	-3.88329	-4.02687	-4.1361	-4.13307	-4.12059	-4.2011	-4.38005	-4.54191	-4.65646	-4.78071	-5.04592	-5.57522	-6.38332	-7.29455	-8.2137	-8.89312	-8.67919	-6.41055	-2.99649	-2.41911	-3.42408	-4.62811	-5.82626	-6.91832	-7.69146
	2.0277	-6.34498	-6.49024	-6.66665	-6.81995	-6.91791	-6.9709	-6.93375	-6.8392	-6.76523	-6.67191	-6.46555	-6.16954	-5.81732	-5.41543	-5.06189	-4.76765	-4.48	-4.22934	-4.05221	-3.97676	-3.94093	-3.84947	-3.77932	-3.80974	-3.92628	-4.09361	-4.24907	-4.27854	-4.26768	-4.34167	-4.45869	-4.58723	-4.68538	-4.82721	-5.28448	-6.11576	-7.117	-8.1915	-9.12493	-8.67173	-5.45305	-2.04727	-1.47205	-2.60218	-4.08905	-5.46379	-6.46103	-6.99589
	2.1779	-6.3818	-6.52369	-6.64607	-6.7539	-6.8371	-6.91943	-7.00346	-7.08068	-7.09835	-6.94855	-6.66113	-6.33012	-5.93972	-5.55711	-5.16986	-4.78094	-4.43297	-4.15031	-3.99167	-3.88415	-3.81927	-3.73504	-3.70444	-3.77624	-3.90796	-4.03568	-4.14652	-4.27751	-4.38445	-4.44937	-4.4788	-4.46782	-4.49476	-4.68814	-5.14143	-5.93522	-6.97714	-8.06152	-8.85512	-8.59276	-5.94079	-2.08887	-1.26155	-2.35451	-3.83682	-5.16702	-6.08188	-6.67079
	2.3281	-6.36114	-6.48321	-6.63208	-6.716	-6.77085	-6.86138	-7.01097	-7.14811	-7.18057	-7.02714	-6.71621	-6.29294	-5.86202	-5.4955	-5.1694	-4.85209	-4.50017	-4.22096	-4.06429	-3.99716	-3.96122	-3.91254	-3.88753	-3.95435	-4.03464	-4.12053	-4.19305	-4.25145	-4.34998	-4.47663	-4.50908	-4.44999	-4.46758	-4.71721	-5.27623	-6.17418	-7.25748	-8.20502	-8.8806	-9.19159	-6.91201	-2.43339	-1.47861	-2.51039	-3.96601	-5.21639	-6.14127	-6.83192
	2.4783	-6.37204	-6.47156	-6.5249	-6.54492	-6.63338	-6.76711	-6.88748	-6.98492	-6.9516	-6.7606	-6.535	-6.19823	-5.80403	-5.43531	-5.0702	-4.81682	-4.60093	-4.39979	-4.25077	-4.10416	-4.02596	-4.00662	-4.02224	-4.02057	-3.98363	-3.98853	-4.05332	-4.16006	-4.2579	-4.32069	-4.38076	-4.46588	-4.57732	-4.81657	-5.30835	-6.1452	-7.16073	-8.2591	-9.11492	-9.12426	-6.8639	-3.00615	-2.18138	-3.27001	-4.57546	-5.7736	-6.83164	-7.57785
	2.6285	-6.12261	-6.31729	-6.45782	-6.54378	-6.61573	-6.69299	-6.69528	-6.66235	-6.61138	-6.44118	-6.16419	-5.9276	-5.67679	-5.40479	-5.19591	-5.01055	-4.85745	-4.69884	-4.54559	-4.41075	-4.29415	-4.20385	-4.15407	-4.13215	-4.07526	-4.04023	-4.04003	-4.09326	-4.18286	-4.29184	-4.41463	-4.54105	-4.71634	-5.012	-5.55258	-6.42588	-7.50766	-8.59306	-9.47373	-9.48211	-7.20762	-3.86412	-3.27966	-4.20507	-5.50488	-6.7359	-7.75369	-8.64899
	2.7787	-6.05821	-6.2358	-6.3603	-6.41001	-6.45741	-6.51526	-6.51531	-6.44278	-6.32543	-6.11976	-5.90031	-5.70146	-5.54929	-5.44967	-5.28475	-5.14585	-5.04916	-4.96689	-4.87528	-4.77208	-4.68095	-4.54401	-4.39795	-4.27166	-4.20424	-4.16099	-4.15062	-4.21738	-4.39892	-4.56302	-4.69899	-4.81502	-5.02935	-5.41886	-6.04042	-6.92551	-7.96109	-8.84457	-9.57232	-9.87258	-8.70741	-6.51702	-5.15143	-5.81442	-7.05838	-8.20934	-9.13338	-9.94251
	2.92891	-5.73965	-5.91177	-6.05717	-6.13592	-6.16207	-6.15946	-6.10504	-5.96692	-5.77489	-5.64926	-5.5928	-5.5461	-5.41947	-5.28745	-5.24516	-5.2629	-5.32058	-5.36386	-5.32811	-5.25691	-5.14395	-4.96799	-4.77231	-4.59718	-4.44347	-4.35622	-4.37159	-4.4168	-4.42806	-4.50901	-4.74885	-5.01473	-5.21844	-5.50741	-6.01764	-6.81589	-7.85457	-8.80274	-9.52603	-9.90541	-9.41289	-8.76718	-7.8326	-8.05157	-9.04798	-10.1222	-11.1095	-12.0578
	3.07911	-5.55282	-5.65289	-5.6984	-5.73534	-5.73278	-5.69763	-5.62793	-5.50568	-5.36658	-5.25268	-5.17923	-5.14556	-5.111	-5.11013	-5.14903	-5.26277	-5.42389	-5.55805	-5.62967	-5.61827	-5.51606	-5.30532	-5.12247	-4.97183	-4.84453	-4.74495	-4.70844	-4.73204	-4.78809	-4.85823	-4.92782	-5.0309	-5.17031	-5.43499	-5.91319	-6.71005	-7.6995	-8.77633	-9.4132	-9.15709	-8.24362	-9.24392	-11.9505	-11.4392	-11.8264	-12.6883	-13.4554	-14.4146
	3.22931	-5.33533	-5.31597	-5.27641	-5.24867	-5.2562	-5.26195	-5.23472	-5.1212	-4.98872	-4.8974	-4.89446	-4.91308	-4.96746	-5.04505	-5.12056	-5.24188	-5.4302	-5.62073	-5.72977	-5.7688	-5.75494	-5.65197	-5.52237	-5.4314	-5.35211	-5.30492	-5.27039	-5.26252	-5.22521	-5.17233	-5.11371	-5.05969	-5.02725	-5.14572	-5.57784	-6.38252	-7.46277	-8.42445	-9.09574	-8.91618	-7.95931	-7.86829	-12.0284	-18.453	-16.5905	-16.2813	-17.2805	-17.5661
	3.37951	-5.16164	-5.0329	-4.90277	-4.79606	-4.75805	-4.73145	-4.75482	-4.73863	-4.69886	-4.6573	-4.69237	-4.77001	-4.86909	-4.9774	-5.07616	-5.22678	-5.43709	-5.60647	-5.71914	-5.84687	-5.93199	-5.94319	-5.97929	-6.02211	-5.99077	-5.92483	-5.81769	-5.71929	-5.5955	-5.44432	-5.22955	-4.93351	-4.71845	-4.72812	-5.08483	-5.85199	-6.88595	-8.04521	-9.04593	-9.01887	-7.26613	-7.37306	-10.2705	-15.1247	-21.5706	-20.3089	-19.9088	-20.6795
	3.52971	-5.0954	-4.84661	-4.64738	-4.54419	-4.45788	-4.43807	-4.41943	-4.41716	-4.51411	-4.61381	-4.69418	-4.74893	-4.86118	-5.007	-5.18292	-5.30075	-5.36003	-5.4237	-5.57475	-5.74434	-5.95138	-6.111	-6.24385	-6.38167	-6.46153	-6.39624	-6.26554	-6.06742	-5.81502	-5.48105	-5.13685	-4.83909	-4.58384	-4.52101	-4.86302	-5.62687	-6.59501	-7.55726	-8.5728	-8.80432	-7.1421	-6.72309	-9.41208	-14.6344	-21.2303	-27.2973	-23.5617	-22.0108
	3.67991	-4.91992	-4.71723	-4.56568	-4.44589	-4.34265	-4.29947	-4.30928	-4.35711	-4.47701	-4.61167	-4.70104	-4.80607	-4.91642	-5.02264	-5.14204	-5.25741	-5.35438	-5.46874	-5.57115	-5.72999	-5.8972	-6.15572	-6.46559	-6.67343	-6.77662	-6.7003	-6.51939	-6.19955	-5.80244	-5.39566	-5.07191	-4.78662	-4.48154	-4.3872	-4.69375	-5.43953	-6.47132	-7.52776	-8.55811	-8.83847	-7.29896	-6.97703	-9.33903	-13.4504	-19.0437	-26.4822	-26.4008	-26.1765
	3.83011	-4.8208	-4.56344	-4.42145	-4.31937	-4.26871	-4.22064	-4.21982	-4.28768	-4.43513	-4.5807	-4.68544	-4.79251	-4.89556	-4.97851	-5.08219	-5.13401	-5.2533	-5.36574	-5.45811	-5.59775	-5.7917	-6.01705	-6.30973	-6.57863	-6.71225	-6.68673	-6.52036	-6.21978	-5.86064	-5.45008	-5.10497	-4.79452	-4.52954	-4.45674	-4.82587	-5.66077	-6.72267	-7.70565	-8.67041	-9.00463	-8.07599	-7.0501	-9.40079	-13.6752	-19.4102	-23.8269	-29.0204	-29.6053
	3.98031	-4.84499	-4.69387	-4.54484	-4.44746	-4.3956	-4.35894	-4.38029	-4.4371	-4.52644	-4.63271	-4.70806	-4.74956	-4.79941	-4.89344	-4.97645	-5.07697	-5.17001	-5.32139	-5.46313	-5.62239	-5.82074	-6.04538	-6.2027	-6.30107	-6.36817	-6.31423	-6.16713	-5.94135	-5.72254	-5.42652	-5.09759	-4.83061	-4.65728	-4.72912	-5.12808	-5.87936	-6.82116	-7.82255	-8.82562	-8.96048	-7.86865	-6.81211	-9.59056	-13.9086	-20.0088	-26.4395	-23.4794	-25.2396
	4.13051	-5.01959	-4.93906	-4.86476	-4.75211	-4.7222	-4.7025	-4.7094	-4.70363	-4.71199	-4.79524	-4.85366	-4.87712	-4.8653	-4.86191	-4.9654	-5.14369	-5.3361	-5.45029	-5.56682	-5.65476	-5.75595	-5.86551	-5.94266	-5.92604	-5.85058	-5.74324	-5.65382	-5.60188	-5.44754	-5.24322	-5.06706	-4.93874	-4.96983	-5.06189	-5.4375	-6.17479	-7.16323	-8.23098	-9.14498	-9.40919	-8.11536	-7.73105	-10.4738	-16.0204	-18.782	-19.6603	-20.0432	-20.6722
	4.28071	-5.44582	-5.36749	-5.31216	-5.3208	-5.29271	-5.1637	-5.01033	-4.95184	-5.00948	-5.0619	-4.96896	-4.77858	-4.6975	-4.82628	-5.05685	-5.24573	-5.39092	-5.50257	-5.64211	-5.77808	-5.83547	-5.78701	-5.61448	-5.5037	-5.47664	-5.50824	-5.44417	-5.28851	-5.11645	-5.06856	-5.20129	-5.29996	-5.29934	-5.32352	-5.69488	-6.54435	-7.6807	-8.57645	-8.85198	-8.4958	-8.08112	-9.8071	-15.2546	-13.2473	-12.859	-13.7622	-14.99	-16.7293
	4.43091	-5.63294	-5.68394	-5.67568	-5.66763	-5.60675	-5.56128	-5.51167	-5.45314	-5.30664	-5.10417	-4.9442	-4.93362	-4.94437	-4.94567	-4.95837	-5.00624	-5.17669	-5.31495	-5.41945	-5.46142	-5.41267	-5.27962	-5.0841	-4.94289	-4.88431	-4.84403	-4.83632	-4.9105	-5.00777	-5.00663	-5.05218	-5.19543	-5.3587	-5.55931	-6.11477	-6.91629	-7.97512	-8.84531	-9.55859	-9.41003	-8.6004	-9.8695	-8.67138	-8.62187	-9.60372	-10.9522	-12.3219	-13.6366
	4.58111	-5.91135	-5.98333	-6.03361	-6.07311	-6.11232	-6.04323	-5.94312	-5.75478	-5.61476	-5.4111	-5.25427	-5.14965	-5.08813	-5.07092	-5.13158	-5.10399	-5.1042	-5.18061	-5.1819	-5.18535	-5.09977	-4.90743	-4.72519	-4.55206	-4.54385	-4.56334	-4.60501	-4.56779	-4.61195	-4.74762	-4.9523	-5.0971	-5.25279	-5.53548	-6.09159	-6.97115	-8.0053	-8.91562	-9.3803	-10.4571	-9.65558	-6.07537	-5.21254	-6.37196	-7.66929	-8.82574	-9.88143	-10.8713
	4.73131	-6.06394	-6.1996	-6.33154	-6.4067	-6.44581	-6.38345	-6.32087	-6.19821	-5.97628	-5.77543	-5.6265	-5.4914	-5.41656	-5.32061	-5.21081	-5.0858	-4.98776	-4.91438	-4.84173	-4.73597	-4.58007	-4.41195	-4.29615	-4.23825	-4.26542	-4.2808	-4.28337	-4.35229	-4.47056	-4.58837	-4.74544	-4.87712	-5.04789	-5.38956	-6.04538	-6.8599	-7.81981	-8.74834	-9.26771	-9.65049	-8.0889	-4.15143	-3.34077	-4.31762	-5.66961	-6.99845	-8.27683	-9.38173
	4.88151	-6.24752	-6.32251	-6.39396	-6.52103	-6.64131	-6.6654	-6.59472	-6.46557	-6.3208	-6.16867	-6.03008	-5.79783	-5.62462	-5.36651	-5.14054	-4.96101	-4.81051	-4.59622	-4.39777	-4.27251	-4.17502	-4.11262	-4.05649	-4.00725	-3.999	-4.06007	-4.15799	-4.2497	-4.30667	-4.40502	-4.52403	-4.66463	-4.83429	-5.10388	-5.67759	-6.49632	-7.50946	-8.49525	-9.35769	-9.47851	-6.20127	-2.50657	-2.19744	-3.36914	-4.72362	-5.98489	-7.1173	-8.06999
	5.03171	-6.36918	-6.45962	-6.49878	-6.54058	-6.67724	-6.83784	-6.84304	-6.82934	-6.7124	-6.5795	-6.43154	-6.24143	-5.95831	-5.60158	-5.1676	-4.81394	-4.61291	-4.47635	-4.25851	-4.03665	-3.85278	-3.85355	-3.90736	-3.90835	-3.87906	-3.91246	-4.01744	-4.1714	-4.23318	-4.29044	-4.37019	-4.5066	-4.69379	-4.87798	-5.32714	-6.13535	-7.24677	-8.32513	-9.31705	-9.86462	-5.47465	-1.60212	-1.38232	-2.7389	-4.15322	-5.40623	-6.49958	-7.3492
	5.18191	-6.32965	-6.44091	-6.54609	-6.75571	-6.86888	-6.9179	-6.97792	-6.99992	-6.99957	-6.86757	-6.71653	-6.37962	-5.93468	-5.52847	-5.15	-4.83278	-4.54942	-4.25119	-4.01466	-3.90074	-3.84531	-3.75404	-3.69563	-3.74287	-3.8838	-3.99338	-4.05225	-4.10447	-4.14343	-4.25814	-4.36022	-4.41574	-4.51563	-4.78723	-5.26059	-6.07012	-7.20637	-8.35798	-9.08649	-9.16977	-5.13414	-1.74019	-1.41413	-2.50262	-3.88206	-5.12844	-6.12643	-6.96297
	5.33211	-6.39922	-6.4687	-6.52793	-6.63235	-6.76979	-6.9957	-7.19497	-7.26611	-7.21395	-7.03625	-6.66551	-6.27219	-5.89559	-5.51574	-5.10392	-4.73505	-4.43921	-4.21818	-4.06368	-3.88798	-3.75795	-3.76526	-3.81608	-3.8391	-3.84682	-3.9192	-4.0868	-4.20824	-4.27065	-4.27691	-4.24819	-4.2887	-4.44405	-4.66719	-5.1864	-6.02673	-7.12517	-8.34397	-9.42028	-9.75667	-5.39225	-2.05689	-1.55287	-2.6387	-4.01991	-5.31924	-6.41426	-7.1197
	5.48231	-6.28015	-6.40351	-6.54929	-6.72096	-6.8585	-6.97656	-7.08154	-7.08623	-7.02381	-6.85179	-6.55845	-6.19478	-5.82393	-5.44645	-5.09447	-4.85765	-4.6051	-4.37127	-4.16557	-4.06815	-3.98771	-3.91528	-3.86977	-3.85699	-3.89177	-3.9614	-4.07797	-4.12994	-4.19192	-4.27358	-4.33984	-4.44118	-4.51361	-4.7356	-5.31833	-6.30433	-7.47915	-8.47821	-9.30472	-9.54352	-6.55624	-3.04017	-2.31752	-3.33488	-4.65627	-5.80279	-6.87067	-7.68411
	5.63251	-6.10883	-6.30939	-6.51169	-6.67804	-6.73849	-6.89021	-6.9537	-6.89399	-6.74498	-6.50857	-6.21577	-5.90014	-5.65932	-5.45206	-5.22181	-5.01	-4.7895	-4.62333	-4.51295	-4.37434	-4.23568	-4.10592	-3.98175	-3.9449	-3.98308	-4.00692	-4.05772	-4.112	-4.18222	-4.27465	-4.37659	-4.51176	-4.64299	-4.96837	-5.5424	-6.47757	-7.5062	-8.60294	-9.44799	-9.62217	-7.11981	-3.84951	-3.40718	-4.42678	-5.65395	-6.78589	-7.82254	-8.76333
	5.78271	-5.98463	-6.22724	-6.36701	-6.50383	-6.62203	-6.69231	-6.58102	-6.44749	-6.30823	-6.10087	-5.88066	-5.6621	-5.48924	-5.31029	-5.18523	-5.12689	-5.09577	-5.01191	-4.90402	-4.78308	-4.64162	-4.50258	-4.33191	-4.20146	-4.18923	-4.20727	-4.20238	-4.2161	-4.25358	-4.38085	-4.53186	-4.6728	-4.85198	-5.15904	-5.73821	-6.64806	-7.71661	-8.62823	-9.20121	-9.56887	-8.74229	-5.78537	-5.10174	-5.85317	-6.91604	-8.09747	-9.12237	-10.0115
	5.93291	-5.87121	-6.05754	-6.17701	-6.2523	-6.26038	-6.21316	-6.09043	-5.9147	-5.74148	-5.53717	-5.35998	-5.24121	-5.16568	-5.1224	-5.11995	-5.10889	-5.16838	-5.21603	-5.20363	-5.09411	-4.93336	-4.77782	-4.63125	-4.51209	-4.41885	-4.34611	-4.28083	-4.27746	-4.3371	-4.46013	-4.59243	-4.7229	-4.91481	-5.21529	-5.74006	-6.53956	-7.65534	-8.75565	-9.48445	-9.77078	-10.4239	-8.54216	-7.46315	-7.84837	-8.85442	-9.98028	-11.1117	-12.0065
	6.08311	-5.67234	-5.76058	-5.80053	-5.84621	-5.85989	-5.79837	-5.66507	-5.51974	-5.37074	-5.25155	-5.1807	-5.10275	-5.06823	-5.06019	-5.11657	-5.20938	-5.34239	-5.40607	-5.40057	-5.36122	-5.28582	-5.15631	-4.9852	-4.89679	-4.85542	-4.80186	-4.74937	-4.7314	-4.7174	-4.75548	-4.84503	-4.94063	-5.03165	-5.24393	-5.72951	-6.59817	-7.66896	-8.68043	-9.35463	-9.19619	-8.60719	-10.1584	-10.9144	-11.0773	-11.7475	-12.4425	-13.1656	-14.0063
	6.23331	-5.5432	-5.49585	-5.47147	-5.43834	-5.44311	-5.39974	-5.28752	-5.14733	-5.02909	-4.96524	-4.95376	-4.93317	-4.9344	-4.96758	-5.05817	-5.16688	-5.30919	-5.46007	-5.54475	-5.54218	-5.51853	-5.44069	-5.32634	-5.29236	-5.27035	-5.21384	-5.21672	-5.21149	-5.12769	-5.03923	-4.93493	-4.87849	-4.88009	-5.01987	-5.4929	-6.25603	-7.32016	-8.43772	-9.41123	-8.94715	-8.18497	-9.2008	-13.1062	-15.2295	-15.2756	-15.739	-16.6548	-17.3679
	6.38351	-5.26928	-5.11538	-5.00647	-4.95395	-4.90713	-4.88578	-4.82499	-4.75137	-4.72171	-4.73427	-4.75504	-4.79649	-4.82519	-4.87049	-4.95878	-5.0979	-5.26529	-5.36871	-5.45578	-5.54145	-5.60574	-5.67013	-5.71814	-5.7233	-5.73478	-5.73062	-5.69066	-5.62093	-5.4837	-5.24057	-4.98683	-4.77101	-4.66492	-4.77191	-5.21341	-6.01357	-6.99306	-8.11065	-9.15622	-9.20116	-7.58472	-7.84715	-11.7831	-18.6333	-20.2988	-19.8117	-19.8153	-20.4202
	6.53371	-5.11936	-4.89755	-4.7445	-4.68539	-4.66398	-4.61122	-4.58303	-4.58849	-4.64943	-4.71791	-4.78526	-4.82456	-4.87815	-5.00391	-5.12113	-5.20111	-5.27062	-5.36428	-5.49219	-5.61061	-5.71166	-5.84795	-5.99721	-6.1738	-6.27943	-6.27899	-6.13416	-5.89026	-5.59056	-5.2592	-4.96818	-4.69763	-4.48522	-4.48403	-4.87665	-5.69413	-6.78107	-7.84239	-8.53442	-8.35232	-7.28411	-7.26487	-9.69406	-14.5203	-24.2903	-23.9007	-22.4414	-24.299
	6.68391	-4.7545	-4.54318	-4.42221	-4.35916	-4.29897	-4.25979	-4.2723	-4.33608	-4.44206	-4.57956	-4.69565	-4.82357	-4.89876	-4.92536	-5.01846	-5.11714	-5.1956	-5.28719	-5.38468	-5.48026	-5.62456	-5.82261	-6.02699	-6.25825	-6.44019	-6.46083	-6.3049	-6.07823	-5.74493	-5.34434	-4.92411	-4.56587	-4.36411	-4.38217	-4.74856	-5.53521	-6.60395	-7.86039	-8.90235	-9.31105	-7.54951	-7.41281	-10.0514	-13.7189	-20.636	-23.6808	-25.7361	-23.8724
	6.83411	-4.80951	-4.60247	-4.47675	-4.39574	-4.30683	-4.26787	-4.28527	-4.38492	-4.52939	-4.65119	-4.70622	-4.74606	-4.8481	-4.99268	-5.10846	-5.16424	-5.22029	-5.29592	-5.38838	-5.5509	-5.74546	-5.92786	-6.14673	-6.36403	-6.47777	-6.42488	-6.28371	-6.03451	-5.69715	-5.35663	-5.02345	-4.69767	-4.46635	-4.48181	-4.91656	-5.75681	-6.77123	-7.68482	-8.69095	-9.01646	-7.45429	-7.16098	-9.31711	-13.7034	-18.6178	-22.7969	-25.4425	-29.4564
	6.98431	-4.80797	-4.61457	-4.50624	-4.47216	-4.45184	-4.4284	-4.41369	-4.46235	-4.58652	-4.69193	-4.74012	-4.78253	-4.84853	-4.95716	-5.0767	-5.21182	-5.28219	-5.31771	-5.40511	-5.54793	-5.69491	-5.873	-6.01897	-6.12481	-6.16152	-6.11474	-5.9666	-5.74369	-5.51993	-5.26923	-5.01027	-4.83645	-4.72028	-4.77723	-5.21656	-6.05895	-7.07622	-8.0977	-8.67394	-8.41912	-7.19654	-7.19271	-9.28575	-13.4334	-19.1147	-21.6582	-22.6089	-23.6512
	7.13451	-4.86765	-4.74306	-4.67681	-4.64367	-4.62347	-4.59027	-4.56031	-4.56208	-4.61909	-4.72386	-4.78513	-4.81766	-4.82467	-4.85297	-4.94443	-5.07082	-5.19233	-5.27685	-5.39942	-5.53807	-5.6633	-5.73084	-5.79001	-5.79061	-5.74355	-5.70899	-5.62917	-5.48653	-5.32961	-5.16978	-5.05783	-5.01964	-5.01741	-5.1476	-5.62876	-6.53869	-7.66172	-8.73638	-9.50992	-9.02377	-7.4324	-7.86536	-10.8765	-16.5974	-18.1952	-18.7305	-19.2936	-20.8434
	7.28471	-5.21008	-5.15416	-5.15842	-5.17881	-5.13796	-5.05007	-4.97387	-4.90523	-4.84232	-4.80596	-4.80397	-4.82032	-4.86093	-4.91501	-4.99409	-5.09868	-5.22796	-5.37855	-5.47289	-5.53848	-5.56963	-5.53379	-5.41481	-5.32457	-5.26882	-5.17612	-5.08982	-5.03116	-4.98655	-4.98038	-5.01808	-5.10478	-5.22147	-5.44887	-5.96515	-6.81086	-7.83772	-8.77441	-9.09601	-8.88025	-8.97616	-10.1557	-12.4552	-13.1805	-13.6202	-14.8256	-15.6947	-16.602
	7.43491	-5.50507	-5.51944	-5.59675	-5.63183	-5.55314	-5.43004	-5.3143	-5.20245	-5.11377	-5.01889	-4.88126	-4.81785	-4.84084	-4.93813	-5.03786	-5.06585	-5.14233	-5.28225	-5.40792	-5.44495	-5.37432	-5.21798	-5.04361	-4.91047	-4.843	-4.77849	-4.70238	-4.69102	-4.75087	-4.86065	-5.0048	-5.1207	-5.29023	-5.60516	-6.23854	-7.12477	-8.1605	-9.18993	-9.71579	-9.36069	-8.96692	-9.42982	-8.93674	-9.02679	-10.1754	-11.5974	-12.7541	-13.4768
	7.58511	-5.7535	-5.89325	-5.98889	-6.00793	-5.97811	-5.89464	-5.76145	-5.60208	-5.46624	-5.31731	-5.1491	-5.06229	-5.06517	-5.12544	-5.17149	-5.14217	-5.09494	-5.11324	-5.1627	-5.1204	-4.99708	-4.85119	-4.71746	-4.63476	-4.59384	-4.53679	-4.49259	-4.48425	-4.56447	-4.73227	-4.9158	-5.05157	-5.20986	-5.52659	-6.10264	-6.88869	-7.85374	-8.77423	-9.22959	-9.31013	-7.97184	-5.89079	-5.47333	-6.55164	-7.90196	-9.11675	-10.0638	-10.7651
	7.73531	-5.87448	-6.05914	-6.23424	-6.33876	-6.33977	-6.26213	-6.1391	-5.99114	-5.81082	-5.63328	-5.52095	-5.45485	-5.38204	-5.308	-5.20691	-5.09447	-4.99661	-4.91881	-4.8494	-4.76031	-4.61687	-4.47148	-4.38173	-4.33801	-4.33262	-4.3148	-4.30917	-4.38754	-4.48757	-4.60156	-4.77331	-4.94804	-5.12812	-5.40981	-5.96694	-6.8287	-7.83665	-8.74936	-9.57666	-9.7592	-7.13626	-4.29861	-3.72258	-4.70888	-6.17972	-7.5277	-8.4367	-9.1342
	7.88551	-6.02769	-6.16283	-6.34496	-6.52627	-6.60541	-6.55684	-6.43826	-6.33476	-6.24608	-6.11521	-5.97079	-5.79674	-5.6048	-5.42485	-5.25329	-5.06184	-4.83667	-4.62555	-4.46861	-4.38311	-4.31774	-4.21583	-4.12163	-4.11627	-4.1837	-4.23934	-4.25431	-4.27564	-4.34646	-4.48492	-4.65899	-4.8141	-4.92443	-5.15568	-5.7221	-6.55279	-7.53177	-8.55329	-9.11443	-8.50663	-5.3575	-2.65	-2.48548	-3.60941	-5.00177	-6.23834	-7.13864	-7.82688
	8.03571	-6.11174	-6.23141	-6.36426	-6.51436	-6.66551	-6.7315	-6.73312	-6.68451	-6.59591	-6.4968	-6.35059	-6.12482	-5.80726	-5.45887	-5.14656	-4.89149	-4.673	-4.45682	-4.24523	-4.08124	-4.01236	-4.02239	-4.04046	-4.0402	-4.04651	-4.11474	-4.21645	-4.268	-4.31995	-4.41799	-4.52121	-4.60996	-4.71451	-4.92584	-5.41345	-6.24815	-7.27198	-8.25367	-8.94186	-8.65876	-5.1378	-1.83111	-1.58677	-2.90738	-4.37216	-5.60873	-6.59214	-7.26131
	8.18591	-6.22819	-6.38771	-6.50157	-6.58023	-6.66343	-6.78259	-6.90634	-6.98401	-6.98996	-6.87986	-6.6347	-6.29166	-5.90591	-5.53059	-5.20022	-4.8723	-4.56118	-4.30441	-4.11045	-3.97348	-3.88851	-3.89219	-3.95916	-4.0193	-4.07962	-4.13184	-4.16972	-4.23665	-4.34916	-4.45038	-4.52247	-4.57294	-4.66608	-4.92692	-5.46606	-6.28617	-7.2195	-8.17446	-8.95626	-8.6113	-5.02041	-1.61151	-1.2752	-2.54016	-4.0695	-5.35088	-6.2942	-6.95092
	8.33611	-6.12805	-6.26062	-6.41564	-6.55099	-6.69324	-6.82634	-6.96863	-7.07028	-7.02489	-6.88219	-6.70144	-6.43009	-6.04155	-5.62396	-5.21724	-4.85991	-4.58709	-4.34222	-4.12974	-4.00844	-3.97441	-3.94709	-3.92174	-3.93334	-3.98198	-4.07585	-4.18733	-4.2589	-4.28243	-4.32347	-4.44166	-4.59552	-4.72493	-4.92797	-5.41271	-6.27159	-7.38297	-8.3929	-8.98739	-8.27222	-4.95617	-2.11051	-1.88918	-2.91395	-4.15654	-5.31736	-6.33074	-7.10311
	8.48632	-6.11585	-6.24615	-6.33358	-6.42832	-6.55365	-6.6713	-6.79382	-6.91442	-6.93942	-6.809	-6.566	-6.24296	-5.86844	-5.53586	-5.24339	-4.95227	-4.68892	-4.46673	-4.317	-4.20364	-4.10383	-4.04976	-4.04431	-4.06073	-4.07454	-4.10463	-4.15183	-4.21509	-4.29647	-4.38442	-4.46145	-4.53546	-4.65442	-4.95195	-5.54778	-6.44524	-7.46782	-8.36785	-9.25242	-9.06982	-6.14074	-3.02864	-2.35211	-3.2827	-4.65625	-5.92354	-6.89426	-7.58413
	8.63652	-6.02767	-6.21704	-6.32402	-6.38037	-6.48582	-6.60422	-6.66268	-6.67846	-6.59778	-6.45583	-6.26992	-5.99522	-5.70268	-5.46897	-5.26651	-5.08071	-4.90795	-4.73553	-4.57071	-4.42776	-4.33381	-4.28699	-4.24182	-4.16793	-4.11043	-4.10233	-4.13957	-4.20266	-4.29193	-4.40849	-4.54698	-4.70581	-4.91451	-5.26052	-5.88009	-6.76517	-7.76648	-8.69715	-9.21199	-9.42274	-7.29341	-4.18214	-3.40638	-4.33851	-5.68448	-6.92177	-7.93542	-8.68415
	8.78672	-5.89148	-6.10824	-6.27162	-6.36302	-6.39038	-6.39297	-6.34772	-6.24619	-6.15875	-6.04139	-5.86609	-5.67533	-5.48888	-5.34137	-5.22643	-5.14867	-5.11766	-5.06276	-4.92962	-4.7842	-4.64363	-4.49207	-4.37535	-4.2927	-4.25366	-4.24975	-4.23477	-4.24289	-4.31736	-4.44129	-4.62351	-4.84698	-5.1217	-5.50588	-6.11302	-6.96643	-7.9484	-8.91437	-9.50893	-9.25871	-8.05318	-5.99376	-5.04928	-5.95146	-7.18916	-8.3449	-9.32541	-10.1577
	8.93692	-5.82828	-6.00906	-6.12885	-6.14691	-6.11758	-6.0814	-6.01166	-5.91938	-5.78018	-5.62563	-5.50363	-5.41071	-5.34322	-5.27471	-5.21967	-5.20033	-5.23277	-5.30029	-5.31441	-5.22428	-5.04601	-4.84131	-4.70668	-4.63396	-4.5639	-4.47938	-4.43083	-4.46999	-4.56487	-4.69441	-4.83977	-5.00242	-5.24487	-5.65876	-6.28352	-7.09601	-7.99076	-8.79753	-9.33306	-9.36988	-9.02845	-8.07994	-7.34153	-7.93597	-9.11577	-10.1966	-11.1228	-11.919
	9.08712	-5.62932	-5.73082	-5.80579	-5.84351	-5.81112	-5.70927	-5.55594	-5.3996	-5.26027	-5.13857	-5.06309	-5.05279	-5.05693	-5.05058	-5.08353	-5.17359	-5.30658	-5.42137	-5.48765	-5.49669	-5.41643	-5.27248	-5.12598	-5.0239	-4.96031	-4.92051	-4.88164	-4.8602	-4.87872	-4.93089	-5.00429	-5.10519	-5.25121	-5.52378	-6.09571	-7.00622	-8.07017	-8.93945	-9.49621	-9.18457	-9.03999	-10.8899	-11.7221	-11.0339	-11.5211	-12.4761	-13.5676	-14.7243
	9.23732	-5.51928	-5.51388	-5.48459	-5.42633	-5.38238	-5.34421	-5.27904	-5.18057	-5.07511	-4.99362	-4.97142	-4.98371	-4.9786	-4.9942	-5.081	-5.21582	-5.35699	-5.49852	-5.60723	-5.6601	-5.65261	-5.61564	-5.58562	-5.51784	-5.40815	-5.33935	-5.31227	-5.29265	-5.26018	-5.18593	-5.10288	-5.03862	-5.02503	-5.18175	-5.67932	-6.50269	-7.48855	-8.52502	-8.97405	-8.52294	-8.09608	-9.47191	-14.0318	-16.6003	-15.3346	-15.3978	-16.4342	-17.4705
	9.38752	-5.24417	-5.12699	-5.0344	-4.98486	-4.94765	-4.88877	-4.80567	-4.75573	-4.79782	-4.86655	-4.8952	-4.90086	-4.90895	-4.9806	-5.11963	-5.23802	-5.34514	-5.46176	-5.59992	-5.73019	-5.78699	-5.80506	-5.8211	-5.8098	-5.80121	-5.79139	-5.73862	-5.62209	-5.44673	-5.25874	-5.05188	-4.85347	-4.73763	-4.81107	-5.23414	-6.03562	-7.06242	-8.16862	-8.97132	-8.75717	-7.6525	-7.96771	-11.7005	-20.4766	-24.1792	-19.7457	-19.5594	-20.2525
	9.53772	-4.95877	-4.82551	-4.71513	-4.6124	-4.54735	-4.5243	-4.53275	-4.57336	-4.65955	-4.76915	-4.85539	-4.90675	-4.89478	-4.91536	-5.02983	-5.16349	-5.31205	-5.45864	-5.55809	-5.63824	-5.78266	-5.97538	-6.12944	-6.24693	-6.32609	-6.29015	-6.17317	-5.99186	-5.6905	-5.3568	-5.02332	-4.7214	-4.51507	-4.52873	-4.90234	-5.67657	-6.71747	-7.8056	-8.63853	-8.44261	-7.55128	-7.96396	-10.5276	-15.4241	-21.1952	-23.1565	-22.2113	-22.4591
	9.68792	-4.8426	-4.61848	-4.5661	-4.57417	-4.50381	-4.4125	-4.41054	-4.51106	-4.66649	-4.79919	-4.88133	-4.92704	-4.97414	-5.03187	-5.07766	-5.14126	-5.25383	-5.39269	-5.55001	-5.69824	-5.84778	-5.99632	-6.20134	-6.42855	-6.54351	-6.51965	-6.3371	-6.03815	-5.67547	-5.30548	-4.94501	-4.59161	-4.35093	-4.38861	-4.78655	-5.56047	-6.59019	-7.75969	-8.73977	-8.60642	-7.27774	-7.23177	-10.1926	-14.6113	-19.9381	-23.1772	-22.2197	-22.5544
	9.83812	-4.73796	-4.57412	-4.53864	-4.50194	-4.38919	-4.28948	-4.32113	-4.46189	-4.59802	-4.68431	-4.76548	-4.85548	-4.93554	-4.96709	-5.00047	-5.07826	-5.19604	-5.36551	-5.52497	-5.62565	-5.75498	-5.97037	-6.23233	-6.47591	-6.63363	-6.63069	-6.39935	-6.01786	-5.64835	-5.30761	-4.96736	-4.62674	-4.38777	-4.42703	-4.88473	-5.69643	-6.71877	-7.89999	-8.89824	-8.74911	-7.5726	-7.59019	-10.0315	-14.0757	-19.9399	-26.7926	-28.5087	-24.683
	9.98832	-4.93044	-4.79264	-4.64984	-4.50873	-4.46823	-4.50992	-4.58989	-4.63065	-4.64078	-4.69035	-4.79708	-4.90419	-4.95691	-4.96979	-5.02291	-5.11887	-5.20805	-5.29081	-5.40238	-5.56575	-5.78817	-6.0044	-6.13875	-6.23501	-6.23098	-6.15494	-6.0558	-5.86146	-5.61022	-5.33324	-5.00804	-4.72169	-4.59387	-4.74893	-5.23661	-6.0045	-6.97204	-8.02948	-9.04159	-8.86659	-7.28552	-7.33934	-10.022	-15.0714	-20.6728	-23.7931	-24.4779	-24.024
	10.1385	-5.17681	-5.00279	-4.87652	-4.80659	-4.74549	-4.72392	-4.73602	-4.7575	-4.77285	-4.79664	-4.81066	-4.81955	-4.88012	-4.97496	-5.06147	-5.15669	-5.24996	-5.37383	-5.5466	-5.71642	-5.81318	-5.87211	-5.88518	-5.83064	-5.77955	-5.72875	-5.65801	-5.56683	-5.45628	-5.30891	-5.13254	-4.97343	-4.90953	-5.10282	-5.68191	-6.51293	-7.3813	-8.30399	-9.00984	-8.48412	-7.49795	-8.40992	-11.8767	-17.6814	-21.0376	-19.2349	-18.752	-20.3339
	10.2887	-5.39213	-5.31305	-5.22517	-5.13095	-5.03877	-5.00526	-5.03151	-5.01899	-4.95868	-4.88097	-4.84677	-4.86094	-4.91546	-4.98919	-5.05257	-5.14074	-5.26717	-5.40453	-5.52627	-5.60529	-5.60805	-5.56752	-5.48581	-5.39753	-5.27767	-5.14768	-5.05683	-5.02748	-5.02514	-5.01046	-5.00308	-5.00652	-5.06143	-5.329	-5.897	-6.78607	-7.90448	-9.00497	-9.49076	-8.85782	-8.18003	-10.3654	-14.5135	-14.9228	-14.3928	-14.8098	-15.7944	-16.785
	10.4389	-5.865	-5.83695	-5.74723	-5.62462	-5.49478	-5.39372	-5.34232	-5.30963	-5.1929	-5.0163	-4.90255	-4.89493	-4.9382	-4.99967	-5.09572	-5.20123	-5.32471	-5.46361	-5.52117	-5.48658	-5.37393	-5.22344	-5.07605	-4.95016	-4.83466	-4.76404	-4.72548	-4.7435	-4.79475	-4.83352	-4.89926	-4.98344	-5.13507	-5.49242	-6.1193	-7.02972	-8.11217	-9.10843	-9.68424	-9.58234	-9.67673	-10.24	-9.40565	-9.26963	-10.0424	-11.0589	-12.1986	-13.5526
	10.5891	-6.10759	-6.17199	-6.14469	-6.04131	-5.90694	-5.78935	-5.71772	-5.66077	-5.52742	-5.32742	-5.13965	-5.07227	-5.10911	-5.14728	-5.16846	-5.20194	-5.25715	-5.28998	-5.28169	-5.20418	-5.04409	-4.89451	-4.76815	-4.66095	-4.54296	-4.42387	-4.37888	-4.4238	-4.54243	-4.66367	-4.77523	-4.94083	-5.18405	-5.58794	-6.20839	-7.0317	-8.06692	-9.08126	-9.74696	-10.5103	-10.4386	-6.80516	-5.93917	-6.67729	-7.76638	-8.88477	-9.95027	-11.0979
	10.7393	-6.25514	-6.40658	-6.44997	-6.40566	-6.3223	-6.2302	-6.11944	-6.03059	-5.93329	-5.7521	-5.56398	-5.43354	-5.36553	-5.31303	-5.26684	-5.23443	-5.1628	-5.06455	-4.95816	-4.84403	-4.70594	-4.58106	-4.44162	-4.33251	-4.28208	-4.28504	-4.28361	-4.33311	-4.43712	-4.54203	-4.67282	-4.83781	-5.0687	-5.4617	-6.1513	-7.13396	-8.21517	-9.21931	-10.0477	-10.1246	-8.28931	-4.68563	-3.91398	-4.87297	-6.06612	-7.1627	-8.17033	-9.24285
	10.8895	-6.41907	-6.53087	-6.59493	-6.64698	-6.61876	-6.59374	-6.53218	-6.43678	-6.30818	-6.17561	-5.97639	-5.7413	-5.51161	-5.30916	-5.13724	-4.96438	-4.78514	-4.61145	-4.45491	-4.33968	-4.22403	-4.12782	-4.05176	-4.02373	-4.06914	-4.11484	-4.16208	-4.23054	-4.3141	-4.41249	-4.56202	-4.70047	-4.88721	-5.24133	-5.85578	-6.72326	-7.75611	-8.76234	-9.58579	-9.39909	-6.21804	-3.05001	-2.54915	-3.54481	-4.88497	-6.15393	-7.222	-8.139
	11.0397	-6.53977	-6.66725	-6.75302	-6.83187	-6.87333	-6.89806	-6.92445	-6.90746	-6.80866	-6.60156	-6.369	-6.09561	-5.78581	-5.45114	-5.09503	-4.77681	-4.53749	-4.3647	-4.21939	-4.05712	-3.92239	-3.86917	-3.88437	-3.93141	-3.99537	-4.09909	-4.20969	-4.30576	-4.38487	-4.38356	-4.42988	-4.56087	-4.77436	-5.11997	-5.68914	-6.55575	-7.57019	-8.57848	-9.22953	-8.38851	-5.22217	-2.06619	-1.80172	-2.92439	-4.33395	-5.60578	-6.5607	-7.3594
	11.1899	-6.55002	-6.63561	-6.75788	-6.87005	-6.99665	-7.1327	-7.246	-7.2747	-7.1797	-6.92661	-6.57578	-6.2301	-5.85079	-5.45232	-5.05338	-4.63625	-4.29717	-4.10441	-3.98298	-3.87401	-3.77986	-3.73089	-3.78257	-3.92098	-4.05092	-4.17685	-4.3049	-4.38945	-4.41437	-4.41675	-4.44363	-4.52191	-4.68604	-4.97444	-5.51103	-6.29807	-7.19219	-8.12254	-8.84997	-8.52948	-4.9197	-1.62534	-1.58768	-2.76689	-4.04725	-5.24837	-6.20479	-6.96521
	11.3401	-6.33892	-6.5151	-6.67854	-6.82194	-6.95039	-7.03763	-7.11845	-7.15427	-7.10572	-6.97213	-6.66506	-6.32104	-5.94789	-5.52014	-5.08013	-4.69466	-4.42235	-4.25514	-4.14355	-4.02702	-3.86328	-3.76823	-3.80805	-3.93065	-4.05235	-4.15974	-4.23441	-4.27874	-4.304	-4.30929	-4.33871	-4.47225	-4.65703	-4.93649	-5.4478	-6.28854	-7.34637	-8.35539	-9.28182	-8.849	-5.16374	-1.80079	-1.72709	-2.85354	-4.12259	-5.27443	-6.3393	-7.31863
	11.4903	-6.47552	-6.64684	-6.78577	-6.93802	-7.03357	-7.06219	-7.07305	-7.05964	-6.99639	-6.8452	-6.57365	-6.19364	-5.79482	-5.41547	-5.08656	-4.80369	-4.544	-4.30193	-4.12027	-4.02614	-3.98952	-4.00418	-4.04124	-4.09485	-4.1513	-4.23775	-4.2985	-4.31117	-4.32611	-4.3737	-4.44887	-4.51867	-4.63241	-4.92509	-5.55743	-6.52619	-7.64296	-8.64635	-9.28007	-8.79607	-5.79825	-2.4131	-2.01469	-3.13418	-4.59954	-5.87307	-6.94773	-7.86256
	11.6405	-6.42147	-6.61476	-6.74052	-6.86941	-6.9367	-6.97171	-6.94571	-6.8556	-6.7109	-6.49264	-6.24655	-5.99892	-5.71122	-5.39767	-5.12538	-4.92346	-4.7182	-4.55019	-4.43421	-4.33068	-4.24902	-4.22614	-4.22276	-4.23225	-4.24764	-4.27221	-4.2885	-4.3129	-4.39724	-4.49033	-4.58536	-4.69149	-4.8714	-5.16966	-5.74046	-6.64045	-7.76539	-8.77543	-9.48602	-9.47883	-6.98524	-3.46829	-3.13356	-4.27276	-5.59355	-6.75121	-7.82331	-8.79833
	11.7907	-6.13948	-6.40097	-6.61926	-6.73058	-6.7603	-6.72224	-6.63546	-6.47573	-6.26797	-6.05154	-5.87166	-5.71328	-5.54923	-5.40904	-5.27207	-5.10248	-4.9755	-4.87332	-4.80385	-4.72639	-4.61791	-4.4907	-4.43458	-4.44776	-4.45138	-4.43749	-4.37661	-4.37053	-4.43872	-4.55914	-4.70205	-4.89706	-5.11949	-5.43876	-6.04036	-6.96723	-7.99723	-9.03672	-9.73228	-9.75776	-8.67045	-5.29488	-4.49996	-5.49718	-6.89027	-8.12519	-9.15871	-10.1246
	11.9409	-6.06926	-6.25716	-6.41516	-6.52406	-6.56671	-6.46824	-6.29734	-6.06589	-5.84303	-5.61765	-5.4663	-5.4177	-5.38622	-5.3438	-5.28808	-5.2431	-5.25904	-5.28167	-5.26349	-5.11638	-4.94403	-4.87059	-4.81728	-4.71161	-4.61339	-4.52693	-4.49537	-4.56824	-4.67733	-4.758	-4.84605	-5.01629	-5.26988	-5.64399	-6.2034	-7.00839	-7.96143	-9.03804	-9.69373	-9.68722	-9.14495	-7.76765	-6.89948	-7.69913	-8.80213	-9.97535	-11.0064	-11.9458
	12.0911	-5.78437	-5.87346	-5.98168	-6.04768	-6.08914	-6.01736	-5.80963	-5.57895	-5.39831	-5.28154	-5.21957	-5.15974	-5.16751	-5.16749	-5.24397	-5.35002	-5.4165	-5.46907	-5.49884	-5.48659	-5.42697	-5.34063	-5.23439	-5.07352	-4.9172	-4.83338	-4.77626	-4.79404	-4.84011	-4.88501	-4.96697	-5.08304	-5.28885	-5.58223	-6.13193	-6.96313	-7.99538	-9.08685	-9.63007	-9.0001	-9.20654	-10.9313	-10.2869	-10.4171	-11.3379	-12.2698	-13.3278	-14.6184
	12.2413	-5.55875	-5.57434	-5.62476	-5.62836	-5.54875	-5.45064	-5.35031	-5.23159	-5.08177	-4.99529	-4.97503	-5.03135	-5.09203	-5.19168	-5.31613	-5.42793	-5.51627	-5.61247	-5.66958	-5.69182	-5.69008	-5.66596	-5.59513	-5.46744	-5.31096	-5.20908	-5.15143	-5.16929	-5.1448	-5.0864	-5.06178	-5.02818	-5.07922	-5.29631	-5.78635	-6.6012	-7.57722	-8.51139	-9.22023	-8.72603	-8.37645	-8.92047	-13.3086	-15.7988	-14.923	-15.3984	-16.0429	-16.9292
	12.3915	-5.3079	-5.15391	-5.0944	-5.06222	-5.07437	-5.02397	-4.93766	-4.84205	-4.75248	-4.79462	-4.87755	-4.92034	-4.97861	-5.11546	-5.26326	-5.36773	-5.46108	-5.56696	-5.69357	-5.83625	-5.98839	-6.06014	-6.03978	-5.95368	-5.83882	-5.77186	-5.6972	-5.59368	-5.44444	-5.23571	-5.0416	-4.89251	-4.81602	-4.9383	-5.34351	-6.11264	-7.21675	-8.48464	-9.42956	-8.90486	-6.93511	-7.66994	-11.4053	-17.1231	-21.9799	-19.3523	-20.0366	-21.5087
	12.5417	-5.07855	-4.93156	-4.7909	-4.70176	-4.62428	-4.57618	-4.55669	-4.53839	-4.51656	-4.55722	-4.71344	-4.88199	-5.04575	-5.11481	-5.19942	-5.29693	-5.39414	-5.45065	-5.58075	-5.7327	-5.95987	-6.15846	-6.26228	-6.3694	-6.35075	-6.18453	-6.01669	-5.81479	-5.60295	-5.38722	-5.0949	-4.78729	-4.61108	-4.7005	-5.16206	-6.02082	-7.13783	-8.23161	-8.91112	-8.12962	-6.91708	-7.25554	-9.66524	-14.389	-21.2624	-20.8871	-20.6833	-22.5251
	12.6919	-4.83123	-4.66864	-4.54976	-4.43251	-4.40775	-4.45465	-4.43579	-4.41444	-4.48366	-4.62817	-4.79768	-4.94562	-5.05271	-5.19558	-5.26779	-5.2939	-5.33425	-5.39612	-5.49496	-5.63811	-5.88605	-6.17426	-6.40861	-6.57992	-6.63497	-6.53996	-6.38834	-6.06172	-5.70886	-5.31104	-4.96971	-4.707	-4.52267	-4.57868	-4.97371	-5.74895	-6.71913	-7.83506	-8.85826	-9.08066	-7.47039	-7.1471	-9.7334	-14.2109	-18.9827	-24.9314	-29.0487	-29.8159
	12.8421	-4.83982	-4.64574	-4.55648	-4.49082	-4.38358	-4.29364	-4.29687	-4.41793	-4.56415	-4.72476	-4.80125	-4.9298	-5.07708	-5.22633	-5.29174	-5.37757	-5.37865	-5.39327	-5.46518	-5.66708	-5.85812	-6.13076	-6.47805	-6.72506	-6.78158	-6.6608	-6.45472	-6.10887	-5.76159	-5.39165	-5.05914	-4.79101	-4.55629	-4.55894	-4.99569	-5.7701	-6.79974	-7.78002	-8.71856	-8.36604	-7.42409	-7.45017	-10.0864	-14.8478	-19.9273	-24.4397	-27.3549	-28.4321
	12.9923	-4.76932	-4.63567	-4.58047	-4.5675	-4.51887	-4.46617	-4.5413	-4.57747	-4.5945	-4.74955	-4.9047	-5.07612	-5.13358	-5.12173	-5.11668	-5.19064	-5.27521	-5.38854	-5.48728	-5.58795	-5.76284	-5.96136	-6.19661	-6.38396	-6.44036	-6.36372	-6.11722	-5.89955	-5.64455	-5.35051	-5.04963	-4.82378	-4.69206	-4.79862	-5.34147	-6.14767	-7.08585	-8.05502	-8.51647	-8.25011	-7.30393	-7.77547	-10.2398	-14.7065	-21.8994	-24.5256	-27.3979	-42.27
	13.1425	-4.91148	-4.82577	-4.72948	-4.67236	-4.66586	-4.69174	-4.70357	-4.70547	-4.79156	-4.88689	-5.01588	-5.03855	-4.99458	-4.98187	-5.02537	-5.13547	-5.30146	-5.45332	-5.54672	-5.64013	-5.73132	-5.82772	-5.90029	-5.96711	-5.90243	-5.82372	-5.72803	-5.583	-5.44304	-5.28451	-5.08371	-4.96923	-4.95227	-5.11065	-5.60442	-6.44937	-7.47959	-8.49726	-9.15218	-8.87764	-8.34171	-8.70313	-13.0888	-19.413	-18.5818	-18.1328	-19.715	-21.6423
	13.2927	-5.16193	-5.15979	-5.16663	-5.13946	-5.06645	-4.99907	-5.0028	-5.04078	-5.03616	-4.99194	-4.9823	-4.99537	-4.97048	-4.98099	-5.00594	-5.13906	-5.32587	-5.51092	-5.58808	-5.63072	-5.62085	-5.59737	-5.53563	-5.49111	-5.45348	-5.43884	-5.33799	-5.29625	-5.25765	-5.22715	-5.1937	-5.21514	-5.28702	-5.4907	-6.04697	-6.88087	-7.85692	-8.7298	-9.59755	-9.49634	-8.87208	-10.1797	-13.316	-12.5317	-13.2814	-14.4292	-15.8319	-16.9292
	13.4429	-5.46946	-5.51555	-5.52364	-5.46804	-5.44572	-5.45064	-5.40465	-5.27993	-5.20696	-5.13325	-5.11167	-5.06974	-4.93871	-4.85305	-4.92959	-5.08325	-5.26147	-5.40118	-5.50889	-5.49574	-5.40314	-5.32019	-5.21199	-5.07082	-4.91428	-4.91828	-4.95621	-4.95497	-4.97433	-4.93807	-5.02371	-5.22929	-5.4687	-5.73346	-6.24795	-7.19946	-8.30926	-9.41333	-9.98037	-10.2419	-10.0069	-9.77283	-8.63559	-9.17909	-10.46	-11.7719	-12.8203	-13.6178
	13.5931	-5.74688	-5.84539	-5.91053	-5.98522	-6.00137	-5.89816	-5.7456	-5.56562	-5.4588	-5.37415	-5.25451	-5.11132	-4.974	-4.92313	-4.98457	-5.06735	-5.09065	-5.17596	-5.20708	-5.16746	-5.09576	-4.97228	-4.76254	-4.58882	-4.55089	-4.62389	-4.62991	-4.59597	-4.62639	-4.7532	-4.96126	-5.18824	-5.42998	-5.75098	-6.34349	-7.21959	-8.27498	-9.33434	-10.1239	-10.4742	-8.58847	-5.78995	-5.62223	-6.74512	-8.09888	-9.36174	-10.2358	-10.8772
	13.7433	-5.92011	-6.1004	-6.3081	-6.37026	-6.41833	-6.31616	-6.10911	-5.94706	-5.86816	-5.72032	-5.53761	-5.31299	-5.17837	-5.11826	-5.07054	-5.00591	-4.91357	-4.83839	-4.85146	-4.86368	-4.76184	-4.57415	-4.38197	-4.28604	-4.34475	-4.47219	-4.51504	-4.46749	-4.50757	-4.66826	-4.85495	-4.99336	-5.17673	-5.52024	-6.12667	-7.04169	-8.17133	-9.2371	-10.0404	-10.1677	-6.72664	-3.866	-3.98181	-5.0012	-6.33129	-7.59267	-8.48783	-9.07576
	13.8935	-6.29272	-6.37328	-6.43866	-6.49866	-6.56099	-6.54754	-6.46673	-6.30469	-6.13021	-5.98146	-5.84243	-5.68163	-5.45841	-5.18558	-4.98299	-4.84513	-4.70561	-4.5572	-4.45667	-4.39219	-4.33608	-4.30628	-4.22857	-4.13016	-4.13093	-4.23505	-4.37303	-4.41588	-4.4118	-4.43463	-4.50145	-4.68745	-4.88742	-5.21098	-5.81471	-6.81134	-7.89195	-8.90238	-9.67167	-10.265	-5.97509	-2.83276	-2.56493	-3.64609	-5.1527	-6.5958	-7.58745	-7.93576
	14.0437	-6.45216	-6.4926	-6.48942	-6.47871	-6.55606	-6.60711	-6.66372	-6.60928	-6.49746	-6.32616	-6.14387	-5.90151	-5.63707	-5.36481	-5.02273	-4.69036	-4.45205	-4.30466	-4.18263	-4.07585	-4.02353	-4.01242	-3.97009	-3.94698	-3.97829	-4.10729	-4.28206	-4.39775	-4.44215	-4.46586	-4.49112	-4.55636	-4.68772	-4.98113	-5.53972	-6.34344	-7.344	-8.3656	-9.56237	-9.39755	-4.61083	-1.78804	-1.85488	-3.1584	-4.53972	-5.68035	-6.56806	-7.13354
	14.1939	-6.46385	-6.4937	-6.5081	-6.46453	-6.48119	-6.60615	-6.77707	-6.85953	-6.8034	-6.66749	-6.49555	-6.18632	-5.83985	-5.46213	-5.07199	-4.67905	-4.38495	-4.24826	-4.12207	-4.01723	-3.92981	-3.86702	-3.87159	-3.9392	-4.00925	-4.11375	-4.24923	-4.39665	-4.47755	-4.46293	-4.45766	-4.48901	-4.60936	-4.90974	-5.52192	-6.43078	-7.43842	-8.29496	-9.28554	-8.78168	-4.61942	-1.45918	-1.32116	-2.66498	-4.22728	-5.45655	-6.20307	-6.70494
	14.3441	-6.51399	-6.53089	-6.52351	-6.53959	-6.60509	-6.75111	-6.85986	-6.93096	-6.94636	-6.8007	-6.4638	-6.15633	-5.80189	-5.42238	-5.00328	-4.58723	-4.30513	-4.09775	-3.9781	-3.8777	-3.8234	-3.78215	-3.7854	-3.83712	-3.96645	-4.10871	-4.21164	-4.30378	-4.38908	-4.42167	-4.45627	-4.48981	-4.61969	-4.95783	-5.57601	-6.42889	-7.3905	-8.4014	-9.27318	-9.06805	-4.88794	-1.83563	-1.73633	-2.85388	-4.21135	-5.50009	-6.48159	-7.06231
	14.4943	-6.40568	-6.41454	-6.43799	-6.46562	-6.5559	-6.68877	-6.80075	-6.88424	-6.8441	-6.66479	-6.43008	-6.15122	-5.81806	-5.44835	-5.11372	-4.82434	-4.56289	-4.35026	-4.19978	-4.09193	-4.01669	-3.9366	-3.9243	-3.98454	-4.0657	-4.14489	-4.25654	-4.3679	-4.44367	-4.49724	-4.52813	-4.62707	-4.75611	-5.07416	-5.75273	-6.67306	-7.744	-8.62938	-9.27206	-9.27009	-5.28973	-2.45572	-2.27323	-3.45842	-4.8339	-6.0103	-6.82408	-7.52445
	14.6445	-6.16977	-6.28345	-6.38712	-6.45507	-6.52579	-6.56404	-6.56778	-6.54485	-6.48745	-6.35982	-6.14767	-5.88863	-5.64439	-5.37665	-5.14349	-4.91736	-4.72823	-4.5717	-4.46594	-4.38837	-4.27193	-4.1735	-4.10735	-4.07365	-4.08901	-4.15738	-4.1988	-4.19933	-4.2953	-4.43486	-4.58881	-4.73282	-4.91393	-5.28544	-5.9965	-6.95713	-8.08676	-8.89863	-9.56141	-10.2087	-6.6651	-3.59987	-3.32413	-4.39033	-5.70599	-6.83413	-7.76081	-8.55522
	14.7947	-6.07326	-6.20464	-6.32931	-6.38	-6.42599	-6.4346	-6.38138	-6.2658	-6.14813	-6.01891	-5.86588	-5.74248	-5.53338	-5.30611	-5.13177	-5.06128	-5.03235	-4.97005	-4.8443	-4.67642	-4.54508	-4.47214	-4.40905	-4.30449	-4.24061	-4.20476	-4.21157	-4.2937	-4.38609	-4.53309	-4.71385	-4.9047	-5.1291	-5.51005	-6.19968	-7.08837	-7.94442	-8.62113	-9.33487	-9.63314	-8.323	-5.52512	-4.87146	-5.75452	-6.97937	-8.13865	-9.21976	-10.0377
	14.9449	-5.74483	-5.95473	-6.1556	-6.17258	-6.12839	-6.04851	-5.98227	-5.89337	-5.74114	-5.57759	-5.44167	-5.30492	-5.22478	-5.13977	-5.08677	-5.10417	-5.13298	-5.14221	-5.1032	-4.96387	-4.80887	-4.66782	-4.61059	-4.54186	-4.50269	-4.40585	-4.34163	-4.38969	-4.52543	-4.69594	-4.84551	-4.97397	-5.18841	-5.53903	-6.1075	-6.99779	-8.05367	-8.98932	-9.4372	-9.43103	-9.23108	-8.09364	-7.29898	-7.72923	-8.82213	-9.85433	-10.7646	-11.594
	15.0951	-5.55991	-5.68321	-5.82022	-5.89711	-5.85569	-5.77152	-5.66124	-5.54175	-5.40046	-5.26226	-5.13497	-5.06967	-5.0292	-5.02691	-5.07431	-5.20851	-5.30224	-5.36443	-5.39137	-5.35902	-5.24106	-5.09486	-4.98957	-4.91981	-4.84663	-4.78446	-4.73625	-4.74009	-4.79258	-4.86125	-4.95263	-5.03148	-5.16866	-5.46405	-6.05435	-6.92723	-7.90546	-8.64132	-9.04232	-9.11627	-9.47313	-11.6442	-11.0209	-10.7605	-11.3426	-12.2241	-13.1778	-14.1308
	15.2453	-5.3805	-5.4203	-5.50641	-5.55516	-5.47659	-5.41956	-5.33801	-5.2588	-5.19434	-5.09374	-5.01	-4.97637	-4.98775	-5.01548	-5.06034	-5.14143	-5.23971	-5.36578	-5.45549	-5.51715	-5.46712	-5.42423	-5.4061	-5.39726	-5.41246	-5.36654	-5.29432	-5.22	-5.14801	-5.13007	-5.08343	-5.00704	-5.02486	-5.25957	-5.81503	-6.60981	-7.53986	-8.42932	-8.88429	-8.1111	-7.59979	-10.0743	-14.2063	-14.6587	-14.9077	-15.3703	-15.8225	-16.5569
	15.3955	-5.0464	-4.99428	-4.94018	-4.92079	-4.93933	-4.93701	-4.83748	-4.76358	-4.7648	-4.87872	-4.99113	-4.99458	-4.93804	-4.95561	-5.0545	-5.19085	-5.37082	-5.49007	-5.51605	-5.5362	-5.62082	-5.70585	-5.76908	-5.76133	-5.77698	-5.78374	-5.69518	-5.53731	-5.32879	-5.12324	-4.93032	-4.80137	-4.75865	-4.85368	-5.31471	-6.18999	-7.23793	-8.18635	-8.62629	-8.52656	-7.975	-9.52481	-14.5324	-22.3168	-20.6832	-18.6354	-19.1057	-20.8244
	15.5457	-5.06789	-4.9059	-4.78269	-4.67502	-4.62003	-4.60559	-4.62617	-4.63668	-4.69513	-4.7624	-4.8153	-4.91056	-5.00699	-5.13	-5.23641	-5.28109	-5.33629	-5.41762	-5.52219	-5.67616	-5.84117	-6.01822	-6.17041	-6.21779	-6.24633	-6.21591	-6.02139	-5.76735	-5.48559	-5.21288	-4.89765	-4.60214	-4.43399	-4.49237	-4.94183	-5.7321	-6.66472	-7.58169	-8.17051	-7.99719	-7.10619	-7.93007	-11.3617	-16.5626	-24.8753	-25.0636	-23.5884	-24.2447
	15.6959	-4.80531	-4.62433	-4.49816	-4.4015	-4.33191	-4.30402	-4.34186	-4.42621	-4.52993	-4.6744	-4.78033	-4.85742	-4.96377	-5.10624	-5.22213	-5.24884	-5.28613	-5.36087	-5.44897	-5.61016	-5.81961	-6.03144	-6.2639	-6.45118	-6.49311	-6.38282	-6.12271	-5.81082	-5.48461	-5.15121	-4.84426	-4.56041	-4.33767	-4.36658	-4.78681	-5.56133	-6.5197	-7.54831	-8.53227	-8.44302	-7.4853	-7.85633	-10.9662	-16.6598	-23.8077	-25.5192	-26.7871	-25.3218
	15.8461	-4.72545	-4.49433	-4.38657	-4.36049	-4.3171	-4.25976	-4.26941	-4.38563	-4.53926	-4.64691	-4.75085	-4.85674	-5.00078	-5.14531	-5.21508	-5.24826	-5.29637	-5.39653	-5.54212	-5.64909	-5.76894	-5.99575	-6.24462	-6.44871	-6.50482	-6.37987	-6.13885	-5.78053	-5.41728	-5.09865	-4.78576	-4.5234	-4.3351	-4.37031	-4.81511	-5.65623	-6.72985	-7.83493	-8.45144	-8.17339	-7.3383	-8.12238	-11.0171	-15.1975	-24.408	-30.5309	-29.9698	-26.4996
	15.9963	-4.78565	-4.59976	-4.50318	-4.45083	-4.42101	-4.39306	-4.3892	-4.42482	-4.48052	-4.55976	-4.6739	-4.81692	-4.94985	-5.07395	-5.14689	-5.22541	-5.31835	-5.40538	-5.52186	-5.63661	-5.7651	-5.93028	-6.08837	-6.18577	-6.21651	-6.10286	-5.8937	-5.62771	-5.35184	-5.09504	-4.87383	-4.65729	-4.49298	-4.56435	-5.03135	-5.86385	-6.84977	-7.71712	-8.69837	-8.42756	-7.36419	-8.11011	-11.4596	-17.1954	-23.7647	-23.1431	-22.1536	-23.1277
	16.1465	-5.12423	-5.005	-4.85437	-4.74445	-4.71173	-4.70786	-4.69648	-4.6628	-4.61524	-4.62929	-4.73448	-4.8475	-4.92156	-4.99562	-5.10623	-5.23586	-5.39722	-5.56428	-5.67498	-5.75943	-5.85596	-5.93952	-5.94576	-5.87982	-5.75464	-5.63396	-5.53409	-5.4034	-5.28201	-5.13526	-4.96758	-4.79972	-4.73268	-4.91352	-5.41315	-6.23909	-7.28562	-8.30249	-9.0945	-8.56664	-7.72045	-8.72632	-12.7991	-19.5927	-20.4004	-19.5306	-20.3015	-20.9977
	16.2967	-5.36821	-5.28236	-5.18186	-5.07469	-5.00595	-4.98165	-4.96958	-4.91306	-4.83321	-4.77118	-4.78559	-4.85681	-4.93305	-5.00729	-5.11498	-5.25165	-5.43771	-5.58951	-5.64756	-5.68227	-5.668	-5.60216	-5.50728	-5.38352	-5.25743	-5.14964	-5.06023	-5.02495	-5.0101	-4.97551	-4.92903	-4.89677	-4.95285	-5.1588	-5.67921	-6.53512	-7.50508	-8.48091	-9.18341	-8.66491	-8.47188	-11.922	-15.0205	-14.8087	-14.2188	-14.815	-15.8817	-17.311
	16.4469	-5.53061	-5.50493	-5.48807	-5.48009	-5.43511	-5.37673	-5.29533	-5.18202	-5.08878	-5.00943	-4.95079	-4.90481	-4.90865	-4.99698	-5.11938	-5.23956	-5.36595	-5.45718	-5.48505	-5.47534	-5.41589	-5.31232	-5.17363	-4.98085	-4.80849	-4.72641	-4.69248	-4.66157	-4.67189	-4.77462	-4.91872	-5.04197	-5.171	-5.40916	-5.94628	-6.86699	-8.0286	-9.14141	-9.70999	-9.68686	-10.1161	-10.0825	-9.57236	-9.68654	-10.4707	-11.5211	-12.6393	-13.8134
	16.5971	-5.78067	-5.90196	-5.99289	-6.00921	-5.95047	-5.80752	-5.64266	-5.4844	-5.3633	-5.27525	-5.19388	-5.12686	-5.11527	-5.13554	-5.1533	-5.15096	-5.17615	-5.20694	-5.1903	-5.14886	-5.05203	-4.8644	-4.66575	-4.53747	-4.495	-4.44548	-4.39703	-4.41938	-4.51399	-4.66468	-4.87439	-5.05342	-5.22841	-5.56241	-6.20904	-7.15617	-8.23375	-9.2418	-9.5598	-9.20186	-8.56257	-7.1247	-6.42351	-7.00205	-8.09772	-9.25787	-10.2629	-11.2606
	16.7473	-5.99903	-6.18108	-6.32671	-6.40185	-6.41967	-6.34453	-6.18407	-5.98012	-5.79606	-5.66549	-5.57345	-5.46986	-5.32615	-5.18478	-5.10935	-5.07065	-4.99202	-4.88054	-4.79114	-4.71071	-4.62018	-4.48883	-4.33117	-4.22607	-4.2239	-4.27031	-4.30071	-4.3292	-4.4043	-4.51601	-4.66411	-4.85864	-5.08972	-5.45052	-6.13129	-7.12276	-8.17865	-9.03363	-9.48961	-9.49622	-7.07268	-4.43017	-4.0483	-5.0817	-6.40703	-7.59845	-8.54266	-9.43662
	16.8975	-6.11598	-6.32447	-6.5155	-6.64104	-6.62743	-6.5281	-6.44962	-6.38038	-6.28533	-6.14309	-5.94437	-5.69695	-5.45991	-5.27127	-5.05844	-4.81897	-4.64023	-4.52749	-4.45839	-4.39925	-4.2905	-4.14508	-4.05846	-4.06869	-4.12416	-4.16851	-4.2054	-4.2694	-4.35454	-4.47409	-4.61623	-4.75056	-4.89669	-5.24543	-5.93581	-6.85088	-7.79385	-8.73112	-9.42442	-8.88145	-5.70294	-2.86262	-2.65331	-3.76645	-5.14127	-6.35323	-7.26707	-8.07315
	17.0477	-6.28128	-6.46927	-6.58961	-6.65959	-6.71764	-6.77203	-6.83149	-6.85081	-6.75849	-6.54917	-6.27829	-5.95028	-5.62156	-5.35055	-5.07893	-4.77873	-4.52519	-4.3585	-4.23134	-4.12555	-4.0124	-3.91453	-3.91943	-4.01381	-4.10978	-4.15477	-4.20964	-4.31722	-4.42314	-4.51975	-4.57878	-4.63037	-4.76818	-5.10808	-5.72919	-6.5982	-7.57928	-8.40032	-9.13438	-8.04448	-4.55466	-2.07395	-2.10968	-3.2391	-4.43058	-5.48736	-6.49455	-7.38279
	17.1979	-6.27171	-6.44448	-6.56646	-6.65384	-6.71735	-6.8191	-6.97388	-7.07872	-7.03993	-6.84771	-6.55854	-6.17908	-5.73148	-5.31579	-4.95594	-4.66574	-4.45774	-4.29085	-4.13185	-3.96705	-3.8356	-3.77534	-3.81629	-3.92476	-4.01022	-4.06	-4.13275	-4.22969	-4.32437	-4.4323	-4.51671	-4.57414	-4.67708	-4.96106	-5.55422	-6.40088	-7.34536	-8.28339	-8.99363	-8.11894	-4.55042	-1.69157	-1.63989	-2.8373	-4.1748	-5.23146	-6.10978	-7.02249
	17.3481	-6.30001	-6.45427	-6.56168	-6.63232	-6.7025	-6.83034	-6.9823	-7.08199	-7.10695	-6.98575	-6.67184	-6.2492	-5.78231	-5.31277	-4.93805	-4.6685	-4.45436	-4.24914	-4.0597	-3.91201	-3.79562	-3.73735	-3.77276	-3.88282	-3.98359	-4.04601	-4.1119	-4.18583	-4.27053	-4.38544	-4.50511	-4.58697	-4.6642	-4.91338	-5.49426	-6.35535	-7.32349	-8.29661	-8.94721	-7.7405	-4.36214	-1.97959	-1.97379	-2.97816	-4.17827	-5.27811	-6.2642	-7.14901
	17.4983	-6.35344	-6.5336	-6.686	-6.77999	-6.82733	-6.87817	-6.92708	-6.96618	-6.98364	-6.85055	-6.55605	-6.17558	-5.76251	-5.36806	-5.00476	-4.70351	-4.46579	-4.29815	-4.18613	-4.07214	-3.93418	-3.81667	-3.81214	-3.9317	-4.0602	-4.11038	-4.1121	-4.14945	-4.26761	-4.42733	-4.56241	-4.65494	-4.76603	-5.09372	-5.72975	-6.55288	-7.47669	-8.35777	-9.08253	-8.05383	-4.84042	-2.5363	-2.50648	-3.51794	-4.66073	-5.71829	-6.70637	-7.55726
	17.6485	-6.3754	-6.5316	-6.61761	-6.64168	-6.69776	-6.73465	-6.72003	-6.68202	-6.56661	-6.41329	-6.24598	-5.97952	-5.68122	-5.40957	-5.15052	-4.94676	-4.81723	-4.69987	-4.54334	-4.39043	-4.27174	-4.18059	-4.14421	-4.14057	-4.1429	-4.19311	-4.25865	-4.33224	-4.40259	-4.47001	-4.59622	-4.7644	-4.95384	-5.28422	-5.87807	-6.77916	-7.91501	-8.94895	-9.42219	-8.85565	-6.06565	-3.28524	-3.28542	-4.50984	-5.75155	-6.79235	-7.68622	-8.55788
	17.7987	-6.31586	-6.48635	-6.59222	-6.60053	-6.5498	-6.45195	-6.34296	-6.27444	-6.2209	-6.06331	-5.85138	-5.64327	-5.47134	-5.3421	-5.22322	-5.12017	-5.05263	-5.01534	-4.93109	-4.77621	-4.62122	-4.50754	-4.40961	-4.32466	-4.27359	-4.25882	-4.26647	-4.30602	-4.40302	-4.56586	-4.72433	-4.87007	-5.07767	-5.45601	-6.08494	-6.91897	-7.88894	-8.82452	-9.50824	-9.73713	-7.69056	-4.89507	-4.73663	-5.85105	-7.03019	-8.03371	-9.0066	-9.86303
	17.9489	-6.12726	-6.26709	-6.3344	-6.31931	-6.23758	-6.1209	-6.01713	-5.90109	-5.75229	-5.59979	-5.47028	-5.3651	-5.28645	-5.2358	-5.2322	-5.27781	-5.33166	-5.35665	-5.30924	-5.18454	-5.00581	-4.83343	-4.69766	-4.6056	-4.5223	-4.42367	-4.37395	-4.39599	-4.47393	-4.62946	-4.79441	-4.93444	-5.12943	-5.50069	-6.12406	-7.01784	-8.03897	-8.95458	-9.44897	-9.41297	-8.67787	-7.23824	-6.85157	-7.8237	-8.88185	-9.84955	-10.7619	-11.6763
	18.0991	-5.75823	-5.83169	-5.9338	-5.98174	-5.91755	-5.74277	-5.58112	-5.48273	-5.40326	-5.3397	-5.22248	-5.09577	-5.06317	-5.12754	-5.24802	-5.37264	-5.43109	-5.48431	-5.55346	-5.51221	-5.37326	-5.20414	-5.02314	-4.87613	-4.79713	-4.74138	-4.69178	-4.65925	-4.68714	-4.79527	-4.91451	-5.02111	-5.14521	-5.39977	-5.99885	-6.86595	-7.92259	-8.96854	-9.33924	-8.95572	-9.13475	-9.85846	-9.97921	-10.3339	-11.1668	-12.0926	-12.9064	-14.0003
	18.2493	-5.52525	-5.5377	-5.52442	-5.49733	-5.47926	-5.42149	-5.33115	-5.23928	-5.15848	-5.13459	-5.13212	-5.08069	-5.0308	-5.0651	-5.20113	-5.38147	-5.56631	-5.69891	-5.73671	-5.74056	-5.70038	-5.5799	-5.40449	-5.25696	-5.15103	-5.06084	-5.00504	-4.97283	-4.94799	-4.94608	-4.95056	-4.9796	-5.04838	-5.23649	-5.71413	-6.50693	-7.45486	-8.38974	-9.00052	-8.63607	-8.37502	-10.8791	-13.8732	-14.4376	-14.6273	-15.0589	-16.0353	-17.4224
	18.3995	-5.26228	-5.19425	-5.13152	-5.05447	-4.97591	-4.89278	-4.82643	-4.79184	-4.79894	-4.82401	-4.84534	-4.8451	-4.85236	-4.96073	-5.15995	-5.39569	-5.56136	-5.70484	-5.81072	-5.8661	-5.92036	-5.94885	-5.92827	-5.89558	-5.86434	-5.7787	-5.62502	-5.46322	-5.28957	-5.12382	-4.97294	-4.82977	-4.73228	-4.8276	-5.23114	-6.00453	-7.05164	-8.17999	-8.94316	-8.61751	-7.72023	-8.46005	-12.2726	-19.0027	-22.365	-19.5638	-19.3374	-19.9001
	18.5497	-5.09195	-4.89496	-4.75444	-4.70669	-4.7261	-4.78036	-4.78724	-4.73435	-4.71223	-4.76807	-4.86247	-4.94404	-4.98191	-5.03439	-5.13553	-5.23603	-5.36541	-5.54501	-5.69239	-5.82473	-5.98172	-6.10996	-6.20008	-6.21673	-6.16177	-6.07432	-5.95023	-5.7798	-5.56076	-5.26847	-4.89958	-4.57201	-4.40403	-4.50579	-4.97334	-5.79401	-6.87533	-7.99473	-8.74575	-8.49457	-7.58008	-8.2385	-11.2835	-16.2024	-21.2681	-22.8496	-21.4731	-21.2997
	18.6999	-4.90064	-4.67516	-4.5582	-4.49275	-4.4586	-4.46011	-4.51892	-4.61969	-4.70011	-4.75915	-4.8346	-4.94932	-5.08915	-5.21443	-5.25092	-5.26441	-5.29562	-5.40558	-5.58616	-5.77455	-5.94085	-6.16225	-6.34556	-6.45529	-6.48411	-6.37651	-6.17595	-5.92055	-5.59609	-5.24598	-4.91116	-4.57041	-4.33606	-4.38518	-4.86205	-5.73029	-6.77907	-7.72279	-8.38382	-8.26482	-7.23514	-7.35031	-10.1599	-14.7974	-19.6461	-23.2136	-24.3257	-24.306
	18.8501	-4.84419	-4.62665	-4.51183	-4.47025	-4.41371	-4.4095	-4.46969	-4.56172	-4.71177	-4.86117	-4.9741	-5.06256	-5.13768	-5.22439	-5.27853	-5.29791	-5.35267	-5.42155	-5.53186	-5.72095	-5.94878	-6.17886	-6.37529	-6.49213	-6.49796	-6.37441	-6.18831	-5.94747	-5.61616	-5.23868	-4.84905	-4.49814	-4.29951	-4.39144	-4.85048	-5.60513	-6.54979	-7.52061	-8.38676	-8.31777	-7.16513	-7.98858	-11.2926	-16.2174	-20.8963	-24.9071	-26.3965	-26.9107
	19.0003	-4.84012	-4.68124	-4.59844	-4.55488	-4.53839	-4.55246	-4.60371	-4.68976	-4.79002	-4.89879	-5.00473	-5.08073	-5.17136	-5.25487	-5.3049	-5.34648	-5.39762	-5.4634	-5.58099	-5.69462	-5.85479	-6.01259	-6.15508	-6.27641	-6.33971	-6.25966	-6.07443	-5.82528	-5.5507	-5.24255	-4.95618	-4.69118	-4.52271	-4.61458	-5.09082	-5.939	-6.92454	-7.95111	-8.6913	-8.20829	-6.99505	-8.00272	-10.9969	-15.9227	-22.5496	-27.0835	-25.5504	-26.5069
	19.1505	-4.92198	-4.83229	-4.76077	-4.74887	-4.75933	-4.7895	-4.80837	-4.8072	-4.79748	-4.86228	-4.96096	-5.05043	-5.10975	-5.14923	-5.17225	-5.22409	-5.33231	-5.46359	-5.5906	-5.67622	-5.72048	-5.73856	-5.77449	-5.85183	-5.89279	-5.86361	-5.72829	-5.60536	-5.46182	-5.28093	-5.06574	-4.88366	-4.80633	-4.96435	-5.499	-6.39989	-7.46828	-8.43598	-9.05471	-8.5492	-7.65486	-8.68075	-12.2225	-18.1883	-23.4817	-21.9172	-22.4522	-24.2221
	19.3007	-5.26772	-5.18341	-5.19077	-5.2296	-5.22966	-5.18552	-5.13247	-5.0853	-5.04035	-4.99122	-4.92032	-4.90872	-4.9531	-5.03546	-5.13606	-5.21018	-5.32057	-5.47538	-5.62527	-5.70876	-5.69465	-5.59429	-5.47502	-5.41296	-5.3911	-5.36808	-5.34052	-5.28937	-5.25207	-5.22063	-5.17637	-5.15249	-5.16474	-5.34224	-5.87334	-6.83253	-8.01748	-9.12489	-9.58657	-8.95335	-8.60128	-10.6658	-14.9942	-16.0932	-15.3005	-15.826	-16.7685	-17.8857
	19.4509	-5.51934	-5.5763	-5.60276	-5.62199	-5.59498	-5.56745	-5.4711	-5.32313	-5.19918	-5.08627	-4.9923	-4.93879	-4.94335	-5.03583	-5.14737	-5.25664	-5.33055	-5.46281	-5.57186	-5.54577	-5.44746	-5.31176	-5.14532	-4.99909	-4.91175	-4.90197	-4.89102	-4.91852	-4.95147	-5.02198	-5.11948	-5.17398	-5.30343	-5.64995	-6.34249	-7.36693	-8.44643	-9.31376	-9.68051	-9.33246	-9.46585	-10.7849	-10.1108	-10.2253	-11.2605	-12.5155	-13.6234	-14.3143
	19.6011	-5.75998	-5.85366	-5.91116	-5.96695	-5.98412	-5.9444	-5.83905	-5.66101	-5.47659	-5.30226	-5.1963	-5.11548	-5.08954	-5.06842	-5.1046	-5.1809	-5.27643	-5.32383	-5.30037	-5.19842	-5.04626	-4.91132	-4.7841	-4.66387	-4.60634	-4.60433	-4.621	-4.61035	-4.65787	-4.78528	-4.9346	-5.11946	-5.34591	-5.68898	-6.3286	-7.32789	-8.52317	-9.49067	-9.88475	-9.69628	-9.30083	-7.14217	-6.53919	-7.40959	-8.63028	-9.90815	-10.965	-11.5201
	19.7513	-5.97257	-6.10741	-6.24782	-6.31411	-6.33655	-6.26616	-6.14702	-6.04012	-5.85581	-5.62782	-5.44109	-5.30337	-5.19162	-5.12066	-5.08722	-5.06544	-5.02656	-4.97653	-4.89617	-4.81026	-4.67445	-4.50607	-4.38066	-4.2975	-4.2697	-4.29353	-4.33171	-4.40073	-4.48939	-4.5908	-4.74746	-4.96354	-5.21891	-5.57028	-6.19645	-7.12375	-8.11975	-9.00165	-9.66827	-9.53233	-7.21811	-4.29266	-4.15126	-5.37797	-6.87555	-8.23478	-9.15431	-9.62769
	19.9015	-6.12556	-6.26864	-6.37941	-6.46235	-6.49528	-6.46603	-6.45183	-6.37389	-6.26695	-6.10521	-5.84965	-5.60683	-5.41499	-5.25967	-5.11815	-4.99195	-4.8491	-4.71469	-4.60321	-4.48374	-4.33475	-4.23441	-4.1857	-4.16668	-4.16759	-4.19958	-4.24034	-4.27884	-4.35614	-4.4898	-4.62107	-4.80361	-5.02428	-5.34196	-6.0159	-6.96162	-7.99281	-8.97347	-9.41837	-8.7801	-5.26079	-2.59	-2.87907	-4.20616	-5.68794	-6.98702	-7.8798	-8.34334
	20.0517	-6.23343	-6.34994	-6.44435	-6.47511	-6.49966	-6.55147	-6.58783	-6.60016	-6.60666	-6.51526	-6.30623	-6.01462	-5.70202	-5.42919	-5.12954	-4.89118	-4.70785	-4.5008	-4.34354	-4.19715	-4.06414	-3.99445	-3.98461	-4.04946	-4.13632	-4.18688	-4.19603	-4.2441	-4.34015	-4.43039	-4.5278	-4.62917	-4.78316	-5.0834	-5.66303	-6.60199	-7.74828	-8.71944	-9.04811	-7.86103	-4.38909	-1.76315	-1.83398	-3.26711	-4.96049	-6.27174	-6.98967	-7.44187
	20.2019	-6.34476	-6.41531	-6.45909	-6.52995	-6.57586	-6.61746	-6.66373	-6.74696	-6.80429	-6.73014	-6.50422	-6.16383	-5.75106	-5.34963	-5.05594	-4.76788	-4.50995	-4.28048	-4.05368	-3.9295	-3.84673	-3.80003	-3.80491	-3.90982	-4.04387	-4.16494	-4.23468	-4.27336	-4.31146	-4.37927	-4.49199	-4.59163	-4.67453	-4.92817	-5.48836	-6.42799	-7.49263	-8.49989	-9.04203	-7.48489	-3.48366	-1.37668	-1.713	-3.01434	-4.45753	-5.76882	-6.61551	-7.03872
	20.3521	-6.41799	-6.54135	-6.57501	-6.54902	-6.53087	-6.64056	-6.796	-6.98066	-6.98591	-6.81193	-6.49945	-6.19035	-5.8424	-5.46303	-5.10662	-4.75147	-4.47786	-4.31707	-4.21033	-4.03903	-3.8501	-3.78704	-3.88976	-4.02621	-4.13028	-4.15896	-4.19589	-4.31146	-4.41919	-4.48597	-4.48063	-4.51392	-4.64663	-4.89193	-5.44395	-6.32525	-7.37959	-8.38168	-9.08493	-8.34932	-4.10733	-1.38536	-1.72634	-3.10422	-4.55033	-5.80193	-6.61776	-7.08889
	20.5023	-6.41546	-6.51201	-6.5264	-6.5386	-6.62132	-6.72887	-6.77017	-6.79525	-6.72985	-6.59904	-6.3376	-6.04279	-5.63389	-5.27261	-4.98472	-4.80493	-4.5892	-4.39591	-4.21999	-4.07638	-4.01943	-4.01247	-4.02773	-4.03584	-4.10601	-4.16968	-4.24035	-4.30525	-4.35297	-4.43135	-4.53675	-4.6375	-4.74434	-4.98986	-5.61476	-6.50734	-7.40034	-8.06848	-8.60647	-8.11662	-4.1294	-1.87469	-2.27174	-3.61432	-4.97883	-6.13525	-7.06422	-7.69242
	20.6525	-6.34226	-6.44694	-6.49921	-6.539	-6.60371	-6.64313	-6.61047	-6.4995	-6.32183	-6.2045	-6.03784	-5.85655	-5.5732	-5.274	-5.04424	-4.8692	-4.78691	-4.65694	-4.4811	-4.30674	-4.19605	-4.18476	-4.15977	-4.14881	-4.12423	-4.15142	-4.22265	-4.31472	-4.40961	-4.51104	-4.64693	-4.80191	-4.96728	-5.24682	-5.83076	-6.72428	-7.75567	-8.7449	-9.2581	-8.66735	-5.35978	-2.98303	-3.28276	-4.50188	-5.87164	-7.10992	-8.07979	-8.67177
	20.8027	-6.12101	-6.26472	-6.37863	-6.49891	-6.57566	-6.55919	-6.43985	-6.24127	-6.0306	-5.82654	-5.63894	-5.48637	-5.3525	-5.21403	-5.08722	-5.02204	-5.01599	-4.9332	-4.79118	-4.64722	-4.55028	-4.51576	-4.45685	-4.36775	-4.33245	-4.33751	-4.36733	-4.41733	-4.50331	-4.60995	-4.75281	-4.92602	-5.10341	-5.40169	-5.93329	-6.84681	-8.06003	-9.23984	-9.84771	-10.0376	-7.03895	-4.75118	-4.97805	-6.05881	-7.17155	-8.23473	-9.31608	-10.2564
	20.9529	-5.87598	-6.02762	-6.1951	-6.3756	-6.48252	-6.49185	-6.29472	-6.01575	-5.74614	-5.58233	-5.46075	-5.36263	-5.2343	-5.14107	-5.11927	-5.13575	-5.11112	-5.05202	-5.02025	-5.00028	-4.94237	-4.8324	-4.6627	-4.48619	-4.38092	-4.4228	-4.51587	-4.64013	-4.69849	-4.77331	-4.90444	-5.12625	-5.3676	-5.70335	-6.32667	-7.2857	-8.3473	-9.19368	-9.24121	-9.17436	-9.34906	-7.90282	-7.2633	-8.13739	-9.25507	-10.248	-10.933	-11.7728
	21.1031	-5.68122	-5.8105	-5.9368	-6.02859	-6.01866	-5.90032	-5.74794	-5.58388	-5.45818	-5.37017	-5.28106	-5.21309	-5.15656	-5.12804	-5.14319	-5.24051	-5.35008	-5.43324	-5.43012	-5.35159	-5.25014	-5.12648	-5.00925	-4.89521	-4.79632	-4.70006	-4.68401	-4.69736	-4.75666	-4.8572	-5.01624	-5.17466	-5.3147	-5.64007	-6.19658	-7.11584	-8.16057	-9.0031	-9.10145	-8.82512	-8.71464	-10.7342	-10.9775	-10.9693	-11.6057	-12.3684	-13.245	-14.3633
	21.2533	-5.45885	-5.48824	-5.61689	-5.64849	-5.61249	-5.5108	-5.40008	-5.26458	-5.19736	-5.15042	-5.1119	-5.0872	-5.06841	-5.0941	-5.12291	-5.2006	-5.33088	-5.47824	-5.55972	-5.56819	-5.50424	-5.43106	-5.36212	-5.31445	-5.23858	-5.1207	-5.05512	-5.03848	-5.05699	-5.07548	-5.10062	-5.11279	-5.17482	-5.43786	-5.95828	-6.83283	-7.80224	-8.70496	-9.20699	-8.48322	-7.83424	-9.83154	-13.7038	-16.0076	-14.7929	-15.2959	-16.2633	-17.3468
	21.4035	-5.16544	-5.11267	-5.17328	-5.21147	-5.14505	-5.02859	-4.98893	-4.96508	-4.98316	-4.97433	-4.98211	-5.00437	-5.01787	-5.09068	-5.12759	-5.16889	-5.27757	-5.43146	-5.56491	-5.63896	-5.70798	-5.71837	-5.6883	-5.67278	-5.67033	-5.57304	-5.46697	-5.40511	-5.30534	-5.20283	-5.05562	-4.93395	-4.86803	-5.01723	-5.56519	-6.47342	-7.52079	-8.57239	-9.23446	-8.88968	-7.18953	-8.44624	-12.8633	-19.1926	-21.0712	-19.7532	-19.3723	-20.6544
	21.5537	-5.07089	-4.94166	-4.87962	-4.8727	-4.84081	-4.74306	-4.68415	-4.70402	-4.82533	-4.93478	-4.9919	-5.04169	-5.10171	-5.18148	-5.23742	-5.2801	-5.33683	-5.37016	-5.51443	-5.6864	-5.81319	-5.9334	-6.06923	-6.08548	-6.10475	-5.98428	-5.8114	-5.68646	-5.4187	-5.16682	-4.93518	-4.74911	-4.60232	-4.69988	-5.27355	-6.16122	-7.18597	-8.18604	-8.67663	-8.36818	-6.50231	-7.38624	-10.9517	-16.416	-24.9587	-23.2795	-23.856	-24.609
	21.7039	-4.85589	-4.6957	-4.56063	-4.53347	-4.51252	-4.47443	-4.42728	-4.52472	-4.68945	-4.81705	-4.92449	-5.02301	-5.09818	-5.19429	-5.23846	-5.29552	-5.35013	-5.42898	-5.44412	-5.54833	-5.76649	-5.98288	-6.19936	-6.38908	-6.44084	-6.38809	-6.20319	-5.89823	-5.5644	-5.25974	-4.9213	-4.60809	-4.42652	-4.5357	-5.06945	-5.88844	-6.85718	-7.78282	-8.49921	-8.03822	-7.2308	-7.52567	-10.7611	-15.4729	-21.1088	-30.3576	-24.7706	-26.7512
	21.8541	-4.71117	-4.61328	-4.54261	-4.46252	-4.39382	-4.37124	-4.41905	-4.49568	-4.61668	-4.71809	-4.87331	-4.97885	-5.07354	-5.13801	-5.20295	-5.30158	-5.3695	-5.4156	-5.5149	-5.62654	-5.73977	-5.94986	-6.19521	-6.37565	-6.46585	-6.36349	-6.17607	-5.86939	-5.51482	-5.16247	-4.89135	-4.60824	-4.45847	-4.56125	-5.09879	-5.95537	-6.99382	-8.19284	-9.00596	-8.38779	-6.9155	-7.47987	-10.4183	-15.1072	-20.9681	-24.1904	-24.4596	-26.0399
	22.0043	-4.84322	-4.70942	-4.58393	-4.54407	-4.55863	-4.53702	-4.49197	-4.49621	-4.60967	-4.74412	-4.88301	-4.9463	-5.01851	-5.10693	-5.2226	-5.31031	-5.37377	-5.49741	-5.5966	-5.751	-5.90455	-6.03705	-6.12697	-6.14992	-6.20916	-6.17754	-6.06007	-5.82717	-5.53176	-5.25584	-4.94305	-4.68888	-4.60642	-4.77131	-5.27945	-6.12846	-7.14904	-8.11018	-8.93728	-8.61294	-6.33113	-7.37839	-11.5539	-15.9359	-20.6159	-26.5071	-23.2818	-23.1268
	22.1545	-5.00773	-4.8402	-4.7653	-4.75759	-4.77469	-4.75258	-4.65437	-4.59926	-4.64662	-4.75169	-4.85075	-4.88707	-4.94079	-5.07272	-5.21963	-5.34251	-5.44515	-5.53757	-5.64983	-5.80187	-5.92762	-5.95277	-5.9196	-5.87381	-5.80229	-5.78884	-5.71711	-5.5652	-5.37191	-5.14113	-4.97498	-4.90041	-4.83418	-4.94743	-5.46453	-6.34056	-7.4429	-8.43167	-8.93946	-8.05839	-7.3619	-8.93648	-12.5327	-17.0659	-22.9237	-22.3942	-22.8897	-24.2435
	22.3047	-5.23911	-5.18927	-5.11269	-5.05876	-5.06872	-4.9951	-4.95792	-4.95506	-4.91255	-4.85764	-4.83294	-4.85385	-4.91029	-5.02812	-5.1928	-5.3259	-5.50433	-5.60021	-5.73803	-5.83407	-5.80174	-5.72782	-5.59952	-5.50559	-5.45005	-5.32352	-5.22308	-5.14731	-5.09372	-5.04613	-5.00603	-4.98372	-5.00907	-5.24481	-5.85669	-6.76525	-7.83775	-8.74502	-9.15497	-8.27485	-7.52558	-9.94355	-15.4367	-16.4433	-15.7684	-15.4019	-16.7157	-18.6261
	22.4549	-5.48112	-5.42883	-5.41959	-5.43346	-5.46078	-5.47397	-5.38435	-5.25249	-5.13783	-5.12822	-5.10704	-5.05633	-5.05059	-5.08103	-5.13827	-5.27436	-5.41569	-5.54391	-5.59226	-5.61267	-5.48478	-5.34477	-5.147	-4.95209	-4.83403	-4.79622	-4.79303	-4.82979	-4.79915	-4.79813	-4.91995	-5.06388	-5.24136	-5.5598	-6.18218	-7.1719	-8.29101	-9.06181	-9.24006	-9.32192	-9.74061	-11.0027	-10.8226	-10.8672	-11.6189	-12.4338	-13.4709	-14.3929
	22.6051	-5.69762	-5.77408	-5.84228	-5.87594	-5.85445	-5.73755	-5.58469	-5.48634	-5.44074	-5.35659	-5.21946	-5.10522	-5.06011	-5.11284	-5.18111	-5.29029	-5.31902	-5.35049	-5.38552	-5.32996	-5.19618	-4.95642	-4.74159	-4.62581	-4.60277	-4.58054	-4.51122	-4.44748	-4.49134	-4.60781	-4.78637	-4.95498	-5.12426	-5.43878	-6.08931	-7.11911	-8.24816	-9.12069	-9.85478	-10.0167	-9.56406	-7.37833	-7.17627	-7.97129	-8.80099	-9.66461	-10.7678	-11.8258
	22.7553	-5.96775	-6.11951	-6.1939	-6.23581	-6.19116	-6.16348	-6.05715	-5.93646	-5.80819	-5.66773	-5.54467	-5.40346	-5.29165	-5.21216	-5.16856	-5.13307	-5.16814	-5.19408	-5.09499	-4.94023	-4.78968	-4.60503	-4.49367	-4.43261	-4.41793	-4.41608	-4.45148	-4.44463	-4.46093	-4.5328	-4.69107	-4.87961	-5.09241	-5.47775	-6.17203	-7.15429	-8.16575	-8.99925	-9.39132	-9.51509	-6.58374	-4.22588	-4.6047	-5.84132	-7.05108	-8.00566	-8.8485	-9.85224
	22.9055	-6.19279	-6.33239	-6.43051	-6.46497	-6.44541	-6.46	-6.41693	-6.34336	-6.17706	-5.97878	-5.7675	-5.59955	-5.47609	-5.32611	-5.12452	-4.9728	-4.87817	-4.8009	-4.68455	-4.51293	-4.36542	-4.26377	-4.22568	-4.23062	-4.23404	-4.26501	-4.31359	-4.35317	-4.4147	-4.46199	-4.4905	-4.61628	-4.86943	-5.26426	-5.96932	-6.89295	-7.99705	-9.05905	-9.50524	-9.02795	-4.975	-2.72997	-3.12948	-4.40291	-5.72614	-6.76348	-7.61461	-8.55024
	23.0557	-6.46154	-6.57652	-6.59916	-6.63127	-6.71741	-6.78917	-6.79485	-6.69819	-6.53221	-6.33707	-6.09022	-5.81274	-5.51976	-5.24858	-5.00651	-4.77661	-4.57042	-4.39776	-4.27985	-4.17563	-4.05913	-3.98595	-4.00676	-4.05915	-4.15177	-4.23941	-4.33435	-4.41163	-4.44512	-4.42099	-4.43251	-4.51527	-4.68834	-5.0742	-5.77065	-6.68494	-7.72085	-8.62098	-9.38672	-8.35546	-3.80841	-1.81769	-2.54514	-3.84906	-4.99348	-5.89393	-6.68497	-7.6157
	23.2059	-6.52459	-6.59956	-6.62935	-6.72402	-6.75509	-6.82783	-6.96202	-6.96525	-6.84176	-6.64613	-6.37374	-6.01901	-5.64385	-5.29292	-4.92831	-4.65717	-4.45313	-4.22538	-4.03975	-3.92645	-3.85758	-3.84864	-3.87036	-3.92644	-4.02482	-4.15302	-4.28449	-4.34514	-4.37976	-4.36955	-4.39398	-4.47711	-4.66641	-5.0713	-5.78913	-6.70925	-7.69611	-8.63949	-9.3774	-7.92816	-3.86876	-1.73767	-1.99483	-3.23864	-4.52916	-5.54439	-6.38656	-7.22151
	23.3561	-6.52249	-6.6542	-6.73928	-6.80116	-6.88292	-6.97581	-7.05658	-7.02873	-6.91539	-6.71044	-6.42084	-6.07764	-5.68385	-5.29994	-4.94363	-4.62177	-4.36031	-4.14262	-3.97174	-3.87854	-3.80574	-3.76321	-3.80906	-3.89868	-3.97922	-4.08913	-4.19171	-4.25883	-4.32361	-4.35989	-4.40929	-4.5098	-4.69346	-5.06922	-5.7595	-6.65971	-7.76209	-8.78934	-9.09168	-7.89509	-3.64141	-1.67861	-2.24079	-3.47437	-4.59184	-5.53049	-6.43782	-7.30226
	23.5063	-6.48509	-6.59594	-6.69125	-6.7702	-6.85902	-6.98367	-7.05052	-7.01493	-6.85745	-6.61579	-6.37296	-6.01725	-5.67101	-5.28021	-4.92945	-4.6935	-4.49844	-4.31231	-4.11867	-3.96784	-3.8939	-3.87139	-3.86361	-3.87341	-3.9441	-4.06321	-4.14583	-4.21319	-4.29089	-4.37882	-4.51395	-4.70016	-4.89659	-5.26636	-5.97389	-6.90211	-7.92421	-8.96248	-9.8219	-8.11802	-4.15876	-2.1246	-2.66368	-3.96652	-5.14414	-6.02545	-6.85105	-7.65829
	23.6565	-6.3349	-6.51002	-6.6607	-6.79086	-6.86204	-6.91753	-6.886	-6.75346	-6.57658	-6.37119	-6.1632	-5.90423	-5.60913	-5.30072	-5.04084	-4.87274	-4.72657	-4.57013	-4.37754	-4.23541	-4.11841	-4.03145	-3.99365	-3.97535	-4.01185	-4.07732	-4.16337	-4.22589	-4.31142	-4.43002	-4.59221	-4.78815	-5.03547	-5.44417	-6.13135	-7.11391	-8.30223	-9.30481	-9.63866	-8.40628	-5.10408	-3.27495	-3.6545	-4.80823	-5.91205	-6.8025	-7.68977	-8.65631
	23.8067	-6.11361	-6.35634	-6.5477	-6.62249	-6.64123	-6.64465	-6.54236	-6.36517	-6.228	-6.06017	-5.83523	-5.58394	-5.39256	-5.25121	-5.11149	-4.96496	-4.87721	-4.79878	-4.71909	-4.6217	-4.4626	-4.292	-4.20096	-4.17266	-4.16333	-4.14257	-4.12233	-4.19247	-4.34421	-4.5298	-4.71473	-4.90949	-5.18464	-5.64638	-6.38568	-7.35274	-8.43701	-9.20817	-9.80831	-9.50542	-6.85739	-4.98307	-5.0334	-6.00041	-7.13773	-8.06038	-8.90687	-9.90046
	23.9569	-6.07457	-6.21191	-6.29809	-6.408	-6.48618	-6.41622	-6.26653	-6.07442	-5.84872	-5.64792	-5.4871	-5.36141	-5.24251	-5.16247	-5.09986	-5.12088	-5.14695	-5.07949	-4.97537	-4.83999	-4.69345	-4.61027	-4.54456	-4.48574	-4.41999	-4.38888	-4.41465	-4.51453	-4.6437	-4.75212	-4.91989	-5.09855	-5.27288	-5.6245	-6.28674	-7.30213	-8.46139	-9.47769	-9.95605	-10.0082	-9.24159	-7.6131	-7.30533	-8.09427	-8.98393	-9.77189	-10.6401	-11.7541
	24.1071	-5.77124	-5.9686	-6.08916	-6.12066	-6.09475	-6.01718	-5.85146	-5.69543	-5.52127	-5.4101	-5.33116	-5.27556	-5.21214	-5.15649	-5.15158	-5.24389	-5.37935	-5.43091	-5.33752	-5.17946	-5.04748	-4.97485	-4.89731	-4.84682	-4.77917	-4.7239	-4.7047	-4.73717	-4.77951	-4.88174	-4.98194	-5.08475	-5.24304	-5.58843	-6.24942	-7.12983	-8.08197	-8.93009	-9.4004	-9.14326	-9.93964	-11.2705	-10.5992	-10.6494	-11.5391	-12.1827	-12.9556	-14.0466
	24.2573	-5.5448	-5.58466	-5.62578	-5.65176	-5.65405	-5.53687	-5.38233	-5.20065	-5.0778	-5.05379	-5.05046	-5.05187	-5.04175	-5.08088	-5.15286	-5.27201	-5.38689	-5.44485	-5.45483	-5.45403	-5.42276	-5.3472	-5.26132	-5.20246	-5.17465	-5.13913	-5.10829	-5.07747	-5.00403	-4.96178	-4.94316	-4.93632	-4.99154	-5.24533	-5.86287	-6.82218	-7.93916	-8.97041	-8.99171	-8.06693	-8.22156	-10.7067	-14.2389	-14.5489	-14.3803	-14.7105	-15.3687	-16.3208
	24.4075	-5.35592	-5.24226	-5.1898	-5.19561	-5.18765	-5.11863	-4.99612	-4.86592	-4.85432	-4.90477	-4.91727	-4.94205	-4.99055	-5.06176	-5.16604	-5.29063	-5.38166	-5.44511	-5.51503	-5.62665	-5.73435	-5.80663	-5.77758	-5.69583	-5.64717	-5.63419	-5.60005	-5.46557	-5.26722	-5.06937	-4.91772	-4.78135	-4.7118	-4.91342	-5.50618	-6.44478	-7.45517	-8.47176	-8.76144	-8.14427	-7.58624	-9.02364	-14.078	-18.7098	-19.0092	-18.3665	-18.2452	-19.1564
	24.5577	-5.10231	-4.97281	-4.85188	-4.76614	-4.73242	-4.73747	-4.73113	-4.68135	-4.64226	-4.72184	-4.87636	-4.96937	-5.01873	-5.07631	-5.16334	-5.26932	-5.38223	-5.46095	-5.54048	-5.68942	-5.89361	-6.05892	-6.14005	-6.15569	-6.09267	-5.96875	-5.81271	-5.68302	-5.49421	-5.19027	-4.82149	-4.51362	-4.39201	-4.55048	-5.09194	-5.98711	-7.06714	-8.08193	-8.53814	-8.07209	-7.42133	-8.72083	-12.3641	-17.5166	-22.8744	-22.316	-21.8751	-22.1203
	24.7079	-4.89296	-4.73715	-4.67498	-4.63563	-4.56533	-4.48137	-4.45195	-4.50022	-4.5647	-4.62132	-4.71774	-4.86042	-5.02757	-5.12825	-5.17193	-5.23557	-5.32386	-5.43	-5.5937	-5.78939	-5.96881	-6.16074	-6.32273	-6.39862	-6.39537	-6.2576	-6.02752	-5.76238	-5.46113	-5.16336	-4.88592	-4.57808	-4.36488	-4.47993	-5.08025	-6.0204	-7.02686	-8.0159	-8.96577	-7.9365	-6.82868	-8.72841	-12.4377	-16.6748	-23.879	-27.2795	-27.2407	-27.5541
	24.8581	-4.77053	-4.59545	-4.4823	-4.422	-4.37688	-4.3423	-4.34416	-4.42324	-4.51932	-4.62716	-4.75238	-4.85985	-5.01081	-5.15219	-5.18393	-5.20313	-5.26255	-5.36045	-5.52038	-5.76514	-5.99221	-6.18368	-6.32359	-6.39167	-6.40094	-6.30863	-6.08406	-5.77355	-5.40039	-5.05119	-4.77249	-4.5226	-4.38815	-4.5301	-5.08315	-5.9712	-6.96438	-7.9253	-8.57088	-8.11125	-7.32851	-8.61599	-12.5347	-17.9713	-22.194	-23.4606	-26.0579	-30.5747
	25.0083	-4.82314	-4.64006	-4.51399	-4.43932	-4.40516	-4.41735	-4.43449	-4.47552	-4.56682	-4.68849	-4.81322	-4.9252	-5.01244	-5.08156	-5.17241	-5.27579	-5.35923	-5.46892	-5.64694	-5.82187	-6.00488	-6.16481	-6.24011	-6.24828	-6.18361	-6.04845	-5.86167	-5.60691	-5.34329	-5.09048	-4.84084	-4.64348	-4.54685	-4.69958	-5.23271	-6.10473	-7.09551	-8.05987	-8.6907	-7.98807	-7.57374	-8.93231	-12.4749	-18.5894	-25.8463	-25.5034	-27.4167	-28.3008
	25.1585	-4.96643	-4.88613	-4.78356	-4.64712	-4.58248	-4.61053	-4.67477	-4.68916	-4.67561	-4.72755	-4.83374	-4.90997	-4.96273	-5.03815	-5.12965	-5.27528	-5.4288	-5.57265	-5.70259	-5.8051	-5.90573	-5.99362	-6.05582	-6.00109	-5.84852	-5.6926	-5.55881	-5.43974	-5.30485	-5.12712	-4.95923	-4.84977	-4.85621	-5.10046	-5.6924	-6.57104	-7.47239	-8.42706	-8.88502	-8.39679	-7.9737	-10.057	-14.9465	-19.3574	-20.4002	-21.7064	-22.8074	-24.6628
	25.3087	-5.20808	-5.17388	-5.11059	-5.03704	-4.97853	-4.93582	-4.905	-4.88157	-4.81146	-4.78093	-4.83034	-4.88208	-4.93659	-5.01405	-5.11067	-5.2618	-5.42514	-5.5399	-5.62447	-5.69412	-5.70666	-5.66494	-5.59952	-5.50115	-5.36887	-5.2778	-5.20936	-5.15033	-5.10768	-5.07578	-5.05129	-5.06158	-5.14066	-5.41461	-6.01865	-6.9324	-7.90577	-8.67169	-8.88756	-8.74978	-8.97385	-12.0855	-15.3577	-15.5944	-15.4393	-16.0462	-17.1667	-19.215
	25.4589	-5.50968	-5.49942	-5.4462	-5.39946	-5.3803	-5.33451	-5.22336	-5.10819	-5.02146	-4.98241	-4.97352	-4.93354	-4.93114	-4.9863	-5.07242	-5.21241	-5.32795	-5.41455	-5.47879	-5.46338	-5.37137	-5.27324	-5.17595	-5.05699	-4.95609	-4.88179	-4.84815	-4.86305	-4.92035	-4.99285	-5.05931	-5.13543	-5.26448	-5.56721	-6.18977	-7.12341	-8.22217	-9.16714	-9.72497	-9.41949	-10.4492	-11.0375	-10.6482	-10.9875	-11.7396	-12.7665	-14.0439	-15.0074
	25.6091	-5.68621	-5.78358	-5.86731	-5.89446	-5.84436	-5.71657	-5.54601	-5.40419	-5.30675	-5.25033	-5.20642	-5.13727	-5.08239	-5.05869	-5.05462	-5.08091	-5.12004	-5.16819	-5.19159	-5.13747	-5.02766	-4.91653	-4.77766	-4.66091	-4.62185	-4.6143	-4.60276	-4.60879	-4.65639	-4.77536	-4.96076	-5.14544	-5.35927	-5.74623	-6.41196	-7.32069	-8.33839	-9.16949	-9.37085	-9.80865	-8.95095	-7.23375	-6.90784	-7.78792	-9.05424	-10.2863	-11.2556	-11.959
	25.7593	-6.03689	-6.13547	-6.19409	-6.21576	-6.21679	-6.18703	-6.08639	-5.94267	-5.76941	-5.61359	-5.50825	-5.40007	-5.26546	-5.10428	-4.99211	-4.97824	-4.97694	-4.90833	-4.78413	-4.67493	-4.61447	-4.5502	-4.47759	-4.40325	-4.35555	-4.39929	-4.49497	-4.59649	-4.67144	-4.72782	-4.83395	-5.01978	-5.27094	-5.66677	-6.31482	-7.24493	-8.40118	-9.48851	-10.1469	-10.0828	-7.05373	-4.19133	-4.45065	-5.85299	-7.30145	-8.53025	-9.43852	-10.0993
	25.9095	-6.07115	-6.23255	-6.39317	-6.51419	-6.55421	-6.53366	-6.4835	-6.40264	-6.28725	-6.17184	-6.00716	-5.78153	-5.55665	-5.32646	-5.1045	-4.92911	-4.79064	-4.65899	-4.53447	-4.43849	-4.35645	-4.28509	-4.24452	-4.25185	-4.30438	-4.38153	-4.48188	-4.5769	-4.65377	-4.76006	-4.89926	-5.0373	-5.20661	-5.57518	-6.26613	-7.21792	-8.24631	-9.12952	-9.83202	-8.56701	-5.00591	-2.89219	-3.33013	-4.58741	-5.91812	-7.06182	-7.92362	-8.63914
	26.0597	-6.20379	-6.32513	-6.40907	-6.47338	-6.54162	-6.60701	-6.64754	-6.63807	-6.58357	-6.44061	-6.19703	-5.92869	-5.63252	-5.29706	-4.98878	-4.7484	-4.55979	-4.41631	-4.29042	-4.16824	-4.06611	-4.01131	-3.99078	-4.00612	-4.10845	-4.22776	-4.31712	-4.40683	-4.49198	-4.57827	-4.68894	-4.81481	-4.98738	-5.32892	-5.97672	-6.85299	-7.73513	-8.51121	-8.88852	-7.33966	-3.93378	-1.96212	-2.44588	-3.75276	-5.06693	-6.24299	-7.18571	-7.8086
	26.2099	-6.30349	-6.42092	-6.49438	-6.52375	-6.58604	-6.73955	-6.90754	-6.98065	-6.89689	-6.65737	-6.32608	-5.97637	-5.65648	-5.34217	-5.00927	-4.69015	-4.44415	-4.27246	-4.11019	-3.97242	-3.90019	-3.89875	-3.95768	-4.02016	-4.08326	-4.1779	-4.29852	-4.41947	-4.49991	-4.52437	-4.52901	-4.56615	-4.70875	-5.05801	-5.69713	-6.63308	-7.73113	-8.77897	-9.26533	-7.07927	-3.07171	-1.31743	-2.06236	-3.43511	-4.68991	-5.74922	-6.60776	-7.28197
	26.3601	-6.26033	-6.32659	-6.40023	-6.51607	-6.65531	-6.79693	-6.92909	-6.98092	-6.91149	-6.74288	-6.45618	-6.04036	-5.61575	-5.27479	-4.99707	-4.71408	-4.41525	-4.15482	-4.00418	-3.94536	-3.90829	-3.86024	-3.86447	-3.96979	-4.09651	-4.17333	-4.22966	-4.3021	-4.38733	-4.46073	-4.50777	-4.54547	-4.65426	-5.02277	-5.73563	-6.69576	-7.74513	-8.73866	-9.27226	-7.41472	-3.65286	-1.67995	-1.99487	-3.16793	-4.51481	-5.70557	-6.57101	-7.21979
	26.5103	-6.27017	-6.32375	-6.43845	-6.57998	-6.72316	-6.8782	-6.97569	-6.97946	-6.89804	-6.7031	-6.40493	-6.0906	-5.78254	-5.44699	-5.09274	-4.79347	-4.5634	-4.37401	-4.2037	-4.08249	-4.04521	-4.03232	-4.01572	-4.04577	-4.13436	-4.24565	-4.32588	-4.39426	-4.4553	-4.51259	-4.58026	-4.68526	-4.88724	-5.27979	-5.98427	-6.9885	-8.13477	-9.1289	-9.63326	-7.81595	-3.82909	-1.84623	-2.54719	-3.89317	-5.11401	-6.10787	-7.03016	-7.85951
	26.6605	-6.27756	-6.35805	-6.38825	-6.45791	-6.56948	-6.64586	-6.67272	-6.6179	-6.50145	-6.35728	-6.12309	-5.83752	-5.55469	-5.31431	-5.11335	-4.9145	-4.729	-4.57535	-4.46575	-4.37142	-4.2785	-4.2029	-4.14685	-4.14214	-4.16638	-4.20711	-4.24666	-4.28057	-4.37424	-4.51142	-4.63636	-4.74835	-4.93397	-5.33802	-6.07763	-7.06948	-8.13302	-9.03974	-9.4698	-8.01995	-4.72071	-2.97664	-3.51955	-4.67562	-5.83525	-6.84873	-7.80025	-8.56414
	26.8107	-6.12417	-6.26977	-6.34762	-6.38389	-6.41424	-6.40402	-6.35321	-6.27571	-6.13394	-5.95174	-5.75464	-5.54474	-5.37175	-5.24444	-5.13582	-5.05037	-4.97611	-4.87383	-4.77471	-4.67885	-4.53579	-4.39699	-4.31811	-4.28616	-4.25754	-4.23818	-4.27261	-4.35401	-4.46098	-4.5718	-4.69576	-4.86918	-5.13769	-5.6015	-6.36425	-7.36065	-8.39686	-9.23985	-9.69495	-9.23746	-6.87218	-4.40467	-4.50561	-5.811	-7.14277	-8.21935	-9.08843	-9.82404
	26.9609	-5.94397	-6.03353	-6.12686	-6.19727	-6.19762	-6.12466	-5.98113	-5.80713	-5.66226	-5.55504	-5.42751	-5.2891	-5.19402	-5.14555	-5.15608	-5.17707	-5.17024	-5.11612	-5.03645	-4.93017	-4.81881	-4.71209	-4.58957	-4.46848	-4.38449	-4.39013	-4.41228	-4.43417	-4.50794	-4.65524	-4.84074	-5.02405	-5.28295	-5.74447	-6.51111	-7.52736	-8.52529	-9.20776	-9.6076	-9.65612	-8.61587	-7.0879	-6.68745	-7.55322	-8.73961	-9.82404	-10.7586	-11.5897
	27.1111	-5.67764	-5.77524	-5.85031	-5.85915	-5.81735	-5.7424	-5.63181	-5.521	-5.41393	-5.31911	-5.25807	-5.20139	-5.1402	-5.15365	-5.1932	-5.26705	-5.37832	-5.45254	-5.46185	-5.37666	-5.24606	-5.0849	-4.94498	-4.85557	-4.77825	-4.70969	-4.68618	-4.71976	-4.78262	-4.85918	-4.95329	-5.08646	-5.31906	-5.78442	-6.52867	-7.47858	-8.50775	-9.2738	-9.31308	-8.69445	-9.04778	-9.97835	-9.58525	-10.0452	-11.0131	-11.9465	-12.8711	-13.7694
	27.2613	-5.41937	-5.44907	-5.45601	-5.45206	-5.41784	-5.33923	-5.26541	-5.20933	-5.16666	-5.09422	-5.04567	-5.03129	-5.03758	-5.0621	-5.13627	-5.28553	-5.46652	-5.60974	-5.65982	-5.63508	-5.56296	-5.43573	-5.33035	-5.26839	-5.22216	-5.16697	-5.1212	-5.08951	-5.07358	-5.06622	-5.01576	-4.99585	-5.11632	-5.48327	-6.21075	-7.21711	-8.27417	-9.01616	-8.8151	-7.96437	-8.49059	-11.224	-13.3405	-13.4767	-13.6432	-14.548	-15.6672	-16.5255
	27.4115	-5.1723	-5.11162	-5.06617	-5.02502	-4.9598	-4.89007	-4.86551	-4.8476	-4.85879	-4.89201	-4.90434	-4.90572	-4.93856	-5.03298	-5.14499	-5.26359	-5.38012	-5.51418	-5.62903	-5.69997	-5.72567	-5.72783	-5.72936	-5.70792	-5.66301	-5.63551	-5.58437	-5.4816	-5.32638	-5.14385	-4.9477	-4.82723	-4.84627	-5.11162	-5.73884	-6.72134	-7.86539	-8.81964	-9.00862	-7.99425	-7.66067	-10.149	-15.7116	-19.7951	-18.3507	-18.9248	-19.513	-20.6031
	27.5617	-4.98733	-4.84431	-4.74288	-4.66113	-4.59998	-4.58997	-4.6105	-4.6618	-4.74021	-4.81927	-4.87793	-4.92934	-4.97194	-5.0341	-5.11261	-5.22636	-5.36345	-5.47386	-5.57629	-5.72472	-5.86246	-6.00276	-6.12278	-6.18989	-6.21166	-6.18516	-6.06325	-5.8425	-5.55788	-5.21296	-4.91798	-4.69575	-4.59456	-4.79908	-5.41418	-6.34049	-7.38767	-8.28393	-8.5735	-7.78027	-7.09732	-9.06168	-13.2443	-20.6046	-25.9437	-19.8599	-20.5098	-23.9257
	27.7119	-4.79383	-4.66332	-4.5502	-4.45362	-4.4183	-4.40208	-4.42139	-4.51262	-4.60717	-4.71847	-4.80928	-4.90856	-5.00347	-5.07747	-5.1527	-5.22284	-5.29801	-5.38515	-5.50895	-5.70612	-5.90996	-6.11342	-6.31756	-6.50384	-6.56986	-6.49549	-6.28766	-5.97764	-5.60245	-5.22058	-4.8397	-4.50978	-4.35424	-4.50323	-5.0908	-6.0718	-7.22627	-8.21663	-8.55806	-8.03023	-7.70068	-9.3004	-13.3885	-21.1238	-27.3342	-23.7819	-25.1694	-26.2735
	27.8621	-4.74021	-4.56897	-4.42367	-4.34921	-4.28705	-4.25799	-4.33017	-4.49109	-4.63856	-4.74324	-4.84626	-4.96585	-5.0861	-5.17715	-5.2321	-5.26218	-5.33438	-5.43334	-5.54996	-5.67496	-5.86068	-6.13751	-6.38529	-6.56412	-6.61614	-6.47741	-6.22192	-5.8843	-5.52017	-5.16248	-4.78977	-4.46787	-4.31077	-4.50849	-5.13365	-6.03404	-7.00033	-7.87647	-8.39876	-7.98022	-7.45544	-9.15814	-12.7192	-17.6842	-23.1424	-28.4509	-29.4282	-23.9636
	28.0123	-4.68001	-4.59637	-4.50069	-4.45952	-4.41482	-4.39332	-4.43323	-4.54373	-4.68066	-4.82017	-4.92915	-4.9571	-4.95315	-4.9621	-5.03081	-5.1254	-5.23004	-5.32075	-5.43265	-5.579	-5.77926	-5.98247	-6.19674	-6.35116	-6.3787	-6.29563	-6.09659	-5.80177	-5.43751	-5.09713	-4.81277	-4.63973	-4.57539	-4.76588	-5.32099	-6.19153	-7.20421	-8.16114	-8.78695	-8.56047	-7.66114	-9.86858	-14.243	-19.0824	-21.921	-22.5388	-23.0878	-24.5045
	28.1626	-4.85744	-4.80222	-4.81012	-4.78378	-4.73124	-4.6837	-4.67921	-4.68198	-4.76414	-4.84892	-4.91768	-4.96598	-4.97686	-4.99506	-5.07532	-5.1941	-5.33723	-5.45972	-5.55025	-5.648	-5.75863	-5.86083	-5.9065	-5.96472	-5.9486	-5.85779	-5.70847	-5.49692	-5.28582	-5.09557	-4.93094	-4.82555	-4.83988	-5.08298	-5.65698	-6.54604	-7.48301	-8.29003	-8.86787	-8.65187	-7.89959	-9.82336	-14.1813	-18.3854	-18.9775	-19.921	-21.21	-22.019
	28.3128	-5.14086	-5.06848	-5.09394	-5.14728	-5.10809	-4.97317	-4.86262	-4.81475	-4.83958	-4.88524	-4.86585	-4.84213	-4.89701	-4.95758	-5.02144	-5.10424	-5.24805	-5.43078	-5.61409	-5.71654	-5.72855	-5.66234	-5.54238	-5.45455	-5.4076	-5.34295	-5.24885	-5.11361	-5.01859	-5.01323	-5.03023	-5.02867	-5.09232	-5.43232	-6.11637	-7.0732	-8.05836	-8.95393	-9.10249	-8.50506	-9.06364	-12.5665	-15.1242	-14.5009	-14.7748	-15.6729	-16.9994	-18.738
	28.463	-5.51875	-5.52805	-5.52323	-5.51285	-5.4821	-5.39131	-5.29492	-5.1593	-5.01146	-4.94341	-4.91932	-4.93349	-4.9731	-5.00781	-5.06058	-5.1885	-5.31216	-5.40993	-5.47673	-5.50277	-5.46604	-5.34467	-5.20226	-5.07937	-4.9687	-4.85579	-4.77969	-4.79216	-4.81563	-4.86861	-4.94213	-5.0763	-5.26019	-5.59734	-6.24476	-7.17996	-8.27707	-9.11627	-9.42813	-9.20829	-10.2005	-11.4653	-10.5025	-10.7083	-11.4913	-12.5083	-13.7232	-14.7308
	28.6132	-5.84098	-5.88306	-5.93475	-6.00514	-6.00345	-5.87879	-5.68526	-5.50487	-5.35124	-5.25971	-5.18972	-5.13078	-5.10014	-5.10906	-5.15394	-5.23442	-5.26157	-5.27307	-5.28124	-5.22282	-5.14999	-5.06114	-4.89009	-4.71986	-4.64921	-4.61664	-4.60793	-4.60378	-4.64539	-4.76427	-4.93671	-5.12498	-5.31153	-5.69888	-6.41846	-7.47461	-8.63487	-9.62929	-10.1366	-10.1569	-8.70197	-7.03349	-7.20128	-8.02893	-8.9246	-10.0351	-11.245	-12.3464
	28.7634	-5.97766	-6.06852	-6.21499	-6.29628	-6.28967	-6.21117	-6.06649	-5.8562	-5.68472	-5.53405	-5.43945	-5.35988	-5.28568	-5.20359	-5.14114	-5.05399	-4.95389	-4.91272	-4.85761	-4.80836	-4.68124	-4.5364	-4.42808	-4.35359	-4.29596	-4.30393	-4.3182	-4.31971	-4.41181	-4.56799	-4.75548	-4.94072	-5.16713	-5.55854	-6.27086	-7.28294	-8.34113	-9.13136	-9.37199	-9.10013	-6.69784	-4.81015	-4.96962	-5.84593	-6.95109	-8.16872	-9.43764	-10.5225
	28.9136	-6.19504	-6.34504	-6.46582	-6.54498	-6.57077	-6.54763	-6.43823	-6.24334	-6.04573	-5.89324	-5.7529	-5.58677	-5.38059	-5.19962	-5.05301	-4.87987	-4.7354	-4.60893	-4.46617	-4.30563	-4.19407	-4.13139	-4.10474	-4.06704	-4.0594	-4.08426	-4.14284	-4.18939	-4.24739	-4.36208	-4.53103	-4.74735	-4.97477	-5.38536	-6.11284	-7.04471	-8.12754	-9.21015	-9.73119	-8.78687	-4.95828	-2.66502	-3.05349	-4.4549	-5.87753	-7.19689	-8.31774	-9.09718
	29.0638	-6.2899	-6.4134	-6.55274	-6.66641	-6.709	-6.74946	-6.76625	-6.67031	-6.51861	-6.37731	-6.18595	-5.97052	-5.68671	-5.40144	-5.12095	-4.78339	-4.51547	-4.34413	-4.20619	-4.09405	-4.01272	-3.94599	-3.94214	-4.01145	-4.08156	-4.14294	-4.17318	-4.22922	-4.31622	-4.45112	-4.59256	-4.71185	-4.88063	-5.2213	-5.95181	-6.93457	-7.95277	-8.82749	-9.48745	-7.54573	-3.1588	-1.92208	-2.72887	-3.92304	-5.02839	-6.08422	-7.19912	-8.20994
	29.214	-6.38682	-6.44149	-6.54454	-6.68181	-6.78375	-6.92391	-6.97991	-6.9756	-6.85163	-6.63727	-6.38425	-6.05625	-5.71452	-5.35503	-5.00071	-4.66261	-4.39179	-4.1395	-3.95302	-3.87406	-3.81987	-3.77857	-3.82724	-3.92872	-4.00039	-4.06023	-4.12413	-4.20938	-4.29519	-4.35404	-4.42167	-4.5239	-4.67821	-5.03857	-5.75022	-6.66947	-7.68143	-8.67483	-9.15815	-7.53841	-2.99895	-1.49544	-2.09166	-3.34086	-4.60528	-5.77046	-6.79392	-7.63077
	29.3642	-6.46115	-6.53221	-6.59918	-6.64568	-6.76268	-6.90059	-7.01472	-7.08951	-6.96609	-6.74637	-6.41925	-6.03384	-5.67082	-5.34151	-4.95975	-4.55258	-4.24074	-4.09652	-4.01514	-3.86536	-3.74275	-3.71468	-3.79269	-3.90849	-3.99763	-4.02482	-4.10669	-4.20961	-4.34371	-4.41961	-4.46202	-4.52146	-4.68118	-5.02484	-5.69038	-6.64238	-7.69069	-8.65853	-9.37577	-7.36916	-2.99524	-1.59947	-2.31766	-3.43467	-4.52769	-5.61308	-6.68473	-7.53608
	29.5144	-6.43468	-6.50315	-6.57459	-6.68916	-6.81711	-6.93179	-7.0425	-7.05774	-6.94101	-6.74356	-6.49242	-6.14071	-5.74507	-5.37251	-4.99119	-4.65384	-4.39329	-4.19336	-4.02624	-3.92586	-3.87117	-3.8497	-3.86909	-3.90557	-3.99173	-4.07776	-4.18201	-4.27024	-4.31906	-4.36468	-4.4856	-4.65115	-4.77099	-5.15857	-5.91004	-6.93887	-8.02786	-8.93842	-9.22572	-7.79295	-3.80142	-1.77626	-2.3868	-3.79121	-5.0755	-6.17552	-7.13903	-8.00485
	29.6646	-6.37153	-6.51146	-6.60981	-6.6853	-6.70855	-6.73829	-6.78238	-6.7542	-6.64341	-6.45829	-6.23533	-5.89486	-5.58448	-5.31796	-5.0952	-4.8859	-4.6867	-4.55495	-4.38208	-4.25052	-4.14505	-4.12526	-4.14564	-4.15876	-4.14408	-4.10315	-4.12839	-4.22217	-4.36982	-4.48815	-4.60099	-4.74038	-4.94282	-5.32503	-6.07139	-7.10164	-8.13771	-9.02806	-9.50847	-8.65517	-4.66632	-2.80675	-3.34201	-4.53842	-5.67929	-6.7009	-7.80582	-8.89058
	29.8148	-6.25091	-6.48956	-6.62913	-6.64909	-6.59215	-6.50837	-6.43496	-6.34944	-6.24111	-6.09724	-5.88247	-5.65791	-5.41396	-5.24521	-5.08307	-4.97212	-4.9027	-4.79016	-4.66267	-4.53211	-4.38998	-4.30318	-4.30677	-4.28167	-4.21561	-4.16423	-4.18053	-4.22239	-4.34854	-4.55191	-4.70223	-4.86814	-5.07808	-5.48614	-6.26823	-7.29116	-8.42845	-9.33105	-10.0074	-9.30315	-6.2206	-4.36891	-4.49334	-5.69589	-6.90907	-7.99715	-9.10915	-10.1975
	29.965	-6.02448	-6.30508	-6.49128	-6.51511	-6.43601	-6.27123	-6.09804	-5.99187	-5.92178	-5.76636	-5.58641	-5.38443	-5.2743	-5.2095	-5.19458	-5.2212	-5.19068	-5.13057	-5.06672	-4.92704	-4.756	-4.63536	-4.53441	-4.4746	-4.46593	-4.44467	-4.36074	-4.38074	-4.53861	-4.72707	-4.89429	-5.06774	-5.23551	-5.64532	-6.46815	-7.52596	-8.58767	-9.31077	-9.60542	-9.5046	-8.18779	-6.7884	-6.78213	-7.39555	-8.40786	-9.54534	-10.7434	-11.9134
	30.1152	-5.78083	-5.96601	-6.08578	-6.11971	-6.04434	-5.88579	-5.69381	-5.54782	-5.47564	-5.43182	-5.32721	-5.19757	-5.12183	-5.09324	-5.13836	-5.26183	-5.38659	-5.4169	-5.43473	-5.32604	-5.21186	-5.0621	-4.92687	-4.81366	-4.7452	-4.69437	-4.64071	-4.63815	-4.71916	-4.85376	-4.99347	-5.06972	-5.21294	-5.53504	-6.2315	-7.21561	-8.33179	-9.26283	-9.37699	-9.10891	-10.237	-10.7665	-9.96183	-10.188	-10.9261	-11.9639	-13.0786	-14.1743
	30.2654	-5.43779	-5.50483	-5.60159	-5.56196	-5.44651	-5.34133	-5.20983	-5.14764	-5.12109	-5.12794	-5.10883	-5.02632	-4.99254	-4.99892	-5.06789	-5.24552	-5.38158	-5.47304	-5.54924	-5.57839	-5.47903	-5.39272	-5.32419	-5.25174	-5.17418	-5.09255	-5.03067	-4.9393	-4.90993	-4.93645	-4.95545	-4.97118	-5.00119	-5.27033	-5.91859	-6.98666	-8.12945	-8.94421	-9.16833	-8.05811	-8.73239	-11.1718	-12.3762	-12.7623	-13.8403	-14.4268	-15.591	-16.8557
	30.4156	-5.24833	-5.25121	-5.2509	-5.1999	-5.06313	-4.91591	-4.85244	-4.91854	-4.97257	-5.01151	-4.992	-4.99357	-5.04137	-5.05887	-5.15463	-5.33946	-5.48382	-5.65849	-5.78162	-5.81137	-5.7935	-5.78952	-5.80092	-5.73438	-5.64528	-5.55207	-5.45434	-5.31946	-5.19414	-5.08713	-4.96417	-4.7925	-4.70384	-4.95459	-5.60512	-6.51185	-7.51724	-8.39591	-8.98097	-7.84656	-7.10934	-9.72607	-14.2442	-19.5686	-19.0165	-17.9051	-19.1987	-19.4847
	30.5658	-5.02101	-4.88363	-4.78368	-4.78821	-4.71456	-4.60765	-4.6161	-4.6823	-4.77606	-4.91399	-4.92651	-4.96752	-5.03661	-5.14683	-5.23646	-5.28929	-5.36898	-5.49385	-5.66759	-5.80304	-5.89366	-5.988	-6.09938	-6.09979	-6.06906	-5.98671	-5.80888	-5.62352	-5.37622	-5.09985	-4.85361	-4.63608	-4.49322	-4.6981	-5.37623	-6.34093	-7.37019	-8.14333	-9.02049	-8.52114	-6.77946	-8.3796	-11.8757	-17.5085	-24.193	-20.7557	-23.3316	-22.0506
	30.716	-4.87385	-4.68109	-4.56939	-4.44867	-4.33347	-4.31882	-4.30395	-4.37857	-4.55736	-4.67937	-4.80579	-4.95014	-5.06574	-5.11833	-5.15143	-5.18786	-5.27601	-5.39597	-5.60328	-5.82671	-5.98023	-6.13346	-6.2763	-6.40156	-6.41786	-6.27808	-6.10342	-5.88757	-5.57275	-5.19507	-4.84606	-4.53557	-4.34127	-4.55338	-5.27846	-6.36159	-7.41464	-8.31269	-8.74102	-7.85702	-7.00574	-8.07983	-11.6414	-17.0851	-24.4113	-26.8568	-26.677	-27.5358
	30.8662	-4.87045	-4.66582	-4.51836	-4.40682	-4.34244	-4.33173	-4.37634	-4.4419	-4.56799	-4.70173	-4.82294	-4.9941	-5.13836	-5.22544	-5.25999	-5.26021	-5.3218	-5.51361	-5.67559	-5.88183	-6.07673	-6.25196	-6.35692	-6.47572	-6.477	-6.3388	-6.18221	-5.90996	-5.54393	-5.17358	-4.78808	-4.45417	-4.29777	-4.53987	-5.17447	-6.12098	-7.19508	-8.3798	-8.76676	-7.36869	-6.92465	-8.87416	-12.1076	-17.0502	-23.0242	-26.2597	-25.6645	-29.1128
	31.0164	-4.73181	-4.50316	-4.38823	-4.39159	-4.47108	-4.50696	-4.52768	-4.54656	-4.61522	-4.80125	-4.95281	-5.07467	-5.10099	-5.18111	-5.22311	-5.25789	-5.34055	-5.36803	-5.55107	-5.76359	-5.93091	-6.01816	-6.06537	-6.08497	-6.12127	-6.0521	-5.95156	-5.80956	-5.50679	-5.12283	-4.73949	-4.50645	-4.48898	-4.73886	-5.34593	-6.32525	-7.45187	-8.63231	-9.25242	-8.11111	-7.3767	-8.90087	-12.9891	-18.0117	-22.1279	-23.9363	-23.2262	-24.6202
	31.1666	-4.95758	-4.76817	-4.68106	-4.65218	-4.65067	-4.64011	-4.63975	-4.64122	-4.72457	-4.87639	-4.93417	-4.93315	-4.95832	-5.0866	-5.22106	-5.38157	-5.53844	-5.57722	-5.67575	-5.76501	-5.88572	-5.93978	-5.9547	-5.90986	-5.84254	-5.7531	-5.65254	-5.53956	-5.34495	-5.12359	-4.92351	-4.76662	-4.72901	-4.96332	-5.59748	-6.57943	-7.64546	-8.69309	-9.35601	-8.27751	-7.5818	-9.62423	-14.2465	-19.9765	-19.9116	-21.887	-24.9968	-23.6468
	31.3168	-5.14968	-5.09185	-5.07707	-5.06101	-5.01369	-5.02062	-4.98561	-4.92806	-4.88435	-4.87862	-4.92077	-4.97477	-5.04035	-5.09568	-5.16789	-5.32751	-5.52583	-5.6649	-5.73729	-5.74546	-5.72485	-5.68506	-5.64203	-5.54191	-5.46216	-5.36758	-5.28761	-5.23335	-5.21984	-5.16989	-5.11087	-5.00458	-5.06402	-5.47472	-6.25418	-7.21	-8.1634	-8.95912	-8.95242	-8.24247	-8.79705	-11.7707	-15.4634	-15.7672	-15.8582	-16.3677	-17.4344	-18.5125
	31.467	-5.47268	-5.44443	-5.43982	-5.39663	-5.38763	-5.36594	-5.31281	-5.16499	-5.0508	-4.97947	-4.93476	-4.90522	-4.90879	-4.97226	-5.08847	-5.25912	-5.41214	-5.50282	-5.58673	-5.57336	-5.48657	-5.39666	-5.29365	-5.16311	-5.03761	-4.95164	-4.93171	-4.97421	-5.01878	-5.06383	-5.11398	-5.15955	-5.27623	-5.65337	-6.37742	-7.44877	-8.63227	-9.65681	-9.79416	-9.32661	-10.2403	-10.5035	-10.3641	-10.7633	-11.7534	-12.7968	-13.785	-14.7855
	31.6172	-5.68758	-5.79183	-5.87045	-5.88885	-5.84638	-5.76374	-5.69232	-5.58843	-5.43567	-5.24769	-5.10474	-4.99268	-4.99295	-5.08718	-5.176	-5.21757	-5.24796	-5.26803	-5.28787	-5.27977	-5.20194	-5.04155	-4.8843	-4.79548	-4.71326	-4.63612	-4.59471	-4.62741	-4.73966	-4.85957	-4.98583	-5.08907	-5.24672	-5.72461	-6.56609	-7.59522	-8.67406	-9.56158	-9.8431	-10.2921	-8.87435	-6.9056	-6.82458	-7.8644	-9.15559	-10.3927	-11.2919	-12.1275
	31.7674	-6.01873	-6.07297	-6.17541	-6.25203	-6.25756	-6.21191	-6.08328	-5.92138	-5.79018	-5.63429	-5.48764	-5.31695	-5.18344	-5.11004	-5.1478	-5.16703	-5.14716	-5.06923	-4.97708	-4.86586	-4.77304	-4.67175	-4.57915	-4.51718	-4.47202	-4.46138	-4.4147	-4.47457	-4.58387	-4.74135	-4.95314	-5.10375	-5.27954	-5.67144	-6.41625	-7.47942	-8.52036	-9.25162	-9.62387	-8.34149	-5.09813	-4.11716	-4.94182	-6.26304	-7.55369	-8.61114	-9.4272	-10.1163
	31.9176	-6.17903	-6.28392	-6.41072	-6.52893	-6.57986	-6.54874	-6.48729	-6.41947	-6.26573	-6.05068	-5.81178	-5.57737	-5.39269	-5.21738	-5.13238	-5.03029	-4.86984	-4.73208	-4.59214	-4.50775	-4.41584	-4.33855	-4.30149	-4.27785	-4.29045	-4.29505	-4.32672	-4.38594	-4.4958	-4.66059	-4.81261	-4.99076	-5.18465	-5.51203	-6.2303	-7.14151	-8.04801	-8.89693	-9.18056	-6.96536	-3.42824	-2.68833	-3.82836	-5.26754	-6.51185	-7.42768	-8.17044	-8.84228
	32.0678	-6.3354	-6.44628	-6.52371	-6.63539	-6.74732	-6.80391	-6.82969	-6.77727	-6.63878	-6.40059	-6.15606	-5.88424	-5.57475	-5.26635	-5.01444	-4.80756	-4.62085	-4.42961	-4.25453	-4.10192	-4.03866	-4.02802	-4.06862	-4.12712	-4.17352	-4.24582	-4.32217	-4.39031	-4.4443	-4.52421	-4.62908	-4.7469	-4.89169	-5.2051	-5.85089	-6.81931	-7.86404	-8.78762	-9.77368	-6.48609	-2.80058	-1.97722	-2.89588	-4.29239	-5.60312	-6.64003	-7.3158	-7.84834
	32.218	-6.40847	-6.50457	-6.59817	-6.7239	-6.8576	-6.96228	-7.04967	-7.02423	-6.8689	-6.70677	-6.43891	-6.09041	-5.71033	-5.36408	-5.01795	-4.70501	-4.46724	-4.25069	-4.05053	-3.91229	-3.87233	-3.88173	-3.9419	-4.01309	-4.12238	-4.26831	-4.38176	-4.43836	-4.46407	-4.55357	-4.65232	-4.73059	-4.78879	-5.08096	-5.74962	-6.72619	-7.88899	-8.85718	-9.12482	-5.98267	-2.41628	-1.6041	-2.51542	-3.85839	-5.06585	-6.08951	-6.8566	-7.47877
	32.3682	-6.52577	-6.62098	-6.70953	-6.80706	-6.90031	-6.99023	-7.08789	-7.12298	-7.05798	-6.82786	-6.50834	-6.10047	-5.67274	-5.28817	-4.98601	-4.70801	-4.44262	-4.18173	-3.96625	-3.87355	-3.85439	-3.85328	-3.87526	-3.96622	-4.10566	-4.25991	-4.31385	-4.33607	-4.39818	-4.53158	-4.62311	-4.65898	-4.73358	-5.10709	-5.84043	-6.75481	-7.72219	-8.57752	-9.0835	-5.89736	-2.30892	-1.52666	-2.52661	-3.89443	-5.11706	-6.11602	-6.81209	-7.32952
	32.5184	-6.39856	-6.53725	-6.63996	-6.7017	-6.7792	-6.89822	-6.99327	-7.04885	-6.94747	-6.68856	-6.39672	-6.06545	-5.7137	-5.40261	-5.10767	-4.78764	-4.53242	-4.37383	-4.26445	-4.15558	-4.03046	-3.95628	-4.0093	-4.08379	-4.13092	-4.16375	-4.21275	-4.29734	-4.41484	-4.54395	-4.63557	-4.6919	-4.83539	-5.22775	-5.99821	-6.99931	-8.02489	-8.60881	-8.76548	-6.75158	-3.45527	-2.08352	-2.7025	-4.02075	-5.3712	-6.47115	-7.17435	-7.75295
	32.6686	-6.30839	-6.41858	-6.5674	-6.72221	-6.83581	-6.87992	-6.8664	-6.78579	-6.64497	-6.43632	-6.18922	-5.91936	-5.66686	-5.40327	-5.16478	-4.92546	-4.70904	-4.52553	-4.38059	-4.2983	-4.23296	-4.17732	-4.141	-4.12283	-4.13825	-4.14602	-4.19875	-4.29182	-4.40068	-4.54441	-4.69635	-4.82897	-5.05749	-5.51758	-6.32547	-7.41787	-8.55552	-9.43938	-9.82907	-7.73751	-4.10854	-2.81475	-3.64106	-5.05893	-6.3486	-7.30083	-7.95016	-8.60245
	32.8188	-6.23883	-6.38575	-6.52034	-6.63223	-6.66382	-6.63438	-6.57178	-6.44351	-6.24131	-6.05703	-5.91883	-5.74543	-5.50919	-5.32654	-5.18938	-5.08641	-5.00441	-4.89332	-4.75087	-4.59754	-4.46758	-4.36593	-4.30264	-4.24854	-4.18792	-4.15408	-4.20039	-4.31802	-4.47071	-4.63317	-4.81074	-5.04847	-5.36702	-5.8636	-6.61054	-7.54207	-8.62833	-9.40272	-10.0157	-9.2191	-5.84328	-4.28304	-5.02233	-6.3124	-7.46688	-8.42995	-9.21957	-9.80802
	32.969	-6.00269	-6.1896	-6.36501	-6.48901	-6.51063	-6.41771	-6.25288	-6.04631	-5.886	-5.81279	-5.74765	-5.56167	-5.35619	-5.23133	-5.1993	-5.22638	-5.22549	-5.16798	-5.11629	-5.02584	-4.85544	-4.70118	-4.53801	-4.4118	-4.3652	-4.37294	-4.41108	-4.43038	-4.51233	-4.72679	-5.02117	-5.28395	-5.55582	-6.04283	-6.87185	-7.94969	-8.94472	-9.53587	-9.429	-9.09559	-7.81583	-6.72915	-7.08194	-8.19656	-9.25979	-10.1214	-10.7862	-11.6027
	33.1192	-5.78434	-5.9194	-6.0454	-6.14685	-6.15432	-6.00435	-5.79871	-5.60974	-5.5042	-5.46648	-5.40888	-5.34114	-5.25096	-5.16072	-5.15819	-5.24244	-5.35961	-5.45138	-5.42901	-5.33841	-5.20468	-5.03807	-4.88375	-4.75495	-4.6767	-4.64012	-4.65271	-4.68498	-4.7832	-4.94182	-5.10254	-5.24314	-5.47075	-5.93392	-6.70485	-7.73921	-8.77097	-9.59031	-9.32312	-9.49755	-10.7965	-10.4358	-10.1099	-10.5857	-11.539	-12.6562	-13.3081	-13.8316
	33.2694	-5.5348	-5.63283	-5.73372	-5.76041	-5.70336	-5.60222	-5.48753	-5.36776	-5.28979	-5.24139	-5.23605	-5.22982	-5.22598	-5.2255	-5.2258	-5.30865	-5.48669	-5.62814	-5.66286	-5.61566	-5.49302	-5.36624	-5.3037	-5.25806	-5.19497	-5.09493	-5.04193	-5.07668	-5.11483	-5.13519	-5.14936	-5.15606	-5.28288	-5.68818	-6.38666	-7.30199	-8.28597	-9.04159	-8.95537	-7.85072	-8.14284	-11.6358	-14.2982	-15.0175	-15.123	-15.3697	-16.02	-16.4027
	33.4196	-5.29656	-5.3055	-5.33382	-5.3428	-5.29365	-5.1976	-5.11834	-5.10463	-5.12104	-5.12846	-5.15288	-5.16092	-5.14748	-5.15071	-5.22139	-5.36556	-5.52687	-5.64903	-5.73513	-5.78326	-5.81097	-5.81627	-5.7677	-5.71268	-5.68017	-5.63208	-5.55124	-5.43964	-5.30381	-5.14273	-4.98897	-4.88297	-4.93227	-5.25832	-5.89777	-6.76508	-7.75898	-8.51594	-8.65763	-8.09793	-7.86888	-10.2399	-16.3363	-20.6388	-19.5552	-18.6477	-19.3742	-20.1469
	33.5698	-5.06211	-4.97296	-4.89409	-4.85543	-4.84991	-4.81962	-4.80925	-4.8264	-4.89858	-5.01612	-5.06334	-5.05872	-5.09353	-5.16127	-5.26928	-5.39332	-5.49591	-5.59981	-5.69116	-5.78455	-5.91408	-6.04221	-6.1197	-6.14193	-6.12977	-6.05255	-5.92459	-5.70973	-5.43659	-5.14284	-4.87594	-4.65114	-4.55977	-4.80958	-5.4785	-6.47086	-7.48701	-8.30123	-8.95556	-7.89519	-7.15735	-8.99154	-13.1463	-19.2669	-24.0219	-24.1424	-23.2656	-22.9231
	33.72	-4.85083	-4.68365	-4.58341	-4.53059	-4.48465	-4.48479	-4.52077	-4.61578	-4.78915	-4.93997	-5.04639	-5.11111	-5.16292	-5.22939	-5.26982	-5.33387	-5.42088	-5.51371	-5.63793	-5.79778	-5.96846	-6.14264	-6.33679	-6.45764	-6.47843	-6.34788	-6.10145	-5.79453	-5.44984	-5.09723	-4.73735	-4.44961	-4.3599	-4.61052	-5.30499	-6.29631	-7.28528	-8.08445	-8.13327	-7.0365	-6.94401	-9.11551	-13.169	-18.6203	-28.0823	-27.5618	-23.3599	-24.0516
	33.8702	-4.78321	-4.61393	-4.49305	-4.41308	-4.36751	-4.38556	-4.46817	-4.59689	-4.7744	-4.94564	-5.03233	-5.07285	-5.11424	-5.17145	-5.26018	-5.36593	-5.43125	-5.51192	-5.64012	-5.8263	-6.04482	-6.26674	-6.45737	-6.54182	-6.51546	-6.35156	-6.10617	-5.81075	-5.42389	-5.02504	-4.6819	-4.40731	-4.29831	-4.54948	-5.19716	-6.13685	-7.2135	-8.4289	-9.05459	-7.87564	-7.29042	-9.11806	-12.3595	-16.8735	-26.7512	-28.407	-26.0168	-27.5401
	34.0204	-4.71206	-4.57706	-4.47229	-4.36737	-4.29177	-4.30632	-4.41042	-4.56128	-4.70908	-4.8303	-4.92878	-5.00467	-5.06483	-5.09944	-5.17426	-5.31843	-5.43855	-5.53984	-5.65881	-5.80679	-6.00587	-6.21219	-6.33486	-6.37464	-6.31422	-6.1319	-5.93954	-5.68661	-5.36643	-5.07098	-4.77239	-4.52185	-4.45252	-4.71086	-5.30837	-6.15744	-7.13547	-8.19953	-8.78952	-7.82838	-7.4396	-9.49539	-13.3891	-19.341	-24.5595	-26.7494	-26.2067	-26.743
	34.1706	-4.96163	-4.85549	-4.73565	-4.61387	-4.52842	-4.53025	-4.6243	-4.69112	-4.71603	-4.75044	-4.80403	-4.87573	-4.97661	-5.09431	-5.20031	-5.32034	-5.45784	-5.62442	-5.78762	-5.93907	-6.0715	-6.1528	-6.1444	-6.096	-5.97915	-5.78423	-5.59466	-5.43802	-5.30072	-5.17545	-5.01805	-4.83152	-4.75655	-5.02789	-5.72543	-6.68665	-7.66789	-8.47965	-8.70725	-8.00537	-7.86999	-10.5387	-16.3989	-22.6808	-22.7598	-21.5113	-22.0474	-22.7138
	34.3208	-5.27262	-5.15985	-5.07807	-5.02525	-4.95778	-4.89897	-4.87892	-4.88681	-4.90875	-4.91298	-4.88943	-4.86934	-4.93911	-5.11384	-5.27216	-5.38743	-5.4932	-5.62895	-5.79984	-5.92658	-5.96684	-5.90069	-5.76711	-5.61852	-5.4729	-5.34151	-5.2093	-5.08228	-5.03763	-5.02625	-4.99222	-4.95514	-5.00295	-5.32611	-6.02138	-7.00067	-8.0187	-8.87194	-8.91548	-8.1231	-8.7588	-12.9082	-16.2766	-15.9754	-15.5126	-16.0858	-17.1056	-18.8833
	34.471	-5.55036	-5.55515	-5.48773	-5.40124	-5.31646	-5.24402	-5.19504	-5.12912	-5.00487	-4.88058	-4.83671	-4.86065	-4.90137	-4.98168	-5.09435	-5.24292	-5.45602	-5.63294	-5.69138	-5.64753	-5.53569	-5.40878	-5.29499	-5.17434	-5.04144	-4.90827	-4.82854	-4.82617	-4.89534	-4.9768	-5.00586	-5.02698	-5.18019	-5.60658	-6.37887	-7.37549	-8.3307	-8.90485	-8.81384	-8.86631	-10.5157	-11.5984	-11.1504	-11.2203	-11.9822	-12.9203	-13.8869	-15.0468
	34.6212	-5.83979	-5.8517	-5.8239	-5.79443	-5.79825	-5.77896	-5.66409	-5.48761	-5.31018	-5.19052	-5.12237	-5.06656	-4.99361	-4.9657	-5.0615	-5.21084	-5.28749	-5.29424	-5.27473	-5.21925	-5.11618	-4.96905	-4.823	-4.68151	-4.55738	-4.53492	-4.62641	-4.73105	-4.78658	-4.80906	-4.89085	-5.06923	-5.343	-5.81423	-6.57433	-7.59615	-8.61573	-9.34412	-9.40777	-9.70905	-8.66634	-6.99988	-7.37024	-8.45372	-9.48012	-10.4704	-11.3802	-12.2377
	34.7714	-5.99272	-6.06432	-6.14044	-6.19336	-6.17519	-6.06166	-5.90307	-5.74988	-5.61916	-5.53826	-5.44441	-5.28239	-5.15267	-5.11531	-5.12484	-5.12612	-5.09239	-5.02619	-4.93075	-4.80708	-4.67801	-4.53611	-4.37502	-4.25604	-4.24859	-4.32616	-4.38109	-4.42798	-4.51751	-4.66743	-4.85682	-5.03939	-5.28241	-5.70918	-6.47581	-7.52337	-8.60879	-9.31813	-9.3563	-8.08294	-5.69913	-4.6256	-5.39289	-6.60701	-7.7697	-8.76318	-9.59936	-10.4317
	34.9216	-6.15113	-6.29559	-6.42569	-6.4715	-6.44184	-6.36778	-6.23368	-6.10842	-6.02153	-5.91799	-5.74592	-5.55311	-5.41095	-5.27235	-5.11606	-4.94662	-4.78531	-4.64627	-4.5131	-4.40968	-4.30763	-4.19723	-4.11333	-4.07688	-4.09854	-4.15332	-4.20264	-4.26801	-4.37716	-4.54499	-4.72252	-4.86673	-5.09251	-5.559	-6.33966	-7.3934	-8.49772	-9.41709	-9.66351	-7.34425	-4.02085	-3.11962	-3.89376	-5.12563	-6.30316	-7.30219	-8.2237	-9.16912
	35.0718	-6.35107	-6.43121	-6.48662	-6.53405	-6.59557	-6.65386	-6.6203	-6.52974	-6.42762	-6.28202	-6.08666	-5.82247	-5.4841	-5.16442	-4.9405	-4.79846	-4.63591	-4.41129	-4.20888	-4.08993	-4.05898	-4.05896	-4.04052	-4.03854	-4.11158	-4.22474	-4.32404	-4.37143	-4.40912	-4.50249	-4.64965	-4.78345	-4.93155	-5.34323	-6.1716	-7.26625	-8.32097	-9.09986	-9.18718	-6.64824	-2.87025	-1.76809	-2.70778	-4.11294	-5.37981	-6.4413	-7.39378	-8.36956
	35.222	-6.40263	-6.49268	-6.64736	-6.83003	-6.95719	-6.98534	-6.95563	-6.86642	-6.73936	-6.57604	-6.32986	-5.99013	-5.56894	-5.16287	-4.81775	-4.51811	-4.25208	-4.05197	-3.94058	-3.89029	-3.83528	-3.77883	-3.77376	-3.87262	-4.05362	-4.21338	-4.28481	-4.32126	-4.40388	-4.55683	-4.73682	-4.86336	-5.01806	-5.42725	-6.18522	-7.13053	-8.08579	-8.89413	-8.862	-6.03838	-2.25355	-1.52341	-2.58093	-3.85567	-4.95079	-5.94373	-6.86411	-7.65644
	35.3722	-6.3921	-6.47569	-6.59546	-6.7496	-6.94163	-7.10156	-7.14924	-7.09233	-6.93806	-6.68137	-6.35862	-6.00634	-5.63316	-5.23015	-4.81436	-4.46634	-4.20778	-4.02015	-3.90212	-3.81998	-3.74656	-3.69968	-3.7269	-3.84359	-4.01779	-4.19693	-4.318	-4.37998	-4.41778	-4.47968	-4.60222	-4.77605	-5.00531	-5.44877	-6.27434	-7.30195	-8.21645	-8.98457	-8.85472	-6.1997	-2.59406	-1.44333	-2.31353	-3.68924	-4.97157	-5.98766	-6.87606	-7.64284
	35.5224	-6.33133	-6.41735	-6.5288	-6.67407	-6.84247	-6.99647	-7.05713	-6.99374	-6.84413	-6.57973	-6.25445	-5.95089	-5.61577	-5.2029	-4.82877	-4.53689	-4.3147	-4.15002	-4.02171	-3.93665	-3.87914	-3.84696	-3.86399	-3.91389	-4.00256	-4.14351	-4.27693	-4.34738	-4.41002	-4.4856	-4.59491	-4.76582	-5.0051	-5.44362	-6.24732	-7.31457	-8.30359	-9.16399	-9.5487	-7.1014	-2.94183	-1.76278	-2.65857	-4.00305	-5.21646	-6.25886	-7.2386	-8.04497
	35.6726	-6.31916	-6.44312	-6.54208	-6.65019	-6.76913	-6.82186	-6.79922	-6.71067	-6.53613	-6.27369	-5.99943	-5.72049	-5.44627	-5.19233	-4.93449	-4.70143	-4.51604	-4.36213	-4.2695	-4.19365	-4.09205	-4.03473	-4.02636	-4.0593	-4.10998	-4.15233	-4.19485	-4.29589	-4.43615	-4.55924	-4.65066	-4.77069	-5.01248	-5.52121	-6.3396	-7.38383	-8.39849	-9.18249	-9.70878	-7.95323	-3.99421	-2.80504	-3.59668	-4.72859	-5.82275	-6.89215	-8.01858	-8.94621
	35.8228	-6.24529	-6.37115	-6.46194	-6.52457	-6.5585	-6.54632	-6.49644	-6.38662	-6.22101	-5.96647	-5.70201	-5.48837	-5.332	-5.20521	-5.08354	-4.94756	-4.83971	-4.74012	-4.61026	-4.46476	-4.37063	-4.33648	-4.33529	-4.31753	-4.25982	-4.20015	-4.22008	-4.31857	-4.45071	-4.60898	-4.73932	-4.86709	-5.1154	-5.60838	-6.43638	-7.49673	-8.60833	-9.5522	-9.83052	-8.19064	-5.27572	-4.1535	-4.69881	-5.76733	-6.84354	-7.97159	-9.13927	-10.099
	35.973	-6.0555	-6.27899	-6.40188	-6.4106	-6.32803	-6.19612	-6.07075	-5.93747	-5.77967	-5.62087	-5.46959	-5.29503	-5.18857	-5.15537	-5.18512	-5.20221	-5.15247	-5.05636	-4.92138	-4.79138	-4.68123	-4.61219	-4.55833	-4.5077	-4.46916	-4.42904	-4.40414	-4.42354	-4.53601	-4.71999	-4.90862	-5.04688	-5.25929	-5.75395	-6.60244	-7.62793	-8.54451	-9.15866	-9.43982	-9.34299	-8.10742	-6.25749	-6.43403	-7.39311	-8.53706	-9.67992	-10.7972	-11.677
	36.1232	-5.77429	-5.96041	-6.14651	-6.18387	-6.06513	-5.83421	-5.62168	-5.52055	-5.45804	-5.37047	-5.24121	-5.09318	-5.05666	-5.11226	-5.16449	-5.20861	-5.24468	-5.25008	-5.23022	-5.19132	-5.07859	-4.91502	-4.81036	-4.75476	-4.72218	-4.69313	-4.63628	-4.60416	-4.69907	-4.88273	-5.04232	-5.14236	-5.33985	-5.79656	-6.60498	-7.61658	-8.69214	-9.55973	-9.67632	-9.76836	-10.0784	-9.38902	-9.06826	-9.67448	-10.5759	-11.6339	-12.7335	-13.5931
	36.2734	-5.58481	-5.66492	-5.68687	-5.64538	-5.57252	-5.45974	-5.34728	-5.20834	-5.0818	-4.96741	-4.91234	-4.94483	-5.01598	-5.04744	-5.12249	-5.26298	-5.39636	-5.47002	-5.50213	-5.47118	-5.41249	-5.36525	-5.34673	-5.29138	-5.1995	-5.10633	-5.03646	-5.00095	-5.00291	-5.00109	-4.96873	-4.97965	-5.13614	-5.605	-6.39329	-7.31721	-8.18358	-8.84282	-8.89836	-8.60399	-10.0055	-12.7421	-13.2642	-12.9218	-13.4595	-14.4827	-15.4881	-16.3274
	36.4236	-5.28819	-5.16531	-5.06805	-5.03846	-5.04493	-4.99742	-4.92643	-4.83508	-4.77222	-4.77836	-4.79559	-4.83737	-4.91786	-5.03678	-5.18294	-5.3072	-5.42196	-5.52215	-5.6366	-5.75885	-5.81973	-5.85599	-5.79334	-5.67664	-5.58012	-5.45124	-5.3552	-5.27496	-5.16056	-4.9921	-4.85443	-4.77931	-4.81027	-5.14187	-5.86969	-6.89615	-7.95022	-8.75281	-9.0261	-8.27035	-8.28489	-11.0893	-15.5841	-17.6671	-17.4101	-17.9521	-19.1184	-20.4386
	36.5738	-4.86537	-4.78252	-4.78819	-4.78138	-4.72922	-4.63879	-4.62765	-4.69176	-4.74437	-4.76727	-4.80761	-4.84696	-4.95396	-5.05821	-5.15495	-5.26695	-5.3885	-5.54641	-5.71321	-5.81704	-5.88866	-5.97648	-6.06567	-6.08955	-6.04574	-5.90676	-5.70324	-5.43222	-5.17664	-4.94406	-4.74476	-4.61217	-4.6231	-4.93731	-5.61006	-6.54262	-7.53777	-8.29625	-8.22501	-7.47884	-7.74984	-10.3452	-14.4958	-20.4423	-24.9697	-21.4272	-21.4292	-22.8819
	36.724	-4.77033	-4.55496	-4.42912	-4.42596	-4.43943	-4.39554	-4.33927	-4.35515	-4.45504	-4.58496	-4.7346	-4.85717	-4.94438	-5.05848	-5.20696	-5.31574	-5.36407	-5.44103	-5.60231	-5.85192	-6.09471	-6.25828	-6.38419	-6.4112	-6.33606	-6.19999	-6.01976	-5.73373	-5.39568	-5.02994	-4.69842	-4.49079	-4.47264	-4.74646	-5.4065	-6.37618	-7.42108	-8.21687	-8.36017	-7.30441	-6.76315	-8.88729	-12.7513	-18.0639	-23.8698	-29.1771	-30.3588	-24.7214
	36.8742	-4.66476	-4.47336	-4.38836	-4.33471	-4.28792	-4.26086	-4.33163	-4.45331	-4.5813	-4.66517	-4.7668	-4.9288	-5.12708	-5.28494	-5.35192	-5.35444	-5.38748	-5.48181	-5.68246	-5.90551	-6.13001	-6.30034	-6.42894	-6.51787	-6.47288	-6.29415	-6.00397	-5.62677	-5.26938	-4.95104	-4.66261	-4.43982	-4.35996	-4.60188	-5.31024	-6.37458	-7.52286	-8.54512	-8.87497	-7.55498	-6.99685	-9.02271	-13.0008	-18.6544	-23.8243	-24.0283	-26.5396	-27.3318
	37.0244	-4.76847	-4.60255	-4.45757	-4.36887	-4.31101	-4.29936	-4.35546	-4.43003	-4.45816	-4.56187	-4.7481	-4.94122	-5.0991	-5.18726	-5.24124	-5.31513	-5.43707	-5.57807	-5.7309	-5.88624	-6.06258	-6.21918	-6.33775	-6.42101	-6.41553	-6.25427	-6.00525	-5.71165	-5.40939	-5.10563	-4.81824	-4.58697	-4.52869	-4.84042	-5.5742	-6.60536	-7.64348	-8.45365	-8.54678	-7.55409	-7.2497	-9.37684	-12.8712	-17.5723	-22.7708	-27.6984	-28.8979	-27.4313
	37.1746	-4.87901	-4.73159	-4.60724	-4.55029	-4.47958	-4.42615	-4.47786	-4.53735	-4.55534	-4.58786	-4.70393	-4.88005	-5.0772	-5.2054	-5.28696	-5.35351	-5.46469	-5.60432	-5.7215	-5.86859	-5.99137	-6.05456	-6.09091	-6.08457	-6.07598	-5.94928	-5.76476	-5.56941	-5.39874	-5.21187	-5.00479	-4.80573	-4.81384	-5.16256	-5.91559	-6.97443	-8.05468	-8.93235	-9.00788	-7.85226	-7.84678	-10.4667	-15.4464	-21.1346	-22.7649	-24.9584	-25.7974	-27.1031
	37.3248	-5.12131	-5.04642	-4.9589	-4.89602	-4.84513	-4.8239	-4.79747	-4.73872	-4.7097	-4.77328	-4.86634	-4.93943	-5.05149	-5.15054	-5.279	-5.38554	-5.49549	-5.59509	-5.64727	-5.6818	-5.68962	-5.70506	-5.68205	-5.63813	-5.58603	-5.50882	-5.43342	-5.35278	-5.2742	-5.15494	-5.06073	-4.99114	-5.07159	-5.50153	-6.33707	-7.45307	-8.49162	-9.11857	-8.97405	-8.14962	-8.69062	-12.1571	-15.46	-17.1992	-17.1591	-17.725	-19.1296	-19.9476
	37.475	-5.4882	-5.46563	-5.43025	-5.32587	-5.24934	-5.14989	-5.05457	-4.97554	-4.92688	-4.89206	-4.92805	-5.01036	-5.09589	-5.20007	-5.30892	-5.39619	-5.45729	-5.49455	-5.5457	-5.54172	-5.47025	-5.39433	-5.28549	-5.1694	-5.12548	-5.09498	-5.06558	-5.03391	-5.06225	-5.09906	-5.14572	-5.17476	-5.34696	-5.79308	-6.59277	-7.61597	-8.61721	-9.0719	-8.9378	-8.65076	-10.5996	-12.0358	-11.1228	-11.589	-12.4899	-13.6671	-15.079	-15.9474
	37.6252	-5.75298	-5.87402	-5.87801	-5.81416	-5.78259	-5.7087	-5.57964	-5.48124	-5.38756	-5.27896	-5.2057	-5.15488	-5.1449	-5.12713	-5.1689	-5.29457	-5.37329	-5.3863	-5.31073	-5.2068	-5.05054	-4.95008	-4.88665	-4.82162	-4.71471	-4.66686	-4.69022	-4.78199	-4.90589	-5.01506	-5.12976	-5.30519	-5.54787	-6.05065	-6.83397	-7.77056	-8.71112	-9.34519	-9.68869	-9.18833	-8.08589	-7.12159	-7.70497	-8.82946	-9.97253	-11.0837	-12.0459	-12.9466
	37.7754	-6.00741	-6.2097	-6.31255	-6.31667	-6.24716	-6.12364	-5.99794	-5.86418	-5.71745	-5.57603	-5.43439	-5.35399	-5.28007	-5.16795	-5.07908	-5.06503	-5.06013	-5.07499	-5.03283	-4.93064	-4.73185	-4.58215	-4.54295	-4.57474	-4.55712	-4.49167	-4.4786	-4.56731	-4.75832	-4.91894	-5.02271	-5.16104	-5.465	-6.05506	-6.86662	-7.82858	-8.91678	-9.71266	-9.99939	-9.11179	-5.28658	-4.52598	-5.50469	-6.77247	-7.97911	-9.12131	-10.0007	-10.6403
	37.9256	-6.22916	-6.47565	-6.64713	-6.74727	-6.69523	-6.58545	-6.41215	-6.19535	-6.01847	-5.89344	-5.73524	-5.50959	-5.25747	-5.07206	-4.9379	-4.82538	-4.67637	-4.59512	-4.50866	-4.39271	-4.25982	-4.18772	-4.18007	-4.20464	-4.29264	-4.39723	-4.43498	-4.45475	-4.55249	-4.71311	-4.86131	-5.03915	-5.2747	-5.74058	-6.50558	-7.56209	-8.56007	-9.38397	-9.69062	-7.72059	-3.34097	-2.82554	-3.9968	-5.43039	-6.84445	-7.91228	-8.46987	-9.03282
	38.0758	-6.31975	-6.51978	-6.63341	-6.71993	-6.78478	-6.69899	-6.6106	-6.52496	-6.38258	-6.1894	-5.98135	-5.78291	-5.51128	-5.16631	-4.88712	-4.73048	-4.67685	-4.62633	-4.52344	-4.31654	-4.16676	-4.14281	-4.18178	-4.23179	-4.28777	-4.29203	-4.31557	-4.38164	-4.41831	-4.48369	-4.61748	-4.80091	-5.04557	-5.49965	-6.28035	-7.31246	-8.32817	-8.94789	-9.10184	-6.5268	-2.67429	-1.91791	-2.91833	-4.33592	-5.65362	-6.79834	-7.63324	-8.17263
	38.226	-6.44505	-6.60411	-6.70887	-6.74597	-6.81662	-6.88077	-6.92874	-6.88128	-6.73662	-6.45581	-6.10039	-5.75551	-5.45936	-5.18801	-4.88882	-4.59458	-4.33786	-4.16724	-4.10439	-4.07076	-4.03297	-4.04445	-4.11092	-4.18449	-4.24823	-4.29606	-4.31785	-4.38055	-4.45853	-4.50919	-4.49649	-4.54133	-4.75651	-5.26665	-6.09672	-7.05209	-7.89288	-8.59612	-8.95766	-5.90881	-1.82419	-1.23742	-2.39637	-3.85059	-5.14283	-6.23316	-6.97695	-7.52081
	38.3762	-6.63503	-6.6674	-6.67708	-6.74584	-6.83211	-6.97417	-7.07876	-7.03488	-6.85561	-6.57394	-6.17651	-5.80047	-5.43002	-5.07714	-4.80847	-4.59081	-4.33622	-4.08018	-3.88361	-3.84037	-3.90381	-3.95807	-4.01272	-4.05146	-4.1242	-4.2216	-4.31638	-4.37518	-4.3854	-4.42008	-4.45766	-4.5449	-4.68227	-5.12131	-5.89181	-6.92996	-8.01627	-8.98103	-9.03147	-5.28645	-1.61681	-1.32487	-2.45813	-3.81823	-5.0495	-6.17458	-7.04526	-7.50996
	38.5264	-6.56413	-6.61865	-6.62332	-6.67012	-6.82973	-6.96327	-7.01513	-7.04149	-6.90173	-6.66399	-6.35218	-5.98466	-5.60269	-5.22332	-4.94149	-4.70085	-4.52615	-4.33491	-4.1471	-4.0099	-3.93349	-3.94455	-3.99741	-4.06415	-4.14261	-4.18966	-4.24947	-4.30374	-4.39319	-4.46813	-4.58642	-4.71611	-4.91144	-5.39189	-6.15502	-7.13467	-8.03903	-8.73293	-8.70496	-6.38517	-2.07737	-1.60341	-2.8661	-4.26908	-5.42371	-6.34847	-7.23901	-7.95619
	38.6766	-6.37758	-6.49458	-6.66565	-6.75563	-6.73731	-6.73911	-6.79138	-6.75467	-6.70115	-6.49851	-6.23637	-5.90216	-5.67156	-5.44861	-5.17604	-4.91799	-4.68636	-4.47504	-4.35626	-4.28906	-4.15109	-4.03965	-4.05932	-4.12949	-4.19621	-4.21921	-4.21494	-4.27955	-4.39156	-4.56646	-4.70893	-4.80109	-5.00486	-5.5137	-6.32296	-7.37309	-8.51	-9.31503	-8.99578	-6.49882	-3.10751	-2.82405	-3.7414	-4.89776	-5.97493	-6.90811	-7.88463	-8.65323
	38.8268	-6.29565	-6.42745	-6.56943	-6.7017	-6.71524	-6.67574	-6.55648	-6.39726	-6.31485	-6.19633	-6.04445	-5.79095	-5.59369	-5.4492	-5.29304	-5.11888	-4.95772	-4.78599	-4.66794	-4.5629	-4.44223	-4.28302	-4.22233	-4.22497	-4.31535	-4.35459	-4.36758	-4.38489	-4.47269	-4.6284	-4.80161	-5.00844	-5.26476	-5.8051	-6.77614	-7.77938	-8.70196	-9.0844	-10.0775	-8.9105	-4.57028	-3.88413	-4.95052	-6.28754	-7.38157	-8.19581	-9.04352	-9.8274
	38.977	-6.16309	-6.31745	-6.37668	-6.3621	-6.32021	-6.28223	-6.23875	-6.11455	-5.91362	-5.68848	-5.54862	-5.47267	-5.46301	-5.42543	-5.36296	-5.31624	-5.23568	-5.1618	-5.10924	-4.96867	-4.81803	-4.69041	-4.58176	-4.49806	-4.44702	-4.37981	-4.40626	-4.48886	-4.62073	-4.70253	-4.83835	-5.03533	-5.34013	-5.90559	-6.81666	-7.92797	-8.91881	-9.52293	-9.35417	-8.86961	-7.28284	-6.03727	-6.63575	-7.64698	-8.69988	-9.60929	-10.4361	-11.3335
	39.1272	-5.80832	-5.97126	-6.09153	-5.99581	-5.92773	-5.7949	-5.68456	-5.62407	-5.54389	-5.41701	-5.2913	-5.28221	-5.32676	-5.46879	-5.5046	-5.47564	-5.46745	-5.49315	-5.44358	-5.35054	-5.18974	-4.98216	-4.87785	-4.78098	-4.69835	-4.60869	-4.545	-4.57604	-4.7105	-4.82547	-4.93227	-5.04498	-5.29522	-5.86209	-6.8263	-7.9377	-8.89477	-9.58301	-9.08652	-8.9321	-9.49488	-9.34247	-9.46976	-9.88385	-10.8615	-11.5504	-12.3867	-13.5176
	39.2774	-5.62818	-5.65572	-5.59305	-5.58445	-5.53882	-5.4993	-5.4868	-5.36131	-5.32242	-5.29057	-5.27681	-5.25056	-5.28749	-5.39784	-5.51454	-5.70071	-5.78755	-5.76247	-5.69699	-5.64159	-5.59281	-5.54338	-5.4202	-5.24744	-5.03516	-4.94655	-4.95758	-4.95726	-4.94827	-4.97521	-4.99252	-5.04778	-5.20398	-5.65077	-6.52098	-7.53449	-8.57283	-9.26882	-8.86787	-8.23039	-9.3398	-13.3819	-13.1513	-13.2666	-13.5601	-14.1231	-15.5258	-16.5429
	39.4276	-5.20989	-5.21694	-5.23237	-5.1856	-5.08571	-5.01631	-5.02426	-5.09157	-5.20684	-5.19117	-5.11739	-5.10437	-5.14519	-5.25954	-5.4783	-5.62398	-5.69907	-5.71919	-5.77609	-5.80021	-5.77799	-5.75735	-5.74418	-5.66747	-5.54499	-5.43981	-5.31654	-5.20971	-5.15542	-5.0837	-5.00012	-4.91756	-4.91259	-5.26521	-6.06449	-7.08755	-7.99196	-8.77926	-9.13227	-7.44383	-8.12804	-11.293	-18.3454	-18.3219	-16.8132	-16.8677	-18.756	-21.0279
	39.5778	-5.02826	-4.9165	-4.82948	-4.78788	-4.7602	-4.73655	-4.74928	-4.79988	-4.85794	-4.94109	-5.01153	-5.01095	-5.08721	-5.2235	-5.36256	-5.48285	-5.56761	-5.61997	-5.68444	-5.81539	-5.98969	-6.11794	-6.19828	-6.22281	-6.13991	-5.99825	-5.84372	-5.68833	-5.50779	-5.25836	-4.94634	-4.71433	-4.63982	-4.93191	-5.65358	-6.66141	-7.69943	-8.57142	-8.96089	-7.47836	-6.9285	-9.71705	-15.5356	-25.5002	-20.6785	-21.6297	-21.971	-22.0032
	39.728	-4.83111	-4.69593	-4.54997	-4.48378	-4.50689	-4.53654	-4.59379	-4.63775	-4.73297	-4.9313	-5.09779	-5.17668	-5.17713	-5.19896	-5.30806	-5.41184	-5.49543	-5.58007	-5.68758	-5.88899	-6.15064	-6.34008	-6.45191	-6.53527	-6.51204	-6.33092	-6.10375	-5.83	-5.4759	-5.08847	-4.70388	-4.4332	-4.40781	-4.75432	-5.43942	-6.37379	-7.30635	-8.23097	-8.38013	-7.43011	-7.29756	-9.86983	-13.414	-19.8488	-27.3875	-25.0746	-27.8485	-26.9306
	39.8782	-4.73157	-4.5973	-4.5122	-4.46431	-4.37845	-4.39425	-4.50827	-4.65039	-4.77326	-4.89356	-4.99427	-5.11124	-5.229	-5.33667	-5.37507	-5.38232	-5.40247	-5.51869	-5.70852	-5.91632	-6.15788	-6.44838	-6.62389	-6.70289	-6.67198	-6.48725	-6.20612	-5.83316	-5.4515	-5.04071	-4.67053	-4.39989	-4.30175	-4.64556	-5.40607	-6.41247	-7.43801	-8.24878	-8.55693	-7.32804	-7.32745	-9.30802	-12.8489	-18.7192	-23.4547	-26.4506	-30.4738	-32.3897
	40.0284	-4.60938	-4.54723	-4.49749	-4.38738	-4.30335	-4.30375	-4.49298	-4.74456	-4.86689	-4.88465	-4.99057	-5.10452	-5.23246	-5.30959	-5.34315	-5.38537	-5.44103	-5.56102	-5.69832	-5.82726	-6.01068	-6.24062	-6.41554	-6.52525	-6.52091	-6.37454	-6.05175	-5.6627	-5.28702	-4.9605	-4.66465	-4.41626	-4.34251	-4.66329	-5.4684	-6.53382	-7.57526	-8.54624	-8.88353	-7.38224	-7.9632	-10.3427	-14.3182	-18.1246	-23.081	-25.0317	-22.6138	-23.8078
	40.1786	-4.77815	-4.72844	-4.6605	-4.56994	-4.48565	-4.49999	-4.55858	-4.65583	-4.77367	-4.88028	-4.9752	-5.05406	-5.12427	-5.16685	-5.23305	-5.36215	-5.49049	-5.59714	-5.70122	-5.83504	-5.94526	-6.06223	-6.18092	-6.24724	-6.18535	-6.00813	-5.82161	-5.54702	-5.25521	-5.03476	-4.84268	-4.68366	-4.71086	-5.08755	-5.83068	-6.79282	-7.85867	-8.86689	-8.89835	-7.41047	-7.45519	-10.4951	-14.5787	-20.5195	-21.4001	-21.5	-23.0447	-25.2936
	40.3288	-5.06845	-5.01047	-4.98515	-4.92176	-4.8529	-4.80737	-4.79298	-4.80046	-4.79234	-4.85224	-4.94231	-5.00362	-5.01409	-5.03932	-5.14411	-5.26603	-5.40897	-5.57901	-5.68138	-5.73265	-5.73689	-5.69939	-5.67638	-5.63349	-5.6147	-5.55913	-5.43224	-5.28825	-5.14543	-4.99503	-4.90931	-4.95096	-5.09992	-5.48997	-6.26054	-7.23755	-8.15705	-8.91472	-8.69645	-7.4255	-8.60322	-12.518	-16.8047	-17.106	-17.3253	-18.4872	-19.3445	-20.5174
	40.479	-5.38718	-5.34021	-5.32202	-5.36851	-5.36143	-5.20111	-4.98019	-4.90212	-4.95237	-5.01211	-4.98031	-4.88764	-4.87021	-4.99901	-5.18084	-5.34497	-5.44844	-5.51491	-5.57968	-5.61382	-5.57275	-5.44991	-5.27959	-5.17974	-5.18531	-5.25457	-5.15201	-4.97308	-4.89694	-4.96951	-5.09237	-5.22675	-5.34753	-5.7753	-6.61931	-7.73021	-8.92511	-9.46415	-9.07109	-8.87152	-10.2466	-11.3509	-11.7154	-12.3957	-13.0771	-14.2772	-15.5506	-16.8024
	40.6292	-5.7052	-5.75488	-5.6951	-5.62513	-5.55127	-5.48728	-5.34278	-5.18361	-5.06222	-5.05362	-5.09155	-5.12337	-5.09168	-5.04399	-5.1472	-5.3298	-5.4753	-5.56102	-5.53166	-5.39509	-5.1987	-5.02562	-4.90713	-4.8361	-4.7736	-4.68349	-4.61822	-4.62172	-4.68901	-4.79677	-4.99308	-5.21721	-5.50698	-6.04041	-6.79526	-7.66822	-8.54878	-9.26683	-9.27808	-9.62744	-8.4706	-7.41993	-8.14954	-9.3601	-10.481	-11.3832	-12.2181	-13.3761
	40.7794	-6.04253	-6.13643	-6.14854	-6.06741	-5.94693	-5.83135	-5.67471	-5.50933	-5.39547	-5.31369	-5.23432	-5.16229	-5.12102	-5.17538	-5.26028	-5.26719	-5.25094	-5.14528	-5.03735	-4.92542	-4.85323	-4.77001	-4.64572	-4.51924	-4.4366	-4.40379	-4.40216	-4.4137	-4.5152	-4.70301	-4.92135	-5.09266	-5.33021	-5.85219	-6.72964	-7.77757	-8.74228	-9.53168	-10.067	-8.13352	-5.62056	-5.08352	-6.00105	-7.21252	-8.37763	-9.35453	-10.3622	-11.2522
	40.9296	-6.31589	-6.39504	-6.40468	-6.35674	-6.28631	-6.22185	-6.12524	-5.97627	-5.79463	-5.64402	-5.47407	-5.36921	-5.28509	-5.14417	-5.07572	-5.01864	-4.97046	-4.8878	-4.72336	-4.5316	-4.38639	-4.39021	-4.40763	-4.33808	-4.25043	-4.22262	-4.2683	-4.38782	-4.49435	-4.60448	-4.74884	-4.90929	-5.20827	-5.73313	-6.52574	-7.55369	-8.79051	-9.57603	-9.66131	-6.37305	-3.43355	-3.15472	-4.29563	-5.72038	-6.92881	-7.90216	-8.84974	-9.54475
	41.0798	-6.39603	-6.48015	-6.53168	-6.55769	-6.56422	-6.48832	-6.41709	-6.3743	-6.20681	-5.98051	-5.75508	-5.58971	-5.41653	-5.22054	-5.02086	-4.80713	-4.60211	-4.45266	-4.35964	-4.2418	-4.12199	-4.09726	-4.13932	-4.16707	-4.14502	-4.14571	-4.17947	-4.27652	-4.41801	-4.53599	-4.61761	-4.75982	-5.04836	-5.6075	-6.44044	-7.44583	-8.55123	-9.33745	-8.81687	-5.35985	-2.5162	-2.28204	-3.40209	-4.74327	-5.94916	-6.88411	-7.69857	-8.36745
	41.23	-6.34109	-6.4445	-6.5298	-6.57065	-6.62129	-6.66762	-6.74565	-6.7032	-6.50551	-6.24922	-5.95186	-5.66063	-5.37636	-5.09014	-4.82163	-4.61286	-4.41814	-4.20383	-4.0152	-3.9285	-3.90136	-3.96057	-4.00637	-4.02467	-4.05253	-4.09412	-4.15575	-4.23275	-4.33041	-4.39962	-4.46655	-4.58748	-4.81846	-5.31727	-6.16969	-7.28212	-8.45189	-9.12341	-9.20911	-5.17283	-2.01328	-1.63155	-2.68126	-4.0549	-5.32819	-6.43247	-7.30382	-7.94235
	41.3802	-6.42319	-6.46551	-6.55373	-6.67268	-6.74764	-6.89251	-7.00574	-6.97681	-6.8745	-6.68894	-6.33414	-5.89696	-5.49458	-5.16032	-4.90872	-4.66772	-4.41214	-4.13863	-3.93233	-3.82257	-3.81875	-3.88163	-3.9692	-4.0419	-4.12382	-4.21032	-4.27702	-4.33017	-4.40433	-4.50294	-4.58756	-4.66417	-4.83258	-5.30763	-6.17066	-7.23551	-8.34919	-9.12667	-8.3903	-4.59984	-1.84841	-1.6247	-2.73624	-4.03628	-5.18672	-6.2059	-7.13914	-7.79272
	41.5304	-6.43394	-6.52291	-6.61503	-6.71144	-6.80418	-6.91792	-7.00607	-7.00004	-6.88632	-6.61902	-6.22802	-5.81132	-5.45426	-5.14502	-4.8452	-4.53912	-4.30476	-4.14363	-4.01252	-3.88988	-3.80701	-3.83439	-3.94814	-4.07545	-4.1373	-4.17067	-4.22254	-4.2827	-4.39097	-4.49757	-4.53002	-4.63263	-4.92304	-5.51369	-6.34707	-7.26279	-8.15436	-9.07375	-8.86259	-5.19323	-2.19502	-1.86962	-2.92243	-4.22799	-5.41026	-6.47307	-7.38689	-7.89293
	41.6806	-6.36029	-6.43144	-6.56061	-6.7181	-6.84379	-6.86985	-6.82753	-6.77367	-6.65631	-6.39578	-6.05481	-5.70301	-5.4151	-5.16957	-4.9165	-4.68936	-4.48362	-4.29371	-4.1732	-4.14189	-4.14194	-4.11546	-4.10736	-4.14852	-4.24155	-4.32846	-4.36593	-4.40324	-4.42322	-4.47928	-4.58575	-4.7305	-5.02738	-5.65256	-6.56659	-7.61083	-8.48703	-9.01787	-9.12536	-6.16486	-2.98151	-2.47813	-3.57722	-4.93789	-6.17613	-7.24486	-8.14471	-8.78155
	41.8308	-6.29943	-6.4179	-6.51577	-6.55618	-6.59916	-6.64132	-6.61951	-6.4921	-6.30724	-6.09948	-5.81352	-5.54695	-5.34966	-5.18184	-5.04417	-4.8831	-4.7258	-4.56684	-4.44147	-4.36333	-4.31669	-4.27349	-4.23141	-4.23799	-4.28306	-4.30169	-4.3305	-4.37915	-4.47833	-4.64624	-4.76701	-4.91492	-5.23799	-5.84561	-6.738	-7.74753	-8.71432	-9.27012	-9.34971	-7.2164	-4.54404	-3.90134	-4.68796	-5.85246	-7.10558	-8.26685	-9.1589	-9.82492
	41.981	-6.15535	-6.2975	-6.37919	-6.39514	-6.34237	-6.27748	-6.18643	-6.0342	-5.84308	-5.65589	-5.50026	-5.39096	-5.30183	-5.21926	-5.13363	-5.08024	-5.07535	-5.0315	-4.90863	-4.74438	-4.62617	-4.53489	-4.4871	-4.47856	-4.44487	-4.40288	-4.41818	-4.48682	-4.5844	-4.69153	-4.84906	-5.08927	-5.43523	-5.99397	-6.81584	-7.79349	-8.8705	-9.74416	-10.5426	-9.51144	-6.82491	-5.73405	-6.43922	-7.59036	-8.74939	-9.86492	-10.6382	-11.2645
	42.1312	-5.95512	-6.04992	-6.12436	-6.13975	-6.07484	-5.94782	-5.77969	-5.58167	-5.39012	-5.25527	-5.19398	-5.15547	-5.11136	-5.10036	-5.13751	-5.22377	-5.28439	-5.27732	-5.23794	-5.1524	-5.01679	-4.84014	-4.74838	-4.71558	-4.68001	-4.62052	-4.60851	-4.68876	-4.76055	-4.83882	-4.96254	-5.12689	-5.42656	-5.97079	-6.84869	-7.92953	-8.9503	-9.62118	-9.902	-9.96383	-9.42359	-8.51675	-8.52846	-9.52637	-10.7461	-11.9352	-12.7724	-13.2059
	42.2814	-5.69226	-5.77587	-5.80851	-5.77839	-5.69332	-5.6083	-5.48803	-5.32268	-5.18387	-5.06201	-4.99415	-5.00633	-5.02569	-5.04487	-5.12661	-5.26487	-5.42668	-5.54374	-5.60122	-5.56713	-5.44927	-5.31469	-5.19193	-5.12932	-5.11096	-5.12995	-5.12862	-5.07945	-5.0503	-5.04981	-5.05128	-5.10693	-5.32843	-5.82317	-6.64159	-7.67421	-8.70708	-9.14703	-8.727	-8.38364	-11.0683	-12.8062	-12.4794	-12.5219	-13.1643	-14.1888	-15.3637	-16.3225
	42.4316	-5.36516	-5.33895	-5.31674	-5.2948	-5.25651	-5.19357	-5.1355	-5.0585	-4.98201	-4.96403	-4.99129	-5.0038	-4.99464	-5.04699	-5.1989	-5.38931	-5.57375	-5.72487	-5.81219	-5.84719	-5.8237	-5.75991	-5.67469	-5.5762	-5.51844	-5.50232	-5.50311	-5.40614	-5.24226	-5.10679	-5.00642	-4.9602	-5.07139	-5.4551	-6.21458	-7.24952	-8.38397	-8.90643	-8.73891	-8.10539	-9.29908	-14.2555	-16.731	-16.5105	-16.6855	-17.4153	-19.3243	-20.5504
	42.5818	-4.98778	-4.90123	-4.84648	-4.81627	-4.77143	-4.72367	-4.73638	-4.77157	-4.79264	-4.8266	-4.8695	-4.94007	-5.0224	-5.11222	-5.19869	-5.35409	-5.56253	-5.74587	-5.93344	-6.07801	-6.161	-6.20424	-6.18356	-6.14281	-6.08948	-5.98057	-5.82215	-5.64298	-5.4242	-5.12399	-4.82176	-4.62818	-4.66361	-5.06347	-5.85672	-6.90271	-7.91036	-8.73108	-8.77011	-8.21047	-8.71235	-11.8188	-17.707	-20.8756	-20.8335	-20.7074	-20.6297	-21.1242
	42.732	-4.76569	-4.62201	-4.52891	-4.46482	-4.41103	-4.40687	-4.47709	-4.58582	-4.71517	-4.8323	-4.92134	-5.0083	-5.12434	-5.24314	-5.33912	-5.42045	-5.52043	-5.66835	-5.86647	-6.10194	-6.30793	-6.45122	-6.52431	-6.5092	-6.40271	-6.23487	-6.01241	-5.72707	-5.41574	-5.05702	-4.69769	-4.44165	-4.42515	-4.79505	-5.58813	-6.59596	-7.56258	-8.18616	-8.25292	-7.61962	-8.05682	-11.0159	-15.6842	-28.1736	-30.9498	-26.2298	-26.328	-26.7333
	42.8822	-4.4589	-4.3951	-4.30397	-4.23345	-4.22792	-4.27974	-4.40353	-4.58586	-4.77799	-4.93223	-5.04461	-5.08836	-5.12844	-5.21115	-5.3241	-5.44145	-5.52989	-5.62239	-5.7604	-5.96035	-6.19403	-6.42471	-6.57731	-6.59732	-6.50591	-6.28309	-5.96234	-5.62652	-5.28142	-4.91245	-4.59452	-4.39319	-4.40001	-4.7314	-5.4501	-6.48234	-7.59413	-8.41612	-8.45975	-7.55354	-7.6113	-10.35	-14.7977	-20.5586	-24.3749	-23.9611	-23.944	-24.378
	43.0324	-4.39872	-4.36304	-4.34777	-4.32981	-4.32116	-4.35824	-4.4434	-4.58165	-4.7624	-4.93586	-5.05034	-5.12486	-5.16914	-5.18363	-5.23446	-5.33984	-5.50183	-5.6517	-5.77005	-5.92302	-6.1346	-6.34223	-6.47739	-6.5152	-6.42721	-6.22371	-5.94489	-5.64458	-5.33925	-5.00977	-4.69244	-4.48781	-4.53881	-4.95188	-5.70279	-6.74079	-7.76946	-8.52032	-8.2973	-7.4172	-7.81497	-10.2933	-14.4837	-19.2807	-23.3515	-25.4454	-27.1061	-33.1581
	43.1826	-4.63627	-4.58126	-4.55644	-4.51338	-4.46662	-4.45121	-4.50085	-4.58934	-4.69449	-4.82221	-4.95216	-5.05863	-5.12161	-5.17881	-5.25468	-5.35785	-5.53325	-5.74994	-5.91742	-6.03301	-6.14909	-6.2681	-6.32897	-6.30303	-6.23356	-6.10956	-5.91094	-5.69512	-5.47865	-5.2421	-5.00392	-4.84293	-4.90696	-5.32823	-6.13327	-7.11623	-8.06396	-8.77657	-8.59387	-7.60846	-8.24552	-11.5952	-16.6341	-21.8445	-23.0514	-22.8177	-24.8432	-27.93
	43.3328	-4.90969	-4.85015	-4.78797	-4.70521	-4.63247	-4.61005	-4.65018	-4.71701	-4.75961	-4.8146	-4.9149	-5.02037	-5.09849	-5.16267	-5.24106	-5.33449	-5.49589	-5.73952	-5.91862	-5.99116	-6.02774	-5.99967	-5.90789	-5.80219	-5.71064	-5.61755	-5.53921	-5.49752	-5.45042	-5.35112	-5.21116	-5.12249	-5.23624	-5.73043	-6.63515	-7.69075	-8.597	-9.11599	-8.80058	-8.41097	-9.51559	-12.615	-15.2017	-16.4766	-17.5831	-18.2583	-19.4581	-21.2287
	43.483	-5.29731	-5.237	-5.16274	-5.08184	-5.02117	-4.98516	-4.96169	-4.92046	-4.86551	-4.84472	-4.88017	-4.96027	-5.05957	-5.18363	-5.33651	-5.50808	-5.6592	-5.74692	-5.7859	-5.79076	-5.72562	-5.63024	-5.53618	-5.40739	-5.2863	-5.20571	-5.1452	-5.14119	-5.17962	-5.21208	-5.22977	-5.28765	-5.45424	-5.85987	-6.63332	-7.67408	-8.79368	-9.50759	-9.47514	-9.71402	-10.8823	-11.7002	-11.915	-12.4767	-13.3117	-14.394	-15.5759	-16.7346
	43.6332	-5.77631	-5.7474	-5.70358	-5.63851	-5.57351	-5.5161	-5.43626	-5.31786	-5.19243	-5.13595	-5.15561	-5.18656	-5.17812	-5.16249	-5.23801	-5.37722	-5.49442	-5.55393	-5.53026	-5.43645	-5.29342	-5.12887	-4.98492	-4.87317	-4.79269	-4.75523	-4.79107	-4.89816	-5.01607	-5.13048	-5.2702	-5.45624	-5.73997	-6.19975	-6.89561	-7.83505	-8.82241	-9.3163	-9.12641	-8.9572	-8.59475	-8.14215	-8.67906	-9.71921	-10.6792	-11.5701	-12.5409	-13.4216
	43.7834	-5.99223	-6.07708	-6.10402	-6.08658	-6.02053	-5.90339	-5.73612	-5.57156	-5.43551	-5.33609	-5.27072	-5.22183	-5.18963	-5.1804	-5.21647	-5.23616	-5.21474	-5.19315	-5.14594	-5.0646	-4.97163	-4.87957	-4.77495	-4.66764	-4.58348	-4.55213	-4.58368	-4.67783	-4.82686	-5.0015	-5.19233	-5.37997	-5.65941	-6.20657	-7.08871	-8.23942	-9.3396	-9.79757	-9.53773	-7.98507	-5.96257	-5.59192	-6.23831	-7.25524	-8.35625	-9.52115	-10.585	-11.4296
	43.9336	-6.25308	-6.40029	-6.5295	-6.55775	-6.46429	-6.27362	-6.06458	-5.90632	-5.80698	-5.71855	-5.60708	-5.42737	-5.27672	-5.20096	-5.12987	-5.03533	-4.92787	-4.82559	-4.75619	-4.68958	-4.58343	-4.47063	-4.41412	-4.41561	-4.42249	-4.41217	-4.42535	-4.47497	-4.62751	-4.87334	-5.10106	-5.29706	-5.56613	-6.10059	-6.95489	-7.9616	-8.86157	-9.7217	-9.83716	-7.22893	-4.04033	-3.65794	-4.73382	-5.94043	-7.02985	-7.9733	-8.81678	-9.65942
	44.0838	-6.56403	-6.69515	-6.81109	-6.83748	-6.75747	-6.64717	-6.52186	-6.38344	-6.21925	-6.02771	-5.84277	-5.61621	-5.37012	-5.11225	-4.86215	-4.69426	-4.58997	-4.5075	-4.43343	-4.3774	-4.302	-4.24571	-4.26107	-4.29608	-4.32921	-4.33475	-4.34136	-4.40498	-4.54022	-4.72499	-4.88529	-5.03569	-5.32469	-5.87318	-6.71464	-7.74091	-8.74492	-9.61221	-9.08418	-5.87386	-2.77391	-2.52481	-3.63047	-4.90103	-6.03677	-7.03727	-7.88599	-8.55943
	44.234	-6.7131	-6.81483	-6.9041	-7.0009	-7.08601	-7.1239	-7.04491	-6.91348	-6.68754	-6.38996	-6.08569	-5.77093	-5.4157	-5.04749	-4.73041	-4.4856	-4.29062	-4.18202	-4.12828	-4.09126	-4.1037	-4.14814	-4.1897	-4.26069	-4.33205	-4.37429	-4.44261	-4.52698	-4.61653	-4.6959	-4.79562	-4.91194	-5.16265	-5.70646	-6.5744	-7.55398	-8.41954	-9.01353	-8.11497	-4.78334	-1.86604	-1.72602	-2.9548	-4.35466	-5.55509	-6.43837	-7.16002	-7.92456
	44.3842	-6.77408	-6.86126	-7.0037	-7.12597	-7.23226	-7.30167	-7.28962	-7.18942	-6.99208	-6.69984	-6.35525	-5.94167	-5.50988	-5.12827	-4.80775	-4.48832	-4.20366	-3.99699	-3.92011	-3.9271	-3.93855	-3.97657	-4.07591	-4.21269	-4.34789	-4.43515	-4.46424	-4.47167	-4.56113	-4.67914	-4.77782	-4.86412	-5.086	-5.64721	-6.51599	-7.57394	-8.57552	-8.95747	-7.6106	-4.26585	-1.77633	-1.69421	-2.81639	-4.1416	-5.29162	-6.16146	-6.93555	-7.79004
	44.5344	-6.86077	-6.99565	-7.09813	-7.20187	-7.3124	-7.34869	-7.36056	-7.26783	-7.05037	-6.71886	-6.31664	-5.90173	-5.4897	-5.08771	-4.74132	-4.42356	-4.18541	-4.07892	-4.03096	-3.97195	-3.93636	-3.97825	-4.10166	-4.23661	-4.33903	-4.40684	-4.49685	-4.59658	-4.6358	-4.69049	-4.78621	-4.89971	-5.13613	-5.68189	-6.56448	-7.60881	-8.61111	-9.15093	-8.04559	-4.85798	-2.09808	-1.986	-3.0745	-4.37672	-5.53118	-6.41632	-7.14014	-7.84032
	44.6846	-6.75439	-6.87919	-6.98106	-7.08087	-7.14046	-7.17311	-7.16578	-7.02163	-6.81911	-6.58806	-6.2733	-5.92223	-5.62077	-5.32142	-4.99478	-4.68306	-4.46188	-4.29493	-4.17836	-4.14036	-4.13899	-4.17023	-4.22329	-4.27718	-4.32508	-4.38366	-4.45159	-4.54699	-4.63692	-4.72927	-4.84516	-4.97648	-5.23808	-5.80364	-6.76691	-7.96936	-9.04786	-9.66484	-8.89329	-5.84266	-3.00421	-2.65181	-3.62498	-4.95816	-6.1896	-7.12633	-7.89643	-8.65129
	44.8348	-6.70582	-6.86874	-6.958	-6.98393	-6.95196	-6.91377	-6.84626	-6.69826	-6.50257	-6.32063	-6.12646	-5.87782	-5.58588	-5.33982	-5.1958	-5.05728	-4.86367	-4.67453	-4.56005	-4.51967	-4.48357	-4.42438	-4.37285	-4.35894	-4.37104	-4.41013	-4.44953	-4.5201	-4.65622	-4.83076	-5.00432	-5.19462	-5.47107	-6.04787	-7.00357	-8.10707	-9.09023	-9.63739	-9.17417	-7.04954	-3.96625	-3.62503	-4.77604	-6.0402	-7.05161	-7.95281	-8.88099	-9.8126
	44.985	-6.63319	-6.73186	-6.79136	-6.80865	-6.75051	-6.61917	-6.45722	-6.26473	-6.08857	-5.94987	-5.79863	-5.64763	-5.47145	-5.33495	-5.2902	-5.24691	-5.15694	-5.02022	-4.89181	-4.79261	-4.73892	-4.67775	-4.57303	-4.47636	-4.43298	-4.44906	-4.50608	-4.56267	-4.64814	-4.82193	-5.04033	-5.2614	-5.57195	-6.18782	-7.19324	-8.4078	-9.45522	-9.98378	-9.90565	-8.91943	-6.43236	-5.59077	-6.28087	-7.49194	-8.59847	-9.5305	-10.3236	-11.1272
	45.1352	-6.37917	-6.50535	-6.57363	-6.53136	-6.416	-6.21007	-5.99363	-5.84504	-5.76385	-5.70579	-5.61196	-5.51569	-5.49282	-5.52334	-5.52969	-5.53232	-5.54874	-5.54284	-5.45319	-5.30416	-5.12564	-4.95097	-4.8361	-4.77663	-4.74175	-4.70537	-4.68709	-4.7386	-4.86373	-5.05713	-5.2125	-5.36892	-5.64106	-6.24597	-7.22261	-8.2492	-9.10896	-9.63048	-9.93474	-10.3371	-9.3235	-8.05625	-8.68473	-9.52293	-10.4468	-11.509	-12.4395	-13.0206
	45.2854	-5.97619	-6.09055	-6.16437	-6.09582	-5.9237	-5.78634	-5.69416	-5.59179	-5.4381	-5.328	-5.31572	-5.35645	-5.42944	-5.49829	-5.5684	-5.72834	-5.86245	-5.90073	-5.84686	-5.70755	-5.55393	-5.40297	-5.28344	-5.1765	-5.04628	-4.92608	-4.94429	-5.02886	-5.0687	-5.09224	-5.14299	-5.25147	-5.50506	-6.07528	-6.92628	-7.91748	-8.93	-9.5857	-9.25529	-8.912	-10.929	-12.316	-12.1031	-12.4038	-13.0109	-13.8499	-14.7874	-15.9058
	45.4356	-5.57879	-5.54874	-5.52687	-5.49359	-5.4658	-5.41125	-5.30562	-5.19809	-5.19343	-5.23309	-5.26348	-5.26654	-5.25961	-5.34357	-5.53476	-5.73287	-5.89758	-5.98378	-5.98654	-5.96483	-5.90262	-5.85243	-5.73092	-5.59075	-5.46667	-5.38769	-5.34074	-5.26708	-5.18853	-5.06841	-4.98687	-5.00132	-5.16976	-5.62242	-6.43534	-7.44045	-8.48403	-9.17536	-9.01511	-7.74816	-8.98099	-13.5997	-17.6031	-16.7315	-16.5181	-16.9767	-18.0924	-19.0874
	45.5858	-5.16431	-5.13916	-5.12617	-5.1183	-5.06737	-5.04898	-5.0637	-5.12986	-5.18622	-5.23448	-5.28336	-5.31083	-5.38196	-5.50475	-5.62303	-5.7941	-5.96481	-6.09161	-6.16441	-6.22015	-6.23001	-6.2267	-6.19827	-6.09361	-5.97879	-5.7972	-5.58928	-5.36122	-5.14609	-4.96758	-4.77354	-4.66184	-4.73477	-5.20799	-6.06071	-7.03661	-7.99189	-8.70127	-8.70372	-8.06439	-8.80543	-11.9937	-17.213	-22.5305	-20.3232	-20.7611	-21.3937	-23.1495
	45.736	-4.90071	-4.81381	-4.7178	-4.65577	-4.63115	-4.72534	-4.85646	-4.94476	-5.04678	-5.14604	-5.22949	-5.3161	-5.42349	-5.51055	-5.62123	-5.77659	-5.96825	-6.09319	-6.19942	-6.36168	-6.49163	-6.58354	-6.62939	-6.59411	-6.43059	-6.20252	-5.96289	-5.67712	-5.34384	-5.00361	-4.69537	-4.50002	-4.53229	-4.95561	-5.77908	-6.83834	-7.92125	-8.61841	-8.46104	-7.56901	-8.00112	-10.6628	-14.9787	-23.047	-32.1963	-25.153	-25.386	-27.421
	45.8862	-4.72027	-4.57871	-4.46752	-4.40416	-4.39223	-4.47021	-4.63362	-4.81352	-4.9694	-5.07473	-5.21822	-5.35443	-5.47711	-5.53562	-5.55178	-5.63401	-5.75981	-5.97322	-6.15989	-6.41232	-6.63374	-6.78736	-6.90342	-6.87598	-6.73743	-6.4737	-6.15811	-5.76868	-5.33035	-4.95851	-4.62794	-4.36954	-4.39775	-4.84419	-5.66074	-6.64528	-7.60544	-8.38	-8.75884	-7.68499	-7.98827	-10.5009	-14.718	-20.8894	-27.5769	-27.9289	-25.8031	-24.8831
	46.0364	-4.73441	-4.55983	-4.43352	-4.3828	-4.38888	-4.46664	-4.60132	-4.77746	-4.96433	-5.10998	-5.19329	-5.26924	-5.42017	-5.54937	-5.64908	-5.74661	-5.80228	-5.91199	-6.13703	-6.39421	-6.5955	-6.77824	-6.87854	-6.82836	-6.63949	-6.43854	-6.16688	-5.78284	-5.35398	-4.95693	-4.64679	-4.45538	-4.5025	-4.88985	-5.67577	-6.75174	-7.92721	-8.9003	-9.03717	-7.48104	-7.24629	-10.2963	-14.3358	-21.5492	-32.9425	-26.2318	-23.8944	-25.1659
	46.1866	-4.87435	-4.66251	-4.46725	-4.42255	-4.45824	-4.52298	-4.6363	-4.75134	-4.91043	-5.02728	-5.10108	-5.21369	-5.35046	-5.51483	-5.62891	-5.72993	-5.8513	-5.92099	-6.06223	-6.32941	-6.53525	-6.59656	-6.58579	-6.53088	-6.4288	-6.2664	-6.07377	-5.86678	-5.53688	-5.18223	-4.91173	-4.75173	-4.77578	-5.19092	-6.06597	-7.16014	-8.25399	-9.08922	-8.54799	-7.42407	-8.15863	-11.306	-15.9879	-21.2969	-22.7927	-21.4167	-21.5095	-24.4125
	46.3368	-5.1776	-5.02676	-4.90347	-4.81488	-4.75178	-4.7574	-4.84047	-4.9556	-5.0612	-5.09998	-5.12748	-5.17601	-5.2709	-5.46708	-5.66496	-5.78353	-5.84327	-5.99283	-6.10696	-6.18334	-6.20837	-6.14533	-6.0788	-6.04296	-5.95433	-5.85902	-5.75089	-5.6359	-5.50522	-5.34129	-5.17909	-5.08975	-5.21935	-5.66756	-6.42105	-7.35426	-8.301	-9.22367	-9.47514	-8.20889	-9.16438	-13.0628	-18.6917	-18.6428	-18.1885	-19.3414	-21.4693	-23.8185
	46.487	-5.54901	-5.513	-5.36542	-5.25724	-5.16367	-5.1229	-5.12001	-5.1077	-5.10983	-5.10506	-5.15545	-5.13576	-5.19196	-5.3101	-5.52264	-5.74279	-5.91985	-6.0124	-6.01944	-5.9504	-5.8276	-5.76304	-5.70757	-5.58344	-5.46862	-5.40458	-5.38167	-5.35647	-5.40574	-5.46066	-5.51196	-5.49844	-5.59837	-6.08593	-6.90685	-7.96525	-8.99124	-9.63689	-9.70005	-9.80891	-12.121	-14.5143	-14.1001	-13.6193	-13.9012	-14.8468	-16.8518	-18.4754
	46.6372	-5.84056	-5.88647	-5.87865	-5.77666	-5.62596	-5.49519	-5.4469	-5.38485	-5.33137	-5.27507	-5.19233	-5.21585	-5.23691	-5.31768	-5.46052	-5.61786	-5.76908	-5.82549	-5.74171	-5.58383	-5.40234	-5.27136	-5.18628	-5.11122	-4.98843	-4.95514	-4.99252	-5.09888	-5.30333	-5.48975	-5.61596	-5.70813	-5.94027	-6.46379	-7.25683	-8.37612	-9.51266	-10.0611	-9.6948	-9.43374	-9.93103	-9.30411	-9.75013	-10.488	-11.2557	-12.2066	-13.4202	-14.7067
	46.7874	-5.98552	-6.19117	-6.29352	-6.2483	-6.08666	-5.92697	-5.81835	-5.73445	-5.65191	-5.48654	-5.3372	-5.26873	-5.25347	-5.27154	-5.33959	-5.3664	-5.45172	-5.47074	-5.36921	-5.16739	-4.95482	-4.78575	-4.72759	-4.71391	-4.68527	-4.68866	-4.7421	-4.87945	-5.12153	-5.43269	-5.62104	-5.79006	-6.07735	-6.68683	-7.626	-8.60257	-9.24494	-9.54365	-9.75781	-9.29401	-6.49384	-5.99994	-6.91968	-8.05569	-9.05856	-10.037	-11.1602	-12.2045
	46.9376	-6.03849	-6.34002	-6.52206	-6.60531	-6.61066	-6.49816	-6.33998	-6.11197	-5.91738	-5.8488	-5.70804	-5.52711	-5.33189	-5.20544	-5.18248	-5.19688	-5.19212	-5.09486	-4.8976	-4.75818	-4.65634	-4.60692	-4.51358	-4.49717	-4.56897	-4.70001	-4.78951	-4.85846	-5.01454	-5.25623	-5.52065	-5.75779	-6.01022	-6.55509	-7.49171	-8.59058	-9.51972	-9.71489	-9.29186	-6.67175	-3.71716	-4.06242	-5.43927	-6.59803	-7.56882	-8.46861	-9.51378	-10.5055
	47.0878	-6.03329	-6.34604	-6.56803	-6.75786	-6.87857	-6.87509	-6.74971	-6.53031	-6.34773	-6.20392	-5.9692	-5.70314	-5.43233	-5.11335	-4.89824	-4.74309	-4.70582	-4.60799	-4.48856	-4.39508	-4.32215	-4.33637	-4.40366	-4.44559	-4.52544	-4.63641	-4.78058	-4.84202	-4.92779	-5.11127	-5.26929	-5.44954	-5.75382	-6.34448	-7.26878	-8.35753	-9.25168	-9.56046	-8.80146	-5.14341	-2.68575	-2.91299	-4.13546	-5.40079	-6.50379	-7.55772	-8.50049	-8.99596
	47.238	-5.78591	-6.03064	-6.25682	-6.53782	-6.79362	-6.98569	-7.01012	-6.93586	-6.74697	-6.40473	-6.05625	-5.71528	-5.41346	-5.09131	-4.80493	-4.57018	-4.4035	-4.26867	-4.21402	-4.2029	-4.2002	-4.21709	-4.28733	-4.38832	-4.4817	-4.57004	-4.69174	-4.78643	-4.89981	-5.00306	-5.07163	-5.19115	-5.46362	-6.01478	-6.91877	-7.94424	-8.85404	-9.35166	-8.68863	-4.28952	-1.95993	-2.31264	-3.52874	-4.73463	-5.74105	-6.62348	-7.54084	-8.11952
	47.3882	-5.59507	-5.734	-5.94399	-6.22498	-6.54351	-6.79144	-7.00504	-7.09361	-7.00751	-6.69447	-6.301	-5.87955	-5.46307	-5.11194	-4.77067	-4.51138	-4.31811	-4.22134	-4.11291	-4.0406	-4.06894	-4.17272	-4.26153	-4.34708	-4.47715	-4.58468	-4.70135	-4.83527	-4.90244	-4.9146	-4.9973	-5.08368	-5.31528	-5.82901	-6.72636	-7.7977	-8.85055	-9.66893	-9.59846	-4.1653	-1.42715	-1.78053	-3.19723	-4.51202	-5.57106	-6.39798	-7.2212	-7.94484
	47.5384	-5.38204	-5.52691	-5.65201	-5.90211	-6.17689	-6.5057	-6.86075	-7.00607	-6.90948	-6.71596	-6.35753	-5.96052	-5.51452	-5.16011	-4.85439	-4.57691	-4.39487	-4.24047	-4.1004	-4.00171	-4.0345	-4.12524	-4.22324	-4.31418	-4.37758	-4.45587	-4.57539	-4.69294	-4.75888	-4.8286	-4.89325	-4.96829	-5.19461	-5.77149	-6.68668	-7.90304	-8.93386	-9.77512	-9.0067	-4.22911	-1.52423	-1.87103	-3.19599	-4.55338	-5.65948	-6.41616	-7.25781	-8.20943
	47.6886	-5.40452	-5.57835	-5.68121	-5.81317	-6.01553	-6.28469	-6.48004	-6.5334	-6.48176	-6.34652	-6.05506	-5.75211	-5.44062	-5.11118	-4.83664	-4.5713	-4.30291	-4.20852	-4.20768	-4.17479	-4.1251	-4.16618	-4.22504	-4.3538	-4.44337	-4.52451	-4.59091	-4.68723	-4.8299	-4.91723	-4.96083	-5.02134	-5.34407	-6.03949	-6.95067	-8.01859	-9.11533	-9.6288	-8.80745	-4.78388	-2.30621	-2.42455	-3.62493	-5.048	-6.23357	-7.14099	-7.75221	-8.52439
	47.8388	-5.40257	-5.44836	-5.53901	-5.67042	-5.78423	-5.86549	-5.94216	-6.00253	-6.00819	-5.93147	-5.80724	-5.65763	-5.46154	-5.30266	-5.121	-4.90726	-4.7406	-4.64682	-4.57378	-4.4954	-4.3934	-4.31208	-4.3421	-4.42674	-4.52511	-4.59937	-4.69154	-4.79458	-4.9203	-5.00111	-5.06563	-5.21934	-5.55921	-6.22396	-7.23066	-8.37214	-9.39231	-9.96813	-9.7745	-5.87133	-3.23432	-3.60513	-4.83886	-6.03755	-7.08454	-8.01971	-8.84452	-9.53774
	47.989	-5.49384	-5.41512	-5.35684	-5.34698	-5.37131	-5.41175	-5.4252	-5.40728	-5.3004	-5.25548	-5.24314	-5.26851	-5.291	-5.25633	-5.22838	-5.16733	-5.09762	-5.04224	-4.94302	-4.86821	-4.8083	-4.71443	-4.60821	-4.55479	-4.54833	-4.62217	-4.69065	-4.77982	-4.88321	-4.97193	-5.0613	-5.2473	-5.62398	-6.34875	-7.3657	-8.54516	-9.32189	-9.54427	-9.57449	-7.50722	-5.08314	-4.99858	-6.14457	-7.36142	-8.49965	-9.42827	-10.1359	-10.8111
	48.1392	-5.56552	-5.44898	-5.28157	-5.13801	-5.0207	-4.97975	-4.92183	-4.84027	-4.7745	-4.76521	-4.86224	-4.93812	-4.97936	-5.08602	-5.2429	-5.4185	-5.48335	-5.427	-5.28364	-5.18535	-5.11707	-5.05596	-4.91561	-4.73748	-4.65419	-4.6701	-4.78344	-4.91208	-4.95883	-5.0416	-5.17176	-5.35944	-5.71677	-6.3368	-7.3278	-8.44153	-9.35048	-9.50059	-9.3507	-9.04142	-8.24974	-7.40436	-7.97222	-9.14647	-10.3421	-11.4121	-12.2458	-12.8778
	48.2894	-5.40843	-5.28456	-5.16068	-5.00007	-4.82075	-4.68072	-4.58122	-4.54434	-4.56785	-4.55322	-4.55495	-4.63405	-4.7136	-4.89236	-5.16818	-5.39564	-5.58441	-5.66011	-5.63098	-5.53611	-5.4555	-5.33207	-5.19715	-5.1	-5.02024	-4.98108	-5.01544	-5.07066	-5.15795	-5.22803	-5.28085	-5.37269	-5.653	-6.27631	-7.19684	-8.34207	-9.16677	-9.46108	-9.34724	-9.84588	-12.7353	-10.7083	-10.8471	-11.5029	-12.5678	-13.4844	-14.4009	-15.8755
	48.4396	-5.26118	-5.19236	-5.02688	-4.83354	-4.67254	-4.52789	-4.39556	-4.31625	-4.30491	-4.34447	-4.40613	-4.44075	-4.49954	-4.6557	-4.92456	-5.23735	-5.48111	-5.63701	-5.70741	-5.70123	-5.64006	-5.61724	-5.63191	-5.51006	-5.40207	-5.37644	-5.37353	-5.31237	-5.28496	-5.22562	-5.19876	-5.22608	-5.46227	-6.02592	-6.90804	-7.83308	-8.62161	-9.34289	-9.16957	-8.88424	-10.532	-14.1698	-14.8665	-14.7602	-15.2692	-16.4088	-17.1869	-18.9504
	48.5898	-5.12187	-4.95169	-4.87642	-4.80882	-4.6428	-4.48141	-4.37937	-4.33694	-4.33586	-4.34379	-4.32209	-4.34975	-4.40207	-4.52787	-4.71117	-4.9538	-5.22195	-5.47426	-5.68594	-5.84261	-5.93696	-5.96511	-5.99341	-6.01601	-5.96422	-5.86835	-5.69987	-5.51346	-5.31807	-5.11391	-4.97206	-4.92509	-5.14352	-5.61499	-6.3529	-7.31373	-8.34555	-9.16783	-8.31157	-7.20805	-9.17105	-14.0568	-20.6096	-20.0081	-18.64	-18.7456	-20.4569	-21.2695
	48.74	-5.0114	-4.88342	-4.78267	-4.73673	-4.65061	-4.57896	-4.45104	-4.36367	-4.33452	-4.36175	-4.42919	-4.45379	-4.44635	-4.47472	-4.60448	-4.82077	-5.03276	-5.26809	-5.53822	-5.75541	-5.97167	-6.14361	-6.32865	-6.39527	-6.37156	-6.24843	-6.00723	-5.6972	-5.39942	-5.06349	-4.7835	-4.66784	-4.83933	-5.36491	-6.19436	-7.26352	-8.1854	-8.86347	-8.43353	-7.99156	-8.85342	-12.4124	-17.5932	-21.4932	-22.0314	-23.2614	-23.9396	-26.355
	48.8902	-4.89013	-4.83446	-4.75555	-4.69158	-4.70055	-4.68361	-4.62955	-4.5621	-4.53436	-4.54003	-4.52867	-4.50248	-4.48843	-4.5151	-4.59321	-4.72874	-4.88177	-5.06618	-5.26956	-5.5387	-5.85572	-6.20152	-6.42999	-6.57776	-6.60812	-6.45612	-6.15424	-5.80604	-5.35896	-4.98823	-4.72926	-4.55891	-4.65364	-5.15921	-6.01544	-7.09388	-8.10164	-8.8341	-8.6344	-7.4699	-8.77083	-12.063	-17.1726	-23.4125	-22.9276	-23.166	-25.3082	-26.5741
	49.0404	-4.95774	-4.90743	-4.82737	-4.74515	-4.78425	-4.86992	-4.89112	-4.88833	-4.88984	-4.86833	-4.85995	-4.83166	-4.73697	-4.678	-4.7078	-4.77212	-4.86306	-5.02336	-5.18635	-5.43205	-5.76022	-6.05736	-6.2989	-6.50404	-6.54704	-6.44287	-6.14903	-5.76982	-5.38609	-5.0175	-4.6843	-4.53449	-4.67593	-5.17447	-5.98183	-6.91236	-8.01599	-8.94262	-8.45373	-7.67852	-8.58296	-11.8582	-17.1723	-25.1576	-28.0734	-26.0198	-23.8446	-26.2457
	49.1906	-4.97258	-4.97858	-4.96851	-4.94472	-4.98669	-5.07613	-5.17206	-5.20052	-5.14102	-5.05221	-4.97798	-4.9266	-4.86733	-4.77816	-4.69677	-4.69279	-4.74908	-4.87908	-5.02193	-5.19238	-5.46222	-5.7466	-6.00858	-6.15546	-6.2023	-6.10297	-5.93951	-5.75673	-5.5614	-5.26093	-4.98656	-4.84854	-4.95203	-5.51885	-6.43784	-7.49448	-8.45934	-9.20959	-8.67432	-7.3545	-8.44436	-11.7675	-17.1863	-22.2381	-23.017	-24.91	-30.2431	-33.2502
	49.3408	-5.12317	-5.18702	-5.22371	-5.26704	-5.30674	-5.3838	-5.45259	-5.52185	-5.54504	-5.50713	-5.41712	-5.30784	-5.19853	-5.09294	-5.01547	-4.9573	-4.99957	-5.09031	-5.15856	-5.20702	-5.24989	-5.35861	-5.52339	-5.63064	-5.65187	-5.63007	-5.55568	-5.48315	-5.38311	-5.27452	-5.18163	-5.11741	-5.29814	-5.85255	-6.78038	-7.84191	-8.61107	-9.01808	-8.73066	-7.92661	-9.4904	-14.0965	-20.807	-19.4521	-19.1817	-20.0617	-21.0478	-22.2831
	49.491	-5.34269	-5.40742	-5.5088	-5.6146	-5.73937	-5.7348	-5.69945	-5.69355	-5.69553	-5.66318	-5.62422	-5.49718	-5.35924	-5.25276	-5.2001	-5.17306	-5.12667	-5.07552	-4.99809	-4.94806	-4.95098	-4.96145	-4.95513	-4.96377	-5.00489	-5.07335	-5.10711	-5.11314	-5.16428	-5.22512	-5.31604	-5.4491	-5.64637	-6.18868	-7.12137	-8.24537	-9.38437	-9.8812	-9.26713	-9.40943	-11.6341	-13.4458	-13.4266	-13.7397	-14.6484	-15.9072	-16.7077	-18.3956
	49.6412	-5.7043	-5.8347	-5.90769	-5.95425	-6.04033	-6.11365	-6.11144	-6.03977	-5.9442	-5.89553	-5.87273	-5.8109	-5.6791	-5.59264	-5.48146	-5.34854	-5.22569	-5.12153	-4.98978	-4.82585	-4.68333	-4.6024	-4.57226	-4.53512	-4.545	-4.63139	-4.74287	-4.88237	-4.99677	-5.13146	-5.29164	-5.53812	-5.88594	-6.51655	-7.50169	-8.52668	-9.36452	-9.76234	-9.64641	-10.7762	-9.35051	-8.65928	-9.41023	-10.3112	-11.3461	-12.3962	-13.3241	-13.9861
	49.7914	-5.96319	-6.08073	-6.16126	-6.20326	-6.2277	-6.21212	-6.17254	-6.1154	-6.04535	-6.02943	-6.01039	-6.00438	-5.93013	-5.79125	-5.63086	-5.45414	-5.27176	-5.05338	-4.85623	-4.67702	-4.48938	-4.3322	-4.24946	-4.18872	-4.16866	-4.20777	-4.30881	-4.4861	-4.68585	-4.88437	-5.10679	-5.36937	-5.79842	-6.48192	-7.47376	-8.52973	-9.30703	-9.86262	-10.2926	-8.85599	-6.46454	-5.83155	-6.54318	-7.66646	-8.76887	-9.68319	-10.5555	-11.4725
	49.9416	-6.24245	-6.36472	-6.40801	-6.41218	-6.41216	-6.382	-6.30369	-6.26689	-6.24472	-6.26621	-6.22564	-6.11124	-6.02021	-5.92603	-5.79282	-5.60416	-5.34717	-5.05514	-4.78798	-4.58492	-4.42411	-4.27586	-4.11543	-4.00378	-3.99864	-4.06816	-4.13255	-4.21725	-4.38587	-4.64205	-4.85427	-5.05325	-5.44598	-6.15456	-7.17338	-8.25788	-9.19094	-9.61745	-9.47255	-6.10381	-3.54528	-3.56084	-4.78843	-6.04606	-7.15472	-8.15023	-8.99155	-9.70551
	50.0918	-6.5335	-6.66465	-6.74419	-6.71958	-6.66036	-6.5859	-6.57991	-6.59212	-6.60337	-6.57315	-6.46805	-6.31103	-6.17082	-6.02797	-5.808	-5.52585	-5.23835	-4.97857	-4.75657	-4.58083	-4.40552	-4.23828	-4.12722	-4.07297	-4.05529	-4.07256	-4.09266	-4.17396	-4.323	-4.49888	-4.63662	-4.79764	-5.1501	-5.79055	-6.73378	-7.78497	-8.78066	-9.53593	-7.92528	-4.16712	-2.19896	-2.52191	-3.6663	-4.86356	-5.95921	-6.92414	-7.75666	-8.46436
	50.242	-6.71173	-6.78822	-6.88352	-6.92603	-6.86781	-6.8327	-6.82005	-6.80094	-6.76053	-6.68944	-6.56148	-6.37994	-6.17904	-5.95509	-5.71955	-5.46076	-5.19409	-4.94542	-4.77222	-4.65844	-4.54365	-4.37494	-4.28509	-4.24213	-4.22074	-4.1667	-4.12483	-4.17379	-4.29511	-4.42563	-4.51275	-4.61671	-4.96221	-5.6847	-6.70571	-7.84856	-8.77802	-9.61452	-7.68403	-3.54811	-1.42975	-1.75659	-2.91427	-4.09632	-5.17857	-6.1296	-6.99253	-7.58982
	50.3922	-6.97175	-7.09285	-7.18977	-7.16461	-7.14207	-7.13174	-7.07091	-6.9847	-6.90462	-6.78262	-6.57535	-6.33429	-6.08702	-5.82608	-5.55736	-5.34	-5.12696	-4.94563	-4.83667	-4.74673	-4.64286	-4.55847	-4.52618	-4.49422	-4.42549	-4.39364	-4.38314	-4.374	-4.38549	-4.397	-4.41203	-4.47718	-4.78358	-5.41042	-6.36148	-7.44352	-8.49258	-9.17227	-7.12332	-2.93808	-0.937988	-1.50433	-2.80439	-3.99791	-4.97045	-5.7918	-6.57035	-7.15243
	50.5424	-7.1066	-7.21151	-7.31193	-7.36153	-7.30832	-7.27978	-7.18416	-7.04856	-6.90583	-6.70713	-6.43233	-6.16194	-5.93461	-5.6915	-5.41779	-5.149	-4.95361	-4.88608	-4.87367	-4.82354	-4.76656	-4.74679	-4.77089	-4.78793	-4.72561	-4.60182	-4.51099	-4.51121	-4.52668	-4.4919	-4.45906	-4.53793	-4.85171	-5.53662	-6.5796	-7.71244	-8.53239	-9.06126	-7.1119	-3.42517	-1.49133	-1.72098	-2.76046	-3.94996	-5.13951	-6.09815	-6.69063	-7.21907
	50.6926	-7.29457	-7.33386	-7.38355	-7.49598	-7.54802	-7.49865	-7.29867	-7.00439	-6.7536	-6.54499	-6.37687	-6.13942	-5.88317	-5.62757	-5.40711	-5.26783	-5.17917	-5.11534	-5.07661	-5.06474	-5.06732	-5.05659	-5.03771	-5.01246	-4.99801	-4.97514	-4.9228	-4.85956	-4.76553	-4.72707	-4.79191	-4.93647	-5.27582	-5.94388	-6.93495	-8.10161	-9.05148	-9.63027	-7.83597	-4.02427	-1.99319	-2.23144	-3.34752	-4.60572	-5.77133	-6.64189	-7.25279	-7.83473
	50.8428	-7.50041	-7.56927	-7.6302	-7.64609	-7.5653	-7.43485	-7.25038	-6.97691	-6.67142	-6.3772	-6.10882	-5.93493	-5.78258	-5.60183	-5.43387	-5.33711	-5.33074	-5.37838	-5.42299	-5.41143	-5.39936	-5.42672	-5.4584	-5.43127	-5.38099	-5.33856	-5.31014	-5.32038	-5.32336	-5.32479	-5.3505	-5.48713	-5.86848	-6.5774	-7.51284	-8.47443	-8.89336	-9.10824	-7.96554	-4.89325	-2.7657	-2.98429	-4.28316	-5.58788	-6.58042	-7.33778	-8.02837	-8.61138
	50.993	-7.64334	-7.66571	-7.67998	-7.64902	-7.50342	-7.24124	-6.97098	-6.74926	-6.54562	-6.30389	-6.0623	-5.91413	-5.8107	-5.74599	-5.7139	-5.67837	-5.64675	-5.66609	-5.71128	-5.76035	-5.77568	-5.75552	-5.76091	-5.75889	-5.76483	-5.76138	-5.75835	-5.78367	-5.835	-5.91784	-6.0451	-6.23662	-6.66855	-7.37304	-8.28992	-9.27437	-9.85922	-9.73545	-8.73805	-6.09913	-4.33338	-4.62281	-5.73663	-6.84633	-7.70216	-8.48251	-9.36708	-10.0573
	51.1432	-7.68953	-7.6831	-7.64642	-7.5241	-7.33441	-7.08662	-6.82162	-6.60255	-6.40448	-6.21542	-6.00705	-5.86611	-5.85227	-5.88685	-5.89845	-5.90088	-5.94461	-6.01707	-6.0419	-6.00137	-5.97558	-5.99439	-6.03796	-6.10575	-6.18043	-6.23231	-6.2762	-6.37044	-6.49906	-6.63361	-6.79555	-7.06093	-7.56851	-8.33842	-9.2328	-10.0466	-10.1213	-9.42367	-8.89791	-8.09782	-6.89342	-6.68095	-7.46761	-8.42159	-9.39919	-10.2949	-11.0589	-11.8786
	51.2934	-7.61981	-7.5249	-7.43477	-7.29256	-7.12145	-6.94673	-6.72127	-6.46775	-6.27488	-6.17081	-6.08845	-6.00151	-5.92865	-5.94652	-6.03768	-6.11743	-6.15923	-6.1808	-6.1619	-6.1414	-6.13575	-6.17082	-6.26512	-6.36273	-6.5149	-6.7212	-6.90268	-7.0561	-7.1936	-7.39071	-7.65993	-8.04398	-8.60953	-9.28928	-9.92333	-10.4829	-10.3947	-9.33708	-8.42697	-9.17132	-9.50224	-9.32047	-9.9498	-10.8368	-11.5456	-12.2425	-13.0488	-14.0461
	51.4436	-7.62816	-7.45114	-7.19292	-6.9779	-6.83849	-6.72601	-6.57327	-6.35	-6.18262	-6.14067	-6.14605	-6.13113	-6.12386	-6.14722	-6.21816	-6.3587	-6.4673	-6.45936	-6.38513	-6.3744	-6.43008	-6.5289	-6.64166	-6.76207	-6.98424	-7.28919	-7.56484	-7.72516	-7.79132	-7.92686	-8.22547	-8.66529	-9.30127	-10.1788	-11.031	-11.2917	-10.1618	-8.63153	-8.29811	-9.98978	-12.8809	-13.4418	-12.9873	-13.4845	-14.0605	-14.7856	-15.9079	-17.2021
	51.5938	-7.36083	-7.16436	-6.95627	-6.77323	-6.61173	-6.51776	-6.47446	-6.37827	-6.26399	-6.20692	-6.21633	-6.2911	-6.37245	-6.43152	-6.53655	-6.63548	-6.6827	-6.68878	-6.66483	-6.66569	-6.74594	-6.89723	-7.11262	-7.37814	-7.64209	-7.88205	-8.07103	-8.18014	-8.21515	-8.30433	-8.59898	-9.23435	-10.0696	-10.9134	-11.5701	-11.5155	-10.2822	-8.89858	-8.22442	-9.61092	-13.6142	-14.9907	-14.1899	-14.5348	-15.7232	-17.1105	-18.0125	-19.5555
	51.744	-7.11819	-6.95083	-6.80853	-6.71106	-6.68447	-6.66423	-6.62563	-6.61173	-6.62858	-6.64364	-6.63779	-6.60782	-6.64121	-6.75985	-6.86307	-6.94068	-6.99484	-6.99734	-6.99129	-7.02577	-7.14023	-7.33631	-7.61719	-7.92677	-8.21354	-8.42629	-8.43972	-8.32519	-8.3117	-8.48528	-8.88026	-9.57002	-10.4523	-11.2984	-12.1992	-11.7397	-9.70077	-8.45488	-9.16595	-11.8105	-15.9516	-16.3258	-14.4997	-14.7201	-15.4957	-16.749	-18.7375	-20.6168
	51.8942	-6.91007	-6.78803	-6.72336	-6.68366	-6.631	-6.61587	-6.6907	-6.80657	-6.88009	-6.91896	-6.93317	-6.92094	-6.95005	-7.04262	-7.11937	-7.13549	-7.16735	-7.22137	-7.29399	-7.40489	-7.55132	-7.76675	-8.05402	-8.31962	-8.47715	-8.47221	-8.32769	-8.17346	-8.15871	-8.43907	-9.01988	-9.81635	-10.7296	-12.0082	-12.4555	-11.3683	-9.9211	-8.91104	-9.94628	-13.0679	-12.8458	-10.9453	-11.4294	-12.4362	-13.6628	-15.087	-16.5806	-17.8224
	52.0444	-6.75232	-6.65603	-6.64935	-6.68702	-6.71782	-6.74444	-6.81562	-6.95976	-7.12011	-7.20009	-7.18258	-7.14962	-7.14564	-7.18204	-7.29869	-7.41621	-7.49356	-7.58367	-7.69706	-7.84241	-8.0281	-8.27267	-8.47223	-8.54126	-8.49841	-8.39096	-8.24308	-8.12455	-8.17005	-8.47241	-9.10911	-9.99296	-10.8937	-12.032	-12.5761	-11.1982	-9.328	-9.08288	-10.613	-10.6696	-9.01757	-8.75605	-9.54748	-10.6387	-11.7872	-12.9586	-14.4968	-15.939
	52.1946	-6.69996	-6.74949	-6.73865	-6.72476	-6.79678	-6.97908	-7.19006	-7.34403	-7.42369	-7.48814	-7.48605	-7.42665	-7.41761	-7.47099	-7.60565	-7.82402	-8.02038	-8.16676	-8.30871	-8.44567	-8.54508	-8.62108	-8.68358	-8.63784	-8.4565	-8.20497	-7.98286	-7.93517	-8.17465	-8.69029	-9.35498	-10.2336	-11.3925	-12.2408	-11.4585	-9.53884	-8.98462	-10.3044	-10.6571	-8.2003	-6.36743	-6.87055	-7.8664	-9.01377	-10.1925	-11.2861	-12.3436	-13.428
[truncated: 1,250 more columns]

## Sheet: Fig6 Transmission data
	y-position (µm) ↓
x-position (µm) →	Transmission data ↘	-5.997	-5.84685	-5.6967	-5.54655	-5.3964	-5.24625	-5.0961	-4.94595	-4.7958	-4.64565	-4.4955	-4.34535	-4.1952	-4.04505	-3.89489	-3.74474	-3.59459	-3.44444	-3.29429	-3.14414	-2.99399	-2.84384	-2.69369	-2.54354	-2.39339	-2.24324	-2.09309	-1.94294	-1.79279	-1.64264	-1.49249	-1.34234	-1.19219	-1.04204	-0.891892	-0.741742	-0.591592	-0.441441	-0.291291	-0.141141	0.00900901	0.159159	0.309309	0.459459	0.60961	0.75976	0.90991	1.06006
	-52.9456	0.990484	0.990372	0.989671	0.990007	0.989874	0.988676	0.989032	0.990413	0.990666	0.990575	0.990575	0.990169	0.989377	0.989102	0.986664	0.984552	0.978407	0.969753	0.955026	0.931147	0.889716	0.818749	0.711657	0.573863	0.421794	0.279358	0.166783	0.0940218	0.0547532	0.0369019	0.0296111	0.0264327	0.0250923	0.0246151	0.0245237	0.0253364	0.0275304	0.0328225	0.0437719	0.0628264	0.0947802	0.147149	0.225742	0.331818	0.462846	0.60737	0.748335	0.859853
	-52.7954	0.988818	0.989199	0.988112	0.989016	0.989692	0.989493	0.989397	0.989397	0.989199	0.989697	0.98959	0.989793	0.988402	0.987828	0.987528	0.985751	0.981811	0.973335	0.962631	0.944406	0.912709	0.858761	0.775924	0.659581	0.516508	0.365212	0.229967	0.131049	0.0726655	0.0441411	0.0323341	0.0280429	0.0259863	0.0250113	0.0248183	0.0254124	0.0272861	0.0322168	0.0419665	0.058998	0.088237	0.138148	0.214293	0.317829	0.445983	0.591068	0.735341	0.850869
	-52.6452	0.990585	0.989895	0.99027	0.99154	0.991469	0.991164	0.990393	0.990179	0.990666	0.992027	0.992251	0.990698	0.990565	0.991063	0.989814	0.989102	0.986016	0.979375	0.968824	0.953469	0.927706	0.883481	0.813229	0.714792	0.58799	0.443035	0.301617	0.184621	0.104144	0.0590833	0.0382381	0.0296946	0.0266062	0.0258035	0.025509	0.0257931	0.0279253	0.0329924	0.0432282	0.0621568	0.09515	0.151286	0.234225	0.342615	0.472081	0.613746	0.749101	0.855465
	-52.495	0.990682	0.9902	0.990737	0.98985	0.990229	0.989555	0.990122	0.990306	0.989986	0.990362	0.9902	0.990549	0.990494	0.990656	0.990494	0.988966	0.986717	0.982859	0.974203	0.960677	0.940587	0.90879	0.856015	0.778956	0.67222	0.535126	0.37987	0.237133	0.132733	0.0715172	0.0434073	0.0318246	0.0278152	0.0262357	0.0255141	0.0257828	0.0274984	0.0321076	0.041941	0.0607757	0.095846	0.158804	0.250887	0.361994	0.485091	0.616351	0.743871	0.84928
	-52.3448	0.988484	0.98902	0.989692	0.990057	0.989185	0.988879	0.98965	0.989256	0.989904	0.989662	0.990016	0.99021	0.989073	0.990522	0.989197	0.987082	0.985468	0.982493	0.977498	0.970147	0.960804	0.945677	0.913721	0.848353	0.730399	0.563502	0.385896	0.242031	0.148631	0.0942439	0.0622407	0.0439212	0.033548	0.0284056	0.0262614	0.0260671	0.0288475	0.0353448	0.0467667	0.0636019	0.0884779	0.128369	0.193277	0.29337	0.435445	0.606431	0.765192	0.876806
	-52.1946	0.990511	0.990224	0.990575	0.991108	0.991104	0.990692	0.991285	0.991398	0.990454	0.990164	0.991168	0.991398	0.991342	0.991104	0.991047	0.990099	0.98851	0.98686	0.982608	0.976007	0.966632	0.9497	0.92169	0.869831	0.781548	0.651669	0.494406	0.339583	0.21374	0.126956	0.0746089	0.0471534	0.0345755	0.0289908	0.0267591	0.0264684	0.0280052	0.0330235	0.043347	0.0615133	0.0944889	0.150989	0.236776	0.350826	0.485172	0.627021	0.759279	0.861322
	-52.0444	0.989591	0.989447	0.989864	0.989986	0.989814	0.989519	0.989914	0.990108	0.989641	0.989742	0.989469	0.989964	0.990403	0.989764	0.989225	0.988069	0.986474	0.985518	0.982861	0.978221	0.97149	0.960264	0.942235	0.908104	0.838615	0.721083	0.564905	0.402	0.265824	0.168576	0.104987	0.0663186	0.0448431	0.0331967	0.0281521	0.0271745	0.0288978	0.034428	0.0452378	0.0631444	0.0934838	0.143225	0.218501	0.32262	0.456191	0.609393	0.755958	0.867381
	-51.8942	0.989986	0.989986	0.990153	0.990615	0.990368	0.990822	0.991124	0.991037	0.990663	0.991117	0.99192	0.991546	0.990663	0.990113	0.990153	0.990113	0.98915	0.987176	0.98599	0.983689	0.979359	0.972306	0.95812	0.929661	0.867854	0.753628	0.598768	0.440926	0.31207	0.21854	0.150219	0.0991234	0.0626747	0.0408649	0.0308994	0.0283526	0.0300245	0.035812	0.0472752	0.065425	0.092817	0.134617	0.200522	0.302902	0.444262	0.610568	0.768202	0.880054
	-51.744	0.989618	0.989794	0.989559	0.989367	0.988616	0.989353	0.989146	0.988867	0.989073	0.988484	0.988543	0.989132	0.989721	0.9895	0.989265	0.988749	0.988543	0.987512	0.98629	0.983889	0.979279	0.972165	0.958954	0.936657	0.89527	0.824298	0.719925	0.587413	0.44165	0.302415	0.18975	0.111972	0.0657071	0.0423103	0.0316942	0.028323	0.0296785	0.0340822	0.0430813	0.0589136	0.0859982	0.133672	0.213452	0.331286	0.479924	0.636803	0.772309	0.869333
	-51.5938	0.989711	0.989986	0.989358	0.988808	0.988808	0.988651	0.988984	0.98924	0.989259	0.988926	0.988827	0.989102	0.989259	0.989397	0.989554	0.989064	0.988513	0.987729	0.986884	0.985177	0.981604	0.974814	0.962702	0.944053	0.91553	0.868499	0.795119	0.691268	0.557216	0.403205	0.255986	0.144548	0.0782532	0.0467229	0.0340118	0.0299243	0.02955	0.0321788	0.0392642	0.0541808	0.0844268	0.143821	0.242659	0.370179	0.507212	0.638755	0.754163	0.847307
	-51.4436	0.991003	0.990575	0.990272	0.990441	0.99087	0.990566	0.990129	0.990897	0.990843	0.989986	0.990138	0.990281	0.990129	0.99029	0.99012	0.989236	0.98896	0.989254	0.988486	0.98763	0.98596	0.982721	0.976446	0.963825	0.939877	0.892427	0.807677	0.688131	0.553621	0.424995	0.311844	0.21384	0.134972	0.0796662	0.0473156	0.0335551	0.0310214	0.0362971	0.0478557	0.0656444	0.0924567	0.132613	0.195039	0.290301	0.424638	0.589451	0.752259	0.873142
	-51.2934	0.98822	0.988364	0.989101	0.989397	0.988811	0.988512	0.988221	0.98807	0.988367	0.987926	0.987337	0.988067	0.989102	0.988663	0.988659	0.989102	0.988809	0.987927	0.986895	0.986305	0.985131	0.98175	0.975278	0.965418	0.949826	0.924081	0.878489	0.802426	0.690296	0.544859	0.386399	0.244662	0.141479	0.0805737	0.0503365	0.0370572	0.0327731	0.0342342	0.0411434	0.0557015	0.084231	0.137179	0.224718	0.345414	0.484558	0.626235	0.754698	0.854472
	-51.1432	0.991023	0.990445	0.989703	0.989963	0.989868	0.989244	0.98968	0.989703	0.989256	0.989102	0.988961	0.989232	0.989267	0.989374	0.98942	0.988808	0.989232	0.989409	0.988537	0.987924	0.986651	0.984849	0.982268	0.97502	0.963014	0.942521	0.901678	0.826652	0.713494	0.578043	0.441243	0.318162	0.215284	0.134251	0.0785127	0.0475724	0.0357967	0.0364838	0.0463358	0.0650006	0.0952126	0.143229	0.214184	0.311825	0.439072	0.590961	0.743331	0.861807
	-50.993	0.990597	0.990281	0.991099	0.991502	0.990461	0.989441	0.989353	0.990122	0.989599	0.989626	0.990302	0.98985	0.989692	0.990101	0.990575	0.990575	0.990711	0.990597	0.990826	0.990641	0.98901	0.987401	0.984543	0.979329	0.969032	0.949806	0.915544	0.857485	0.776032	0.677595	0.56393	0.436634	0.304211	0.185352	0.101175	0.0561158	0.0394686	0.0384863	0.0461983	0.0612079	0.0862368	0.12825	0.199076	0.30829	0.453011	0.614734	0.764153	0.872875
	-50.8428	0.98884	0.988382	0.988744	0.988741	0.988449	0.988578	0.987924	0.988187	0.988513	0.988645	0.988414	0.988449	0.98884	0.988382	0.988744	0.989266	0.988709	0.988481	0.988152	0.987729	0.987169	0.9856	0.984224	0.980687	0.973581	0.962418	0.943817	0.906254	0.83546	0.725269	0.586495	0.439858	0.306986	0.201117	0.124569	0.0758678	0.0499682	0.0411806	0.0454781	0.0604777	0.0895558	0.140766	0.221368	0.332172	0.466298	0.608421	0.740776	0.846343
	-50.6926	0.989818	0.989608	0.989481	0.989734	0.989019	0.988387	0.988345	0.988766	0.989481	0.989356	0.988766	0.989229	0.989271	0.988976	0.988178	0.988344	0.989313	0.988808	0.988934	0.98885	0.988261	0.987546	0.986284	0.983131	0.976989	0.968449	0.955578	0.933453	0.891479	0.811689	0.684354	0.524306	0.365838	0.236181	0.147294	0.0939697	0.0630349	0.0474592	0.0448438	0.054766	0.0822703	0.140437	0.238662	0.366309	0.502298	0.628409	0.734367	0.821976
	-50.5424	0.989986	0.990107	0.990039	0.989571	0.989397	0.989155	0.989292	0.989986	0.989865	0.989571	0.990123	0.99056	0.989571	0.98976	0.989797	0.988861	0.988876	0.98976	0.989797	0.989102	0.988982	0.988445	0.987199	0.98519	0.981745	0.975287	0.963844	0.942067	0.898982	0.821932	0.709701	0.578658	0.44928	0.330483	0.226165	0.14171	0.0840143	0.0547047	0.04941	0.0645492	0.0991366	0.157959	0.239624	0.337479	0.447221	0.569484	0.698924	0.814484
	-50.3922	0.98904	0.988934	0.988566	0.989334	0.989807	0.989291	0.988566	0.989334	0.989692	0.98946	0.989334	0.989344	0.98904	0.989744	0.989586	0.988861	0.989397	0.98905	0.989092	0.989755	0.989165	0.988576	0.987756	0.986346	0.983074	0.975973	0.964927	0.948947	0.924699	0.885374	0.820918	0.721347	0.583289	0.420056	0.265489	0.152782	0.0888266	0.0596641	0.0528939	0.0603017	0.0801649	0.119627	0.190744	0.302033	0.446725	0.601476	0.734067	0.825182
	-50.242	0.990538	0.990097	0.990281	0.989727	0.989361	0.990059	0.990023	0.989801	0.988735	0.989766	0.990316	0.989286	0.989545	0.99017	0.990097	0.99017	0.989875	0.989692	0.990134	0.990206	0.989324	0.989138	0.987998	0.986634	0.983541	0.979491	0.973745	0.964576	0.95106	0.926381	0.872306	0.766089	0.606614	0.429171	0.280984	0.182124	0.121248	0.0842963	0.064131	0.059613	0.0742812	0.118743	0.206028	0.333465	0.474355	0.600617	0.698086	0.768575
	-50.0918	0.991626	0.990764	0.990997	0.991542	0.991059	0.991081	0.991459	0.991248	0.990553	0.990092	0.990703	0.991142	0.990681	0.990975	0.990848	0.990492	0.991186	0.991648	0.990931	0.990408	0.990742	0.989881	0.989586	0.98887	0.987397	0.984975	0.979269	0.969567	0.954516	0.928224	0.882164	0.804559	0.691764	0.552814	0.406275	0.27433	0.170567	0.103581	0.0720353	0.0683994	0.0884311	0.13232	0.200909	0.293074	0.400712	0.514189	0.621591	0.708974
	-49.9416	0.989685	0.988902	0.988614	0.98941	0.990776	0.990963	0.990274	0.989892	0.990381	0.990174	0.989397	0.989497	0.989892	0.98998	0.989397	0.989497	0.989692	0.990294	0.990857	0.98929	0.988915	0.989692	0.989692	0.989089	0.987122	0.984866	0.980797	0.972142	0.960221	0.942604	0.91719	0.874569	0.799458	0.681394	0.522435	0.350956	0.209486	0.121627	0.0820397	0.0740502	0.084952	0.112406	0.162358	0.239177	0.347384	0.476828	0.599003	0.684296
	-49.7914	0.989891	0.990168	0.991069	0.990298	0.989483	0.990376	0.99067	0.990584	0.990176	0.990385	0.989986	0.990367	0.990688	0.990072	0.99087	0.990298	0.989579	0.990289	0.990358	0.991372	0.99067	0.990298	0.989198	0.989207	0.988522	0.986972	0.983646	0.977809	0.966289	0.948861	0.922532	0.878149	0.812823	0.719215	0.592671	0.442378	0.292318	0.174408	0.105866	0.0830218	0.0924924	0.125751	0.180519	0.255818	0.35047	0.460725	0.571835	0.659484
	-49.6412	0.990984	0.990755	0.991254	0.991188	0.990575	0.990395	0.990346	0.991254	0.990918	0.989692	0.990142	0.990894	0.990551	0.990894	0.990641	0.991188	0.990665	0.990599	0.990256	0.990059	0.988579	0.989127	0.989144	0.990575	0.990035	0.987997	0.985527	0.982294	0.975863	0.967124	0.95251	0.922109	0.860091	0.751486	0.598898	0.43585	0.299183	0.201352	0.138315	0.10279	0.0915303	0.10719	0.160684	0.259566	0.391649	0.525702	0.629306	0.690355
	-49.491	0.990366	0.990405	0.989986	0.989901	0.989522	0.989272	0.989437	0.989063	0.989522	0.989187	0.989652	0.990366	0.99015	0.989272	0.989861	0.989686	0.988644	0.989607	0.989227	0.988893	0.989102	0.988933	0.988174	0.987335	0.98742	0.98746	0.986616	0.984209	0.978647	0.969971	0.9564	0.931781	0.884863	0.804195	0.692049	0.562181	0.426663	0.298848	0.195142	0.129283	0.106549	0.126862	0.18902	0.283749	0.395641	0.509652	0.613645	0.69381
	-49.3408	0.989612	0.989397	0.989636	0.989961	0.989023	0.989047	0.989771	0.989587	0.988593	0.988888	0.988783	0.988084	0.988673	0.988943	0.988673	0.989262	0.989692	0.989293	0.9879	0.987679	0.989158	0.988673	0.989023	0.988569	0.988084	0.987955	0.986133	0.984555	0.981187	0.974848	0.964281	0.947296	0.916976	0.859289	0.76295	0.626852	0.470237	0.324417	0.213003	0.14551	0.117515	0.12863	0.183459	0.283344	0.414355	0.552966	0.672983	0.756061
	-49.1906	0.989617	0.989098	0.988517	0.989098	0.988368	0.988808	0.989107	0.989837	0.989546	0.989837	0.989248	0.98836	0.987713	0.989393	0.988588	0.988883	0.989326	0.989762	0.989252	0.989468	0.988883	0.988953	0.988812	0.989318	0.988517	0.988874	0.987261	0.985846	0.980985	0.975011	0.966536	0.954955	0.935397	0.89833	0.825547	0.699518	0.528423	0.357072	0.230334	0.15959	0.132383	0.137206	0.175181	0.253028	0.377317	0.535365	0.691708	0.806449
	-49.0404	0.988149	0.987716	0.987388	0.988374	0.987994	0.98808	0.98756	0.987335	0.987683	0.98846	0.987127	0.986799	0.987855	0.987769	0.98801	0.987752	0.988616	0.987388	0.988166	0.98711	0.987266	0.987041	0.986902	0.98666	0.987127	0.986591	0.986763	0.985098	0.982136	0.979241	0.972324	0.959881	0.940329	0.904203	0.835563	0.721863	0.574437	0.424258	0.296127	0.203035	0.153533	0.149011	0.194387	0.288718	0.419711	0.566611	0.706474	0.814971
	-48.8902	0.990575	0.990382	0.990078	0.991137	0.989986	0.99005	0.990409	0.990934	0.991035	0.990575	0.990511	0.990152	0.989756	0.989922	0.989756	0.989793	0.989424	0.990382	0.990013	0.990907	0.990179	0.990677	0.9896	0.988863	0.990714	0.989167	0.98914	0.987961	0.985818	0.979385	0.969252	0.956394	0.94188	0.921018	0.88246	0.806142	0.675108	0.491492	0.306332	0.18889	0.15334	0.176251	0.231084	0.307068	0.404155	0.530465	0.679275	0.816847
	-48.74	0.990338	0.989515	0.989927	0.989692	0.989751	0.989986	0.989868	0.989693	0.99081	0.990694	0.99075	0.989102	0.989458	0.990692	0.989986	0.990045	0.99034	0.990279	0.989221	0.989632	0.989397	0.989693	0.990751	0.990162	0.989869	0.990457	0.989749	0.988393	0.98645	0.98403	0.976956	0.964873	0.944419	0.909996	0.852467	0.761128	0.639523	0.499795	0.360324	0.241794	0.170824	0.165481	0.227452	0.340466	0.478309	0.615483	0.736275	0.834383
	-48.5898	0.989559	0.990172	0.9898	0.990172	0.989637	0.989667	0.990599	0.989613	0.990575	0.990575	0.990088	0.988033	0.988892	0.990359	0.989289	0.988808	0.988916	0.989505	0.989662	0.988273	0.988568	0.989132	0.990683	0.990948	0.98977	0.9887	0.988273	0.988351	0.98671	0.981487	0.974274	0.961303	0.942177	0.916175	0.871733	0.798571	0.688017	0.536552	0.366975	0.230011	0.163589	0.171569	0.234447	0.328539	0.438878	0.562573	0.694053	0.814276
	-48.4396	0.992098	0.99087	0.990674	0.990083	0.99195	0.991508	0.9919	0.992343	0.99087	0.991212	0.992736	0.991802	0.992048	0.992097	0.992195	0.991459	0.991508	0.991851	0.992098	0.99087	0.990919	0.991262	0.991802	0.992048	0.991803	0.990477	0.989937	0.989594	0.988368	0.983755	0.977424	0.966383	0.948911	0.920796	0.864512	0.766799	0.627845	0.466539	0.317144	0.212264	0.163298	0.166563	0.219603	0.320362	0.455834	0.608402	0.752099	0.858397
	-48.2894	0.990531	0.990062	0.988852	0.989102	0.989059	0.988808	0.988764	0.98882	0.990531	0.990281	0.990149	0.989309	0.988852	0.989234	0.989898	0.989353	0.988971	0.988394	0.989353	0.989146	0.989309	0.988808	0.988852	0.98884	0.987511	0.988338	0.987423	0.98753	0.984704	0.980525	0.974033	0.965217	0.952397	0.933343	0.896962	0.81665	0.674568	0.484685	0.305203	0.193993	0.156847	0.168057	0.210551	0.28202	0.387397	0.529799	0.690152	0.823986
	-48.1392	0.991932	0.99101	0.989909	0.989668	0.991111	0.98904	0.990536	0.990242	0.990102	0.990792	0.990358	0.990831	0.990536	0.990435	0.991227	0.989924	0.991227	0.98973	0.98987	0.989218	0.990063	0.990536	0.990203	0.98973	0.989909	0.989436	0.989498	0.988064	0.98677	0.984631	0.981478	0.973877	0.957155	0.925231	0.858935	0.732124	0.568155	0.415454	0.300173	0.223044	0.174942	0.155258	0.181358	0.272168	0.42591	0.601774	0.748862	0.839445
	-47.989	0.98917	0.989725	0.989986	0.989919	0.989464	0.989818	0.98858	0.989069	0.988774	0.988648	0.989692	0.989624	0.98917	0.989725	0.990053	0.990441	0.989431	0.989792	0.990408	0.989069	0.988808	0.988674	0.987697	0.988353	0.98933	0.988808	0.988774	0.988212	0.985662	0.983626	0.979067	0.970009	0.951264	0.920916	0.860624	0.760325	0.626552	0.475227	0.337078	0.231062	0.167312	0.152207	0.190807	0.281916	0.40779	0.546637	0.66874	0.756222
	-47.8388	0.990014	0.990309	0.99032	0.988151	0.990167	0.989216	0.990337	0.990671	0.988893	0.989777	0.990518	0.990014	0.990252	0.989901	0.989216	0.990082	0.988361	0.989692	0.989692	0.989635	0.989188	0.989958	0.989663	0.989369	0.989102	0.989017	0.988162	0.987516	0.986168	0.983137	0.978542	0.966165	0.947404	0.918921	0.865939	0.779391	0.65761	0.511329	0.357319	0.23083	0.158797	0.148693	0.194308	0.280576	0.389888	0.510077	0.622246	0.706408
	-47.6886	0.989761	0.990552	0.990234	0.989808	0.991094	0.990164	0.988924	0.990281	0.990188	0.989102	0.989126	0.989536	0.991141	0.990846	0.990505	0.989668	0.989467	0.990257	0.990009	0.990281	0.990281	0.990164	0.988947	0.990436	0.988947	0.990459	0.988963	0.987359	0.987421	0.984538	0.978198	0.962456	0.937631	0.903707	0.853894	0.785215	0.699463	0.579126	0.42174	0.260747	0.159814	0.148409	0.209375	0.301221	0.392037	0.47676	0.556779	0.634899
	-47.5384	0.988364	0.990521	0.989692	0.98971	0.989986	0.99004	0.990725	0.988568	0.989451	0.990208	0.989084	0.988862	0.989601	0.988273	0.989121	0.989361	0.98888	0.989932	0.989084	0.988898	0.990262	0.989968	0.989655	0.989102	0.989066	0.98855	0.989048	0.988165	0.987263	0.985922	0.981731	0.971378	0.950391	0.912726	0.841622	0.73147	0.603224	0.473477	0.351595	0.250067	0.1747	0.139623	0.166289	0.25168	0.373039	0.497377	0.593175	0.652567
	-47.3882	0.989462	0.990818	0.989704	0.98996	0.989436	0.990294	0.990575	0.990575	0.990523	0.98941	0.989704	0.990012	0.990523	0.989449	0.990536	0.989692	0.989743	0.990844	0.990242	0.989397	0.98941	0.989666	0.989102	0.989141	0.989973	0.989653	0.988821	0.989077	0.988397	0.985707	0.981836	0.970346	0.951706	0.917232	0.855325	0.75891	0.634088	0.497747	0.362708	0.245365	0.166035	0.138368	0.170907	0.252518	0.360523	0.472242	0.565632	0.632771
	-47.238	0.992024	0.991172	0.991467	0.991777	0.992606	0.991451	0.991149	0.990606	0.991722	0.990559	0.990025	0.991435	0.990591	0.991149	0.990606	0.991714	0.990273	0.990025	0.991443	0.990846	0.990017	0.991156	0.990862	0.990583	0.990862	0.990575	0.990559	0.989939	0.988188	0.986916	0.982078	0.97238	0.952185	0.914285	0.846442	0.741857	0.614496	0.482735	0.358175	0.246223	0.166836	0.137195	0.166962	0.252321	0.36807	0.483225	0.575778	0.637848
	-47.0878	0.991153	0.989994	0.99087	0.990867	0.99058	0.991164	0.991164	0.991159	0.990572	0.990289	0.991156	0.990273	0.989402	0.989978	0.9891	0.988821	0.990278	0.989999	0.991445	0.989989	0.990286	0.990872	0.991159	0.990575	0.990575	0.990567	0.989686	0.989078	0.986436	0.984623	0.977819	0.967781	0.955042	0.933938	0.89143	0.805792	0.663158	0.479471	0.307113	0.193136	0.144354	0.139933	0.167568	0.222012	0.304134	0.412904	0.531103	0.627023
	-46.9376	0.9891	0.987934	0.988508	0.989974	0.988526	0.988805	0.988516	0.988513	0.988513	0.987637	0.98763	0.98909	0.98735	0.988504	0.987929	0.988508	0.988513	0.989098	0.989395	0.989105	0.989395	0.987353	0.989088	0.988518	0.988513	0.986761	0.98733	0.987919	0.984712	0.98264	0.978534	0.971198	0.955365	0.932159	0.883774	0.790199	0.64455	0.471594	0.318564	0.208929	0.151647	0.138028	0.161866	0.221357	0.314441	0.430588	0.547218	0.635229
	-46.7874	0.989978	0.989699	0.989692	0.988831	0.989669	0.990552	0.990288	0.988846	0.990529	0.990001	0.990847	0.989722	0.991413	0.989737	0.990265	0.988559	0.989087	0.988529	0.989087	0.988242	0.989653	0.991126	0.988582	0.990522	0.988854	0.98766	0.987343	0.987622	0.986769	0.983303	0.979769	0.969922	0.952448	0.921578	0.862527	0.75597	0.612307	0.464825	0.335342	0.233597	0.164996	0.14058	0.167236	0.248297	0.365482	0.489613	0.589229	0.655194
	-46.6372	0.989704	0.990255	0.98859	0.988232	0.988501	0.988795	0.987681	0.989602	0.988001	0.989333	0.989115	0.989102	0.988257	0.987937	0.988206	0.988219	0.989064	0.986285	0.989539	0.988283	0.988219	0.988501	0.987386	0.990153	0.98859	0.987105	0.987886	0.987079	0.987886	0.984543	0.977909	0.96409	0.9415	0.90951	0.862177	0.797544	0.706517	0.579107	0.4146	0.251022	0.156595	0.152643	0.21548	0.304548	0.392701	0.474002	0.553588	0.629448
	-46.487	0.990093	0.990263	0.989727	0.989692	0.990798	0.989763	0.990798	0.990316	0.989727	0.989692	0.988862	0.989915	0.988603	0.98962	0.990521	0.989469	0.990504	0.990575	0.989745	0.989415	0.98912	0.990486	0.989469	0.989674	0.989692	0.989138	0.989102	0.989102	0.988549	0.98464	0.98107	0.970343	0.952235	0.918188	0.859349	0.762731	0.638595	0.503426	0.369308	0.254663	0.176126	0.149639	0.186955	0.278814	0.401887	0.52732	0.631764	0.704695
	-46.3368	0.991072	0.990621	0.991118	0.990893	0.99087	0.991956	0.991505	0.990373	0.990281	0.990824	0.990598	0.991118	0.991436	0.990373	0.990552	0.990032	0.990258	0.991095	0.989807	0.989692	0.990778	0.990598	0.991118	0.990078	0.991072	0.990078	0.989986	0.989172	0.988559	0.987156	0.982154	0.970608	0.948487	0.909495	0.840366	0.741917	0.629243	0.51094	0.390073	0.273638	0.184743	0.154352	0.200404	0.314437	0.45897	0.595057	0.697122	0.762712
	-46.1866	0.990841	0.989271	0.990434	0.991374	0.990393	0.991346	0.990393	0.991346	0.990127	0.991584	0.991487	0.99066	0.990309	0.990014	0.991051	0.990365	0.990014	0.990252	0.989482	0.989663	0.989958	0.990252	0.990281	0.990281	0.991346	0.990926	0.989271	0.989902	0.987855	0.986831	0.981419	0.973664	0.956123	0.927446	0.869199	0.766651	0.626443	0.476587	0.341	0.237354	0.173145	0.158047	0.197548	0.291858	0.427101	0.577838	0.713833	0.812978
	-46.0364	0.990347	0.991064	0.991687	0.99097	0.991131	0.990642	0.991098	0.990381	0.989497	0.989397	0.989397	0.990703	0.989825	0.990736	0.99087	0.989825	0.989692	0.990736	0.989302	0.990409	0.990053	0.989986	0.989986	0.990508	0.990836	0.989564	0.990442	0.989791	0.987341	0.985735	0.981127	0.974031	0.957003	0.928554	0.872163	0.76849	0.632314	0.486439	0.354392	0.248765	0.179705	0.1601	0.203202	0.312601	0.466883	0.625928	0.759896	0.849655
	-45.8862	0.989589	0.990677	0.990614	0.990063	0.989986	0.989986	0.990498	0.990575	0.989807	0.989948	0.989986	0.990242	0.989256	0.989615	0.990716	0.989589	0.989397	0.989397	0.989909	0.991523	0.989961	0.989692	0.990204	0.990281	0.989768	0.989948	0.989474	0.989141	0.987822	0.985069	0.979819	0.969614	0.952314	0.924579	0.87391	0.786978	0.659747	0.507491	0.359445	0.241669	0.173857	0.166409	0.218982	0.31982	0.452853	0.601588	0.740312	0.846539
	-45.736	0.990913	0.990368	0.989779	0.990193	0.99003	0.990237	0.991535	0.991251	0.990662	0.989822	0.991699	0.990793	0.990324	0.990782	0.990368	0.989779	0.989692	0.989441	0.989397	0.989397	0.989146	0.990106	0.990782	0.989866	0.990444	0.989571	0.989899	0.989735	0.988939	0.985295	0.980921	0.972739	0.957629	0.93064	0.878691	0.778566	0.631874	0.467635	0.323854	0.225608	0.173745	0.16557	0.205458	0.302769	0.449952	0.62185	0.776976	0.878973
	-45.5858	0.991115	0.991656	0.991999	0.990573	0.99151	0.991753	0.991507	0.99023	0.98974	0.989937	0.98974	0.989937	0.990478	0.989592	0.988905	0.989791	0.989986	0.990969	0.990673	0.989592	0.989643	0.989446	0.989643	0.989692	0.989692	0.990675	0.990624	0.989592	0.988905	0.985613	0.981046	0.969452	0.94961	0.918818	0.863759	0.778947	0.668224	0.533449	0.391777	0.263038	0.180977	0.170563	0.232353	0.345066	0.480029	0.614182	0.733592	0.829825
	-45.4356	0.990065	0.991484	0.991031	0.990148	0.990467	0.990334	0.99004	0.989505	0.990119	0.989799	0.989692	0.990413	0.990334	0.989799	0.990173	0.990281	0.989559	0.9906	0.989666	0.989156	0.988621	0.989476	0.989692	0.989451	0.989638	0.990173	0.989077	0.98953	0.986804	0.984473	0.978801	0.966787	0.94896	0.919522	0.867017	0.788942	0.677301	0.538981	0.3906	0.261194	0.180113	0.170685	0.231175	0.341278	0.476524	0.613616	0.732469	0.828804
	-45.2854	0.991105	0.990929	0.99087	0.99087	0.991341	0.991459	0.990752	0.990575	0.990811	0.991576	0.991047	0.991341	0.991694	0.991047	0.989221	0.98975	0.989986	0.990928	0.992106	0.991636	0.991459	0.990517	0.990045	0.991164	0.990988	0.99087	0.989928	0.990398	0.987749	0.985157	0.979974	0.968903	0.952058	0.926555	0.882443	0.802346	0.677071	0.516566	0.351924	0.227673	0.167329	0.168543	0.220421	0.309767	0.428923	0.567933	0.70601	0.817765
	-45.1352	0.990768	0.989884	0.991074	0.990768	0.990345	0.990511	0.990805	0.9911	0.990473	0.99005	0.989756	0.989922	0.990216	0.990741	0.989948	0.989231	0.989333	0.988936	0.98996	0.990281	0.989129	0.989269	0.988476	0.988449	0.989665	0.989756	0.989461	0.988706	0.988513	0.98621	0.980961	0.968389	0.948429	0.918404	0.865964	0.781219	0.664843	0.523992	0.37751	0.253181	0.176081	0.161083	0.210881	0.312344	0.441542	0.576474	0.697609	0.792716
	-44.985	0.990281	0.990731	0.991545	0.991078	0.991095	0.989588	0.989553	0.990142	0.98983	0.990592	0.991095	0.991389	0.991459	0.990558	0.990055	0.989986	0.989986	0.990662	0.99087	0.99087	0.991095	0.991615	0.990177	0.989692	0.989241	0.990003	0.989605	0.990523	0.989068	0.986937	0.981947	0.971552	0.954816	0.925294	0.870685	0.775188	0.641905	0.490778	0.34755	0.236479	0.171441	0.155675	0.191868	0.278529	0.399875	0.535271	0.659977	0.75213
	-44.8348	0.991608	0.990358	0.991307	0.991533	0.991019	0.990429	0.990501	0.990355	0.990941	0.991604	0.991973	0.991167	0.989989	0.991012	0.990358	0.990206	0.991381	0.991313	0.990944	0.99065	0.990575	0.991455	0.990653	0.98984	0.990352	0.990135	0.990426	0.989695	0.988517	0.987118	0.981684	0.973149	0.955436	0.921613	0.856694	0.745793	0.60786	0.468755	0.344562	0.246112	0.178138	0.151067	0.17918	0.265979	0.392021	0.527426	0.638774	0.712366
	-44.6846	0.99079	0.99087	0.99087	0.991944	0.992127	0.991188	0.990655	0.99036	0.990281	0.99071	0.99001	0.989262	0.989747	0.990416	0.9895	0.988888	0.989023	0.988888	0.990528	0.98966	0.989317	0.989397	0.989827	0.989986	0.990201	0.989206	0.989023	0.988458	0.987144	0.985457	0.981325	0.971804	0.955883	0.928324	0.871955	0.773389	0.637927	0.485791	0.346345	0.240573	0.172229	0.146585	0.168718	0.238023	0.34505	0.471706	0.587351	0.669991
	-44.5344	0.991289	0.9902	0.990111	0.99133	0.991124	0.99087	0.99087	0.99087	0.991289	0.990829	0.990575	0.990155	0.989776	0.990321	0.989736	0.991285	0.990579	0.989986	0.990406	0.990785	0.991709	0.990999	0.990995	0.991164	0.990535	0.990281	0.99112	0.9902	0.988852	0.985996	0.979944	0.970357	0.954719	0.926977	0.876915	0.790318	0.663203	0.511892	0.362421	0.240293	0.166263	0.147096	0.180152	0.254721	0.354611	0.462864	0.562063	0.638103
	-44.3842	0.989397	0.990011	0.989871	0.990101	0.989871	0.988873	0.990151	0.990665	0.989552	0.989716	0.989986	0.988553	0.989562	0.990281	0.989053	0.989537	0.990191	0.990076	0.990395	0.989756	0.989602	0.989896	0.989577	0.989602	0.990306	0.989756	0.989806	0.989781	0.988259	0.986402	0.981769	0.96933	0.949921	0.917458	0.858154	0.763447	0.636541	0.497399	0.363254	0.248063	0.170466	0.144327	0.174198	0.252636	0.36222	0.475758	0.571919	0.640285
	-44.234	0.989996	0.990081	0.989188	0.989207	0.988599	0.988418	0.989112	0.989197	0.989302	0.989597	0.989692	0.989292	0.989302	0.989597	0.989692	0.989093	0.988409	0.989217	0.989891	0.988789	0.988618	0.989007	0.989502	0.989891	0.989587	0.988399	0.987924	0.988124	0.987421	0.984646	0.979715	0.970728	0.954937	0.930092	0.881162	0.791729	0.659628	0.500164	0.343428	0.225276	0.159683	0.143703	0.172843	0.239483	0.333999	0.446271	0.55402	0.633257
	-44.0838	0.989892	0.989886	0.990958	0.990681	0.990281	0.989697	0.990758	0.990681	0.990669	0.990286	0.989209	0.988808	0.989197	0.989786	0.989792	0.99008	0.990086	0.990569	0.990286	0.99018	0.990669	0.989509	0.98978	0.991058	0.990098	0.989397	0.988619	0.988608	0.988614	0.985598	0.980597	0.970241	0.95145	0.918576	0.857833	0.759626	0.632449	0.493373	0.357737	0.243177	0.168549	0.143855	0.172164	0.249218	0.355601	0.469383	0.56762	0.636169
	-43.9336	0.988808	0.989376	0.989124	0.990322	0.990786	0.989629	0.989859	0.989902	0.990259	0.990007	0.989502	0.989397	0.990343	0.990113	0.99007	0.99047	0.990386	0.990091	0.990175	0.990281	0.990281	0.989902	0.989692	0.989502	0.989586	0.989881	0.989797	0.989502	0.988262	0.985927	0.980059	0.969562	0.952756	0.92499	0.874425	0.787258	0.658101	0.500157	0.343905	0.223469	0.156992	0.145677	0.18107	0.252167	0.348638	0.458768	0.562131	0.639098
	-43.7834	0.988256	0.988624	0.988329	0.987851	0.988366	0.98844	0.987851	0.988366	0.988808	0.988072	0.987814	0.988293	0.987409	0.988035	0.988992	0.990023	0.990207	0.989986	0.989802	0.988771	0.988771	0.989287	0.989397	0.988292	0.988366	0.988808	0.987519	0.986378	0.98671	0.985384	0.980892	0.971798	0.953058	0.91856	0.853025	0.749901	0.619902	0.48464	0.359577	0.253328	0.17679	0.146678	0.176246	0.26251	0.380875	0.498722	0.593042	0.655848
	-43.6332	0.98987	0.989986	0.990165	0.990639	0.990512	0.99046	0.990038	0.990228	0.989859	0.989218	0.989639	0.990165	0.990281	0.990102	0.990523	0.990691	0.990575	0.990396	0.990639	0.989975	0.990471	0.990269	0.990407	0.99087	0.989975	0.989934	0.989923	0.989155	0.987734	0.984356	0.979223	0.968079	0.951563	0.929954	0.890054	0.812783	0.683047	0.510017	0.336645	0.211439	0.154123	0.15343	0.190482	0.25309	0.337609	0.44446	0.560567	0.658473
	-43.483	0.989609	0.990227	0.990508	0.99087	0.990522	0.99115	0.991058	0.98988	0.989745	0.990334	0.990227	0.990334	0.990749	0.990696	0.98988	0.990614	0.990763	0.990107	0.99016	0.990628	0.991217	0.99059	0.989638	0.989049	0.988982	0.98945	0.988475	0.988673	0.98818	0.985249	0.979977	0.968457	0.948743	0.915688	0.860162	0.775816	0.663273	0.528567	0.382713	0.252469	0.170639	0.157423	0.211356	0.309477	0.4226	0.529697	0.619436	0.689254
	-43.3328	0.990409	0.989983	0.98944	0.990704	0.990953	0.99125	0.991079	0.990744	0.990364	0.990323	0.990575	0.989563	0.989314	0.990366	0.990532	0.989437	0.988977	0.989777	0.990112	0.989649	0.98906	0.989483	0.989986	0.989986	0.98948	0.988596	0.989231	0.988974	0.987882	0.985943	0.979962	0.968173	0.948343	0.915209	0.859972	0.779408	0.671194	0.536818	0.390306	0.25852	0.175208	0.162135	0.218894	0.323791	0.447375	0.56698	0.667214	0.743762
	-43.1826	0.98835	0.98871	0.98943	0.989364	0.989757	0.989299	0.989004	0.989233	0.988775	0.989168	0.989528	0.989724	0.989332	0.988808	0.989135	0.988579	0.988415	0.988644	0.988513	0.987859	0.98848	0.989561	0.988874	0.987565	0.988349	0.988579	0.987597	0.987172	0.986223	0.984423	0.980563	0.972154	0.956514	0.928898	0.872492	0.768834	0.623936	0.465709	0.326616	0.227837	0.172061	0.159056	0.196084	0.288745	0.427162	0.586009	0.727884	0.82421
	-43.0324	0.989239	0.989578	0.989669	0.990981	0.991392	0.989942	0.990031	0.990417	0.990281	0.990439	0.990734	0.991503	0.990939	0.990144	0.990756	0.990531	0.989986	0.989828	0.990167	0.990734	0.990078	0.990031	0.9901	0.989533	0.990031	0.9901	0.989216	0.988808	0.988016	0.985593	0.978076	0.961499	0.936333	0.900794	0.85293	0.791701	0.7083	0.588569	0.433757	0.276806	0.179142	0.182333	0.271146	0.394684	0.513864	0.617662	0.709537	0.794591
	-42.8822	0.98968	0.99001	0.989962	0.98955	0.989845	0.990599	0.990858	0.991188	0.99114	0.990575	0.990575	0.990575	0.990728	0.99087	0.990563	0.990127	0.990446	0.990563	0.990434	0.990115	0.989998	0.990587	0.990563	0.990281	0.989668	0.988949	0.989574	0.989514	0.988655	0.986521	0.97978	0.967903	0.94687	0.911509	0.853171	0.768009	0.660369	0.533822	0.397844	0.272395	0.187095	0.170924	0.234828	0.360949	0.512303	0.653927	0.766791	0.849284
	-42.732	0.987628	0.987928	0.988662	0.98866	0.988069	0.987926	0.988071	0.988221	0.988958	0.988805	0.987923	0.987926	0.988811	0.988953	0.988365	0.988515	0.988215	0.98763	0.98763	0.987778	0.988072	0.987775	0.98778	0.987923	0.98763	0.987482	0.987335	0.986743	0.986009	0.984678	0.9801	0.972585	0.958414	0.929499	0.871656	0.76961	0.629333	0.478555	0.347436	0.249308	0.185348	0.162365	0.193169	0.287316	0.439583	0.615706	0.767103	0.86886
	-42.5818	0.990727	0.990861	0.991307	0.991173	0.990298	0.990406	0.990878	0.99129	0.992334	0.991779	0.991013	0.990878	0.990575	0.990861	0.991164	0.990735	0.99071	0.991593	0.99119	0.990852	0.99103	0.990146	0.989977	0.990281	0.989995	0.989835	0.990415	0.989583	0.987075	0.985148	0.981388	0.971342	0.954917	0.927632	0.875821	0.785616	0.656495	0.507559	0.362722	0.245497	0.177352	0.166658	0.213093	0.3121	0.445944	0.593282	0.733904	0.844515
	-42.4316	0.988965	0.988808	0.988946	0.989378	0.989967	0.990418	0.990162	0.989002	0.988632	0.98924	0.988984	0.988789	0.989378	0.989416	0.98924	0.989259	0.98924	0.989121	0.989221	0.989554	0.989121	0.98867	0.989065	0.98914	0.988376	0.987668	0.986765	0.987279	0.987116	0.984484	0.981126	0.973162	0.958016	0.930539	0.873643	0.770095	0.623498	0.467535	0.335081	0.23886	0.180672	0.161817	0.191797	0.283049	0.432144	0.608058	0.762741	0.865713
	-42.2814	0.989293	0.988941	0.98897	0.988675	0.988381	0.98875	0.989397	0.98953	0.988895	0.988588	0.988866	0.988617	0.989766	0.989646	0.988779	0.989368	0.988763	0.988028	0.989044	0.989957	0.98975	0.98897	0.988808	0.989073	0.989132	0.988675	0.988115	0.98763	0.986834	0.984005	0.978555	0.968169	0.94896	0.918219	0.869506	0.791836	0.6809	0.542534	0.393092	0.259806	0.177155	0.168388	0.226985	0.331279	0.455868	0.581172	0.698359	0.799974
	-42.1312	0.991115	0.991046	0.991538	0.990359	0.990584	0.991498	0.991037	0.99087	0.990742	0.990575	0.990703	0.990487	0.990496	0.990526	0.990457	0.990948	0.990663	0.990271	0.99025	0.99035	0.989151	0.990369	0.990742	0.990065	0.989907	0.99083	0.990399	0.988887	0.987581	0.985726	0.981711	0.972593	0.955042	0.923699	0.864569	0.764028	0.630259	0.487912	0.357981	0.251413	0.180881	0.160357	0.202064	0.306155	0.450949	0.601044	0.725286	0.809758
	-41.981	0.989592	0.99077	0.990847	0.989741	0.989642	0.989864	0.989569	0.989519	0.989692	0.989569	0.989764	0.990158	0.990353	0.990258	0.98903	0.989248	0.990281	0.989546	0.989248	0.989913	0.989152	0.98942	0.990036	0.989692	0.989202	0.988881	0.988785	0.988047	0.987974	0.985671	0.979612	0.969334	0.952481	0.924493	0.875998	0.79338	0.669375	0.515895	0.360878	0.237568	0.168214	0.160493	0.206123	0.290497	0.400142	0.519915	0.634624	0.729492
	-41.8308	0.989282	0.98904	0.989812	0.989572	0.990046	0.989809	0.989517	0.988925	0.989337	0.989809	0.990103	0.990281	0.98946	0.988805	0.989809	0.990103	0.990163	0.990221	0.990692	0.990752	0.989872	0.989512	0.989402	0.988568	0.989634	0.98922	0.989045	0.988044	0.986045	0.982454	0.976689	0.967152	0.953085	0.930546	0.888076	0.805643	0.671436	0.497935	0.329214	0.211221	0.156333	0.153014	0.189119	0.256986	0.352656	0.470795	0.592047	0.690487
	-41.6806	0.987995	0.987966	0.988289	0.988485	0.989173	0.988696	0.988289	0.988149	0.988626	0.989032	0.988948	0.988555	0.989327	0.989019	0.988261	0.988247	0.987784	0.988962	0.989355	0.988808	0.988135	0.987489	0.988107	0.988821	0.988823	0.987012	0.987924	0.987364	0.986003	0.983816	0.978978	0.970368	0.954816	0.927331	0.875279	0.779922	0.640659	0.483802	0.340359	0.231542	0.165836	0.146919	0.1757	0.251075	0.360661	0.483985	0.593095	0.667409
	-41.5304	0.989478	0.98953	0.990495	0.990549	0.989986	0.989772	0.989397	0.989397	0.989825	0.990682	0.990656	0.990174	0.989986	0.989879	0.989585	0.989718	0.990174	0.989986	0.989986	0.989558	0.989022	0.989504	0.989264	0.989155	0.990281	0.990067	0.989906	0.989425	0.986641	0.982999	0.975854	0.962788	0.947608	0.92595	0.891044	0.826506	0.712199	0.543585	0.355614	0.212655	0.149249	0.151132	0.190991	0.250507	0.324722	0.416099	0.520441	0.616842
	-41.3802	0.989001	0.988604	0.988932	0.990077	0.989386	0.988604	0.988626	0.989601	0.989782	0.989091	0.988717	0.988899	0.988717	0.988695	0.987721	0.98815	0.989488	0.988695	0.98823	0.989113	0.989488	0.98951	0.990077	0.989488	0.989612	0.98976	0.988423	0.988299	0.986928	0.984935	0.980382	0.971051	0.952658	0.919792	0.858206	0.755306	0.622036	0.482677	0.351618	0.242766	0.170648	0.144292	0.171515	0.250468	0.360786	0.476211	0.574605	0.641827
	-41.23	0.989687	0.98999	0.989494	0.989305	0.988804	0.989494	0.989788	0.989793	0.98959	0.989889	0.989595	0.989494	0.989788	0.989599	0.988711	0.988417	0.988606	0.98901	0.988122	0.988118	0.98832	0.988021	0.988219	0.988316	0.98832	0.988021	0.988025	0.987533	0.986562	0.984109	0.979234	0.968165	0.950832	0.921085	0.867447	0.780056	0.660302	0.519206	0.370711	0.243553	0.16443	0.144194	0.180481	0.256443	0.351637	0.450035	0.539845	0.612598
	-41.0798	0.990372	0.990484	0.990281	0.990281	0.990189	0.989986	0.989894	0.990058	0.990778	0.990667	0.990595	0.989711	0.989194	0.989489	0.989783	0.989986	0.990078	0.990006	0.989214	0.989357	0.990392	0.989986	0.989986	0.989894	0.989417	0.988625	0.988951	0.989934	0.987415	0.98388	0.97824	0.966192	0.948731	0.92315	0.878427	0.80131	0.681656	0.525018	0.359908	0.225027	0.15329	0.145418	0.184628	0.253091	0.340046	0.439143	0.53954	0.622957
	-40.9296	0.99061	0.9899	0.990124	0.990905	0.99054	0.990732	0.989778	0.9899	0.989605	0.989743	0.990402	0.990245	0.990783	0.989797	0.988616	0.990367	0.990143	0.989448	0.989848	0.989067	0.989432	0.989067	0.989692	0.989692	0.989605	0.989311	0.98893	0.9886	0.98803	0.984861	0.979492	0.969501	0.950521	0.918239	0.863791	0.776097	0.656348	0.512888	0.362896	0.234969	0.159144	0.146646	0.189443	0.269368	0.365188	0.465001	0.556197	0.627349
	-40.7794	0.989803	0.990707	0.990118	0.989854	0.990037	0.989641	0.990281	0.989793	0.989001	0.990037	0.989316	0.989184	0.988991	0.988412	0.989285	0.988869	0.990331	0.989529	0.989102	0.989184	0.989072	0.988707	0.989823	0.989397	0.98956	0.98958	0.98827	0.987874	0.987782	0.984481	0.978173	0.966259	0.9468	0.918097	0.870787	0.796806	0.689868	0.551071	0.391133	0.249095	0.1637	0.149062	0.196222	0.280276	0.378659	0.477193	0.565986	0.637422
	-40.6292	0.99086	0.98991	0.989539	0.989407	0.990128	0.989844	0.990052	0.989549	0.990062	0.990585	0.991306	0.990717	0.990128	0.989844	0.990128	0.989768	0.98991	0.989615	0.989549	0.989834	0.989473	0.990148	0.990926	0.989397	0.989473	0.989692	0.989844	0.9899	0.988047	0.984721	0.979313	0.96901	0.950146	0.918385	0.863332	0.774947	0.650995	0.504747	0.361452	0.240818	0.165179	0.147933	0.18709	0.272434	0.386506	0.505014	0.606462	0.679396
	-40.479	0.988503	0.989326	0.988889	0.988077	0.987843	0.988655	0.988818	0.987924	0.987853	0.987985	0.989031	0.989021	0.989408	0.988513	0.988371	0.987995	0.988148	0.987995	0.988361	0.989021	0.989337	0.988361	0.988808	0.98895	0.988971	0.987559	0.987406	0.987559	0.987122	0.985671	0.981721	0.973122	0.953586	0.915805	0.843081	0.731158	0.60125	0.476467	0.36425	0.263129	0.185555	0.151278	0.181622	0.279339	0.415216	0.549011	0.65343	0.718783
	-40.3288	0.990184	0.990804	0.990575	0.990378	0.989626	0.989397	0.989397	0.989265	0.988676	0.988614	0.989788	0.988773	0.987893	0.988808	0.988874	0.9893	0.990184	0.990738	0.990149	0.98956	0.988905	0.988285	0.988777	0.989823	0.990083	0.989068	0.98799	0.988153	0.987397	0.984975	0.981007	0.971083	0.954052	0.924407	0.869667	0.774216	0.641513	0.490951	0.350203	0.239322	0.17155	0.154482	0.194909	0.288171	0.418769	0.560322	0.684236	0.77169
	-40.1786	0.98828	0.988453	0.98828	0.988635	0.98892	0.98834	0.988747	0.988756	0.989752	0.989804	0.989042	0.988869	0.98892	0.988401	0.989042	0.988687	0.98834	0.988869	0.98892	0.988219	0.988462	0.989336	0.988981	0.988513	0.988817	0.98944	0.987578	0.988392	0.987196	0.983783	0.98017	0.972345	0.956326	0.92814	0.870876	0.765882	0.624054	0.472776	0.341719	0.241918	0.178414	0.156071	0.19034	0.287463	0.433217	0.593817	0.73218	0.822562
	-40.0284	0.989341	0.98938	0.990575	0.990297	0.989436	0.990592	0.989286	0.988752	0.98868	0.989397	0.989286	0.988864	0.989214	0.989747	0.989708	0.988791	0.989708	0.988736	0.989803	0.989725	0.987558	0.988625	0.989047	0.988864	0.989214	0.98958	0.989047	0.988808	0.988197	0.984512	0.978527	0.969869	0.95502	0.928101	0.876936	0.784742	0.644007	0.476416	0.325779	0.219922	0.166047	0.161352	0.202014	0.288201	0.418905	0.579884	0.734688	0.850026
	-39.8782	0.989254	0.989835	0.989052	0.988909	0.989397	0.989447	0.989641	0.989447	0.989792	0.990331	0.990626	0.990668	0.98954	0.988758	0.988513	0.988665	0.989145	0.987975	0.98832	0.988657	0.988025	0.988564	0.988808	0.988707	0.988421	0.989347	0.989052	0.988556	0.987335	0.986276	0.979788	0.970374	0.952014	0.920588	0.863633	0.771528	0.646912	0.50729	0.367815	0.250291	0.176421	0.159789	0.208165	0.312924	0.456819	0.611053	0.750153	0.852706
	-39.728	0.99062	0.990915	0.991255	0.991708	0.991278	0.990326	0.99062	0.991051	0.992002	0.991572	0.990485	0.989941	0.989873	0.990779	0.990371	0.99087	0.990643	0.989714	0.991413	0.991028	0.990507	0.991481	0.990213	0.991323	0.990711	0.991232	0.989895	0.989306	0.988536	0.986316	0.980834	0.969982	0.950635	0.915021	0.854078	0.7652	0.653371	0.527902	0.396271	0.271276	0.183254	0.163243	0.224388	0.35289	0.50677	0.650751	0.766638	0.850489
	-39.5778	0.988045	0.988969	0.989986	0.989825	0.988928	0.989611	0.989303	0.990294	0.988674	0.989692	0.989611	0.988862	0.987576	0.988982	0.988179	0.987965	0.988259	0.988433	0.988165	0.989451	0.988165	0.989651	0.989236	0.988259	0.988513	0.988353	0.987496	0.988272	0.986425	0.983828	0.978942	0.969302	0.959048	0.939261	0.898069	0.8082	0.650174	0.455129	0.290138	0.196503	0.160448	0.161264	0.192269	0.258509	0.374511	0.538522	0.719565	0.858986
	-39.4276	0.989397	0.989327	0.988808	0.988808	0.988913	0.989657	0.989537	0.99054	0.990211	0.989797	0.990365	0.988878	0.989362	0.989102	0.989278	0.99026	0.988064	0.989032	0.988548	0.988808	0.988633	0.987545	0.989067	0.988843	0.988927	0.987735	0.988373	0.9873	0.986866	0.984973	0.979651	0.971398	0.957438	0.9316	0.883641	0.791084	0.653228	0.492393	0.344324	0.232963	0.169168	0.158248	0.199584	0.295242	0.434564	0.592698	0.739499	0.847156
	-39.2774	0.98722	0.988688	0.987779	0.988953	0.98769	0.988159	0.98769	0.988279	0.988659	0.987485	0.988718	0.987984	0.988513	0.988543	0.988659	0.987425	0.988099	0.987071	0.987335	0.987395	0.987984	0.988543	0.988748	0.988159	0.987749	0.988778	0.988543	0.988659	0.987096	0.984322	0.977275	0.964751	0.947451	0.921512	0.880159	0.815931	0.715908	0.574429	0.404563	0.252325	0.166294	0.16289	0.227271	0.3287	0.444871	0.567335	0.687955	0.794272
	-39.1272	0.987924	0.987949	0.988268	0.988709	0.98763	0.987655	0.987999	0.988783	0.988563	0.989078	0.988808	0.988709	0.987778	0.989249	0.987655	0.987924	0.987875	0.98736	0.987729	0.988758	0.988219	0.988293	0.988979	0.987852	0.990083	0.987875	0.987409	0.987996	0.985519	0.984633	0.979941	0.968598	0.951336	0.92084	0.869965	0.788583	0.678241	0.542432	0.397433	0.264553	0.175156	0.151099	0.197106	0.297656	0.425781	0.559094	0.676696	0.773454
	-38.977	0.989672	0.989338	0.988513	0.988553	0.989122	0.989377	0.989024	0.98814	0.991047	0.989338	0.988592	0.989633	0.988906	0.990183	0.988749	0.987983	0.98873	0.987591	0.987158	0.988788	0.988572	0.989338	0.988474	0.988022	0.989358	0.988886	0.989927	0.989044	0.987984	0.984195	0.976597	0.965248	0.947342	0.925431	0.892231	0.836611	0.736696	0.583469	0.393476	0.229626	0.152878	0.159998	0.2189	0.298716	0.383127	0.475272	0.583814	0.697152
	-38.8268	0.98944	0.990208	0.988837	0.989383	0.989102	0.989102	0.98916	0.990266	0.989914	0.988557	0.989354	0.988557	0.989368	0.988765	0.987968	0.988895	0.990503	0.989074	0.988586	0.989986	0.989928	0.988793	0.988542	0.989146	0.989928	0.988837	0.989354	0.988528	0.988635	0.985086	0.980982	0.971326	0.956727	0.932139	0.885584	0.796156	0.655959	0.487758	0.332518	0.219311	0.157667	0.142033	0.168114	0.239236	0.348628	0.483256	0.616638	0.712814
	-38.6766	0.989075	0.988219	0.988256	0.989378	0.988799	0.988532	0.989093	0.988817	0.989093	0.988836	0.989673	0.989121	0.989664	0.988817	0.989056	0.987648	0.988265	0.989673	0.989075	0.988219	0.988238	0.988808	0.988836	0.989636	0.987943	0.988513	0.988513	0.988495	0.987859	0.985667	0.979436	0.971517	0.955306	0.929002	0.880733	0.795892	0.664626	0.509124	0.354801	0.229526	0.157036	0.139189	0.171436	0.245059	0.345931	0.460077	0.569477	0.654656
	-38.5264	0.987626	0.987323	0.986468	0.987647	0.988791	0.987651	0.989086	0.987924	0.987924	0.98792	0.987642	0.988501	0.987638	0.988211	0.987642	0.988513	0.988505	0.987929	0.988202	0.987045	0.987339	0.98763	0.987622	0.987053	0.987929	0.988223	0.988497	0.987335	0.987306	0.985182	0.978682	0.970633	0.955728	0.928074	0.881532	0.792831	0.659388	0.503852	0.347053	0.224388	0.154127	0.134778	0.163334	0.232379	0.330989	0.446083	0.556152	0.639306
	-38.3762	0.989396	0.989397	0.989397	0.989103	0.990864	0.989989	0.989986	0.990867	0.989108	0.98969	0.989692	0.989398	0.989984	0.989399	0.989397	0.989691	0.988811	0.990863	0.988815	0.989395	0.98881	0.989101	0.989983	0.989693	0.989398	0.989984	0.989105	0.988809	0.988808	0.985285	0.982338	0.975577	0.960289	0.932058	0.871492	0.758273	0.604663	0.44681	0.314482	0.220988	0.160794	0.134763	0.154345	0.227799	0.343703	0.475305	0.587291	0.655472
	-38.226	0.989421	0.989397	0.990262	0.989992	0.990563	0.989133	0.989679	0.989403	0.989685	0.988538	0.989379	0.989685	0.989692	0.989403	0.989397	0.989685	0.98998	0.989698	0.988538	0.98909	0.989968	0.989121	0.988526	0.98909	0.990256	0.990569	0.988268	0.989949	0.987679	0.984746	0.979782	0.971314	0.957869	0.934515	0.888745	0.796647	0.651373	0.478171	0.316224	0.204712	0.14762	0.134345	0.15918	0.21826	0.31237	0.430569	0.551571	0.639167
	-38.0758	0.989714	0.989125	0.989952	0.989986	0.990553	0.991425	0.991742	0.990903	0.98917	0.989102	0.989102	0.989952	0.988003	0.988774	0.990224	0.989714	0.988842	0.991074	0.990598	0.989725	0.988842	0.989941	0.989136	0.989102	0.989102	0.990236	0.990281	0.989148	0.987686	0.986497	0.98107	0.970375	0.954378	0.925715	0.877578	0.800076	0.682346	0.532752	0.371472	0.233005	0.152964	0.138095	0.17898	0.255124	0.350997	0.452701	0.547243	0.624496
	-37.9256	0.989659	0.989413	0.989675	0.988857	0.989642	0.988857	0.989364	0.988841	0.989364	0.988841	0.989642	0.990248	0.990002	0.988874	0.990199	0.989446	0.989953	0.989986	0.988595	0.990738	0.988923	0.989364	0.988563	0.988513	0.988792	0.98992	0.988874	0.98853	0.987957	0.984587	0.976881	0.963088	0.943666	0.918092	0.879657	0.820182	0.722239	0.574818	0.394292	0.234508	0.14781	0.146834	0.202395	0.279919	0.363843	0.450303	0.534113	0.613865
	-37.7754	0.988916	0.989627	0.989965	0.988894	0.988808	0.9899	0.989713	0.988327	0.989038	0.989102	0.989102	0.989102	0.989648	0.988327	0.99013	0.990008	0.989713	0.989419	0.989397	0.988851	0.988808	0.989081	0.989648	0.989146	0.989648	0.989146	0.988556	0.988513	0.986875	0.983197	0.976366	0.966567	0.95355	0.933745	0.901138	0.834803	0.712378	0.533044	0.340817	0.201407	0.142656	0.145079	0.182701	0.243504	0.32287	0.42186	0.534852	0.635185
	-37.6252	0.988513	0.988781	0.98854	0.98771	0.988166	0.988755	0.987469	0.987603	0.987898	0.987389	0.987871	0.987121	0.987844	0.989264	0.989129	0.989102	0.987495	0.989478	0.988888	0.989076	0.987763	0.988433	0.988246	0.988219	0.988487	0.988513	0.986103	0.988005	0.986344	0.984014	0.976837	0.965697	0.949925	0.92703	0.887932	0.813271	0.693169	0.530844	0.355623	0.218869	0.150053	0.146004	0.189287	0.262688	0.355282	0.458906	0.566678	0.658966
	-37.475	0.989039	0.989365	0.989134	0.988577	0.987988	0.987136	0.986778	0.987272	0.988123	0.988482	0.987725	0.988681	0.989596	0.989429	0.988609	0.988513	0.988513	0.988251	0.988219	0.987431	0.987861	0.987924	0.98845	0.987463	0.987598	0.987367	0.987335	0.987335	0.987335	0.984708	0.979924	0.968087	0.949905	0.915556	0.853321	0.762453	0.654312	0.533945	0.402322	0.272117	0.176382	0.14547	0.195465	0.305599	0.4377	0.562778	0.660241	0.72638
	-37.3248	0.987962	0.988918	0.989102	0.989102	0.989618	0.989434	0.988882	0.98855	0.988771	0.988293	0.988992	0.988845	0.988035	0.988182	0.987961	0.988439	0.989544	0.988146	0.988697	0.989066	0.988587	0.987741	0.98866	0.98855	0.988513	0.988771	0.98855	0.988513	0.986195	0.983545	0.979091	0.968197	0.953325	0.928995	0.883796	0.802047	0.672442	0.50962	0.349099	0.226554	0.159558	0.15463	0.200846	0.287014	0.40481	0.53804	0.66907	0.771729
	-37.1746	0.989776	0.988177	0.988934	0.989355	0.989397	0.989649	0.989692	0.990449	0.989313	0.98986	0.989986	0.989734	0.989692	0.989692	0.989187	0.989355	0.98864	0.989523	0.990196	0.989523	0.989145	0.989355	0.991669	0.991038	0.990617	0.989313	0.98986	0.988724	0.987756	0.985358	0.979931	0.972525	0.9578	0.931798	0.879628	0.781723	0.640017	0.481309	0.337199	0.229398	0.166576	0.15399	0.194378	0.289085	0.427425	0.582598	0.725445	0.828323
	-37.0244	0.99087	0.990622	0.991317	0.991211	0.991164	0.991411	0.990222	0.991222	0.991459	0.990964	0.990622	0.99107	0.990422	0.990775	0.990375	0.990528	0.990575	0.990575	0.99107	0.98968	0.990881	0.99067	0.990575	0.991812	0.991059	0.990375	0.990528	0.990081	0.98875	0.987524	0.983131	0.973179	0.953874	0.9159	0.847217	0.741638	0.616164	0.489528	0.372573	0.266067	0.184955	0.155856	0.204079	0.326172	0.492529	0.653995	0.775747	0.856193
	-36.8742	0.990071	0.990523	0.989607	0.989155	0.989587	0.989934	0.989744	0.990176	0.989796	0.989207	0.989587	0.989449	0.989155	0.990071	0.989796	0.990176	0.989796	0.987997	0.989325	0.988481	0.98943	0.990418	0.989364	0.989345	0.990366	0.990333	0.988101	0.988356	0.988756	0.986387	0.981262	0.970823	0.952556	0.91781	0.857055	0.762802	0.648808	0.521226	0.38916	0.269214	0.184197	0.157966	0.207597	0.32376	0.478895	0.635401	0.765971	0.856761
	-36.724	0.991107	0.990927	0.990159	0.989986	0.99046	0.989627	0.990345	0.989864	0.990166	0.990044	0.990223	0.991466	0.991279	0.99069	0.991049	0.990216	0.989749	0.990877	0.99069	0.990101	0.991171	0.989563	0.989813	0.989986	0.989986	0.989749	0.990166	0.989807	0.987796	0.985439	0.980239	0.968423	0.951378	0.922272	0.873873	0.792059	0.66922	0.519906	0.364978	0.237254	0.168343	0.167073	0.228682	0.335731	0.466534	0.603503	0.734886	0.843442
	-36.5738	0.990512	0.990343	0.990049	0.99045	0.991039	0.991396	0.990299	0.98929	0.989334	0.989861	0.991145	0.990531	0.990281	0.991208	0.990531	0.989353	0.99003	0.991208	0.990068	0.989923	0.991145	0.990531	0.990281	0.990049	0.990682	0.991102	0.990005	0.990619	0.989015	0.986427	0.979371	0.965559	0.947229	0.91626	0.869343	0.800661	0.700365	0.56133	0.401251	0.255409	0.170673	0.171882	0.2453	0.357183	0.482539	0.604906	0.715755	0.815732
	-36.4236	0.991391	0.991005	0.991777	0.991368	0.992298	0.99037	0.990372	0.990122	0.990439	0.989895	0.989465	0.990077	0.990734	0.991096	0.990937	0.990416	0.990054	0.990666	0.991096	0.990257	0.990666	0.99087	0.99087	0.990643	0.991255	0.991459	0.990325	0.989533	0.98849	0.986632	0.983663	0.975662	0.959209	0.928864	0.863933	0.747542	0.598361	0.449493	0.326329	0.237038	0.179554	0.155716	0.185156	0.28597	0.448513	0.631375	0.780063	0.870517
	-36.2734	0.989692	0.990135	0.991167	0.990794	0.990797	0.990205	0.990208	0.990724	0.99087	0.990648	0.989467	0.989767	0.990651	0.990426	0.989173	0.989694	0.988878	0.990064	0.990797	0.989319	0.990137	0.989467	0.988881	0.990359	0.989762	0.988954	0.98903	0.99021	0.988581	0.986373	0.982761	0.975313	0.961676	0.93506	0.875475	0.763939	0.610995	0.457646	0.33063	0.237271	0.177928	0.154229	0.178722	0.265983	0.41087	0.581956	0.735486	0.838879
	-36.1232	0.990341	0.990359	0.989848	0.990341	0.990142	0.989986	0.989337	0.989102	0.989752	0.988904	0.989596	0.990419	0.989709	0.98983	0.990635	0.991086	0.989649	0.989535	0.988826	0.988946	0.988886	0.989241	0.989181	0.989102	0.988453	0.989085	0.98983	0.988687	0.988002	0.987059	0.983283	0.975974	0.959719	0.927155	0.856851	0.742645	0.60909	0.480083	0.368664	0.274539	0.196612	0.153714	0.175582	0.275037	0.431212	0.596808	0.725009	0.806405
	-35.973	0.989102	0.988891	0.988597	0.989359	0.988846	0.989781	0.989435	0.989948	0.989858	0.989269	0.989525	0.989903	0.989352	0.990582	0.99053	0.989647	0.98982	0.989775	0.988846	0.988936	0.989948	0.990069	0.989775	0.990114	0.989647	0.988763	0.988936	0.988891	0.988385	0.985049	0.98042	0.971904	0.953439	0.923192	0.869331	0.778955	0.658115	0.519136	0.37832	0.2549	0.172203	0.147995	0.188846	0.285317	0.412413	0.544566	0.658894	0.738928
	-35.8228	0.991282	0.992077	0.991724	0.991871	0.991223	0.991488	0.991135	0.990663	0.990987	0.99137	0.991459	0.991871	0.992048	0.992048	0.991429	0.991576	0.991959	0.991635	0.991046	0.991282	0.991253	0.990752	0.991606	0.992048	0.991842	0.991135	0.990457	0.989868	0.989073	0.987159	0.982535	0.974671	0.960063	0.934734	0.879688	0.777961	0.634645	0.476101	0.331134	0.224866	0.162895	0.143484	0.170726	0.245946	0.360839	0.492788	0.612544	0.697487
	-35.6726	0.989893	0.989584	0.989196	0.989102	0.99051	0.990159	0.989289	0.989102	0.989907	0.99008	0.989383	0.989907	0.991487	0.99044	0.990094	0.99008	0.989383	0.989102	0.988901	0.990014	0.990173	0.989986	0.989584	0.99	0.99008	0.988981	0.988513	0.98791	0.987228	0.985634	0.980758	0.972764	0.957294	0.930899	0.880756	0.789501	0.654525	0.496434	0.34672	0.229926	0.16064	0.140591	0.16784	0.238703	0.342838	0.462865	0.574319	0.655825
	-35.5224	0.990476	0.990575	0.990183	0.989398	0.990474	0.99136	0.991067	0.991261	0.990479	0.990182	0.990672	0.98989	0.99018	0.989987	0.991063	0.991166	0.990478	0.989693	0.989005	0.989396	0.989692	0.990475	0.991261	0.990675	0.990281	0.989693	0.989593	0.988908	0.986946	0.982827	0.976841	0.968599	0.955747	0.937299	0.904048	0.83471	0.705228	0.522989	0.337995	0.206031	0.146025	0.140944	0.170252	0.223429	0.300652	0.402813	0.518941	0.619518
	-35.3722	0.988651	0.988115	0.988219	0.988982	0.989016	0.988999	0.989293	0.988253	0.98763	0.987821	0.987924	0.988497	0.988045	0.988774	0.988825	0.988513	0.988323	0.988219	0.988219	0.988219	0.988028	0.987543	0.987908	0.9886	0.987854	0.987335	0.987717	0.987161	0.985602	0.982118	0.978082	0.971964	0.960214	0.939019	0.898917	0.811705	0.661548	0.478551	0.315802	0.206357	0.150527	0.135698	0.154236	0.209923	0.303758	0.422688	0.539955	0.627583
	-35.222	0.989365	0.989877	0.9898	0.98932	0.989288	0.990139	0.989462	0.989179	0.988655	0.989147	0.989135	0.988994	0.988546	0.988961	0.990139	0.99039	0.989353	0.989179	0.989211	0.988546	0.988033	0.988296	0.988885	0.988917	0.988808	0.988622	0.988142	0.987739	0.986702	0.984301	0.980242	0.97089	0.954732	0.923742	0.867822	0.775756	0.65036	0.50575	0.361512	0.241406	0.163674	0.139224	0.168169	0.239747	0.338523	0.448668	0.549562	0.624695
	-35.0718	0.989758	0.989445	0.989283	0.989938	0.989739	0.989758	0.989625	0.990299	0.990148	0.989511	0.989938	0.989739	0.989758	0.989625	0.989758	0.989625	0.989217	0.988922	0.988627	0.989235	0.988789	0.98858	0.989169	0.989036	0.988808	0.987906	0.987877	0.987678	0.986614	0.984533	0.979717	0.970103	0.954172	0.929301	0.884196	0.802479	0.676859	0.519757	0.358877	0.228191	0.154203	0.139236	0.174768	0.249058	0.34508	0.450121	0.548487	0.624121
	-34.9216	0.988815	0.98892	0.989222	0.989278	0.989923	0.990105	0.989811	0.990042	0.989579	0.989278	0.989572	0.989166	0.988808	0.99021	0.990288	0.989166	0.989334	0.98899	0.988689	0.98986	0.989348	0.988338	0.988219	0.98857	0.989334	0.989341	0.988752	0.987812	0.985758	0.981704	0.977048	0.970351	0.960351	0.942673	0.905857	0.820809	0.663491	0.462076	0.285562	0.180379	0.140126	0.138401	0.160217	0.206738	0.287255	0.403082	0.53308	0.63761
	-34.7714	0.988108	0.987911	0.987381	0.988311	0.989148	0.989397	0.989397	0.989737	0.989305	0.988808	0.988468	0.988559	0.988808	0.988638	0.988854	0.988932	0.988468	0.987368	0.988278	0.987695	0.987643	0.989024	0.989737	0.989646	0.989397	0.989227	0.987741	0.987427	0.986733	0.984501	0.980784	0.971817	0.956678	0.932324	0.88109	0.784498	0.641548	0.478399	0.330265	0.22142	0.158678	0.139593	0.16411	0.23174	0.335531	0.458879	0.575133	0.660638
	-34.6212	0.988313	0.988915	0.989031	0.988678	0.988973	0.989268	0.989397	0.989397	0.989067	0.989798	0.98909	0.98941	0.989585	0.988643	0.989174	0.989196	0.989468	0.989986	0.989656	0.989232	0.989598	0.990151	0.989786	0.989562	0.989857	0.988831	0.988089	0.987889	0.9873	0.985556	0.979934	0.970497	0.953458	0.923777	0.868666	0.77583	0.647889	0.49929	0.354658	0.237377	0.163984	0.145907	0.185215	0.271901	0.38603	0.505525	0.608814	0.683543
	-34.471	0.989936	0.989877	0.99044	0.991055	0.990659	0.990626	0.990365	0.990651	0.990819	0.99044	0.990415	0.990121	0.990945	0.990794	0.990466	0.99071	0.990255	0.990466	0.99087	0.99039	0.990466	0.99039	0.990945	0.990954	0.990281	0.989801	0.989877	0.989801	0.988598	0.985846	0.980418	0.969007	0.949375	0.916514	0.861664	0.777194	0.661655	0.522419	0.375045	0.246623	0.167075	0.152946	0.2039	0.301355	0.420874	0.541732	0.647762	0.728218
	-34.3208	0.988528	0.988653	0.988513	0.988823	0.988638	0.988374	0.988513	0.988049	0.988558	0.988778	0.988683	0.988483	0.988543	0.988793	0.988978	0.988778	0.988838	0.989706	0.989058	0.988219	0.988374	0.988359	0.988993	0.988918	0.988838	0.989088	0.988653	0.98743	0.986761	0.984255	0.980037	0.973083	0.958442	0.931685	0.876475	0.773006	0.623776	0.460942	0.321256	0.221914	0.165264	0.152419	0.188505	0.276553	0.409334	0.563831	0.702989	0.79936
	-34.1706	0.987929	0.989266	0.989233	0.988668	0.989252	0.989098	0.98821	0.988079	0.988214	0.987476	0.98734	0.987929	0.988219	0.988967	0.989392	0.988654	0.988069	0.987476	0.98749	0.987924	0.987775	0.98748	0.988083	0.988509	0.988518	0.988509	0.988368	0.987765	0.985694	0.983193	0.97979	0.971183	0.955077	0.928158	0.87619	0.784236	0.655742	0.507506	0.362738	0.246115	0.174363	0.157599	0.200643	0.299268	0.43614	0.586354	0.722346	0.822887
	-34.0204	0.988814	0.98938	0.989703	0.988958	0.988663	0.988947	0.989975	0.990142	0.989114	0.988513	0.988658	0.989097	0.988819	0.988219	0.988219	0.988652	0.988525	0.988358	0.988375	0.988647	0.989397	0.989108	0.989386	0.989553	0.988958	0.988663	0.989091	0.98868	0.987485	0.986035	0.981217	0.971693	0.954128	0.921036	0.859827	0.763686	0.641197	0.509243	0.381056	0.266872	0.185451	0.159634	0.205875	0.320186	0.473167	0.626784	0.753917	0.843967
	-33.8702	0.989552	0.989954	0.990018	0.989258	0.98966	0.990281	0.990699	0.990746	0.990141	0.989986	0.98915	0.988776	0.989258	0.989799	0.989739	0.989087	0.989258	0.989242	0.989397	0.989536	0.989831	0.989847	0.990109	0.989739	0.989365	0.989847	0.989413	0.988545	0.987367	0.985214	0.980441	0.971872	0.954844	0.922349	0.860169	0.756553	0.622477	0.478298	0.345559	0.24225	0.177086	0.159271	0.199426	0.299343	0.4468	0.614478	0.763041	0.865832
	-33.72	0.988834	0.988782	0.989102	0.989371	0.989557	0.989397	0.989531	0.990094	0.989904	0.989237	0.989397	0.989263	0.989102	0.989505	0.989181	0.988621	0.988834	0.988648	0.988942	0.9887	0.988621	0.989371	0.989289	0.988942	0.989237	0.988994	0.988245	0.988059	0.987011	0.984629	0.980957	0.973482	0.960543	0.936509	0.884896	0.780619	0.623919	0.453669	0.312533	0.21911	0.169375	0.156505	0.183999	0.265084	0.406466	0.588422	0.759899	0.87724
	-33.5698	0.989877	0.990095	0.989619	0.990023	0.990337	0.990777	0.990023	0.989433	0.988844	0.98903	0.989821	0.989857	0.989821	0.989986	0.989986	0.989728	0.989526	0.989821	0.989599	0.98949	0.98947	0.989453	0.990668	0.990648	0.989986	0.98947	0.988679	0.988255	0.987408	0.985198	0.980631	0.971902	0.95437	0.92325	0.867581	0.774466	0.646753	0.500479	0.358435	0.244037	0.174984	0.162063	0.209372	0.310296	0.449791	0.604104	0.744741	0.849841
	-33.4196	0.98763	0.987134	0.987071	0.988172	0.988142	0.988002	0.988761	0.988607	0.988296	0.988436	0.988296	0.98856	0.987971	0.988249	0.988731	0.987723	0.987784	0.98856	0.988343	0.988142	0.987878	0.987971	0.988249	0.988855	0.988266	0.9878	0.98763	0.98763	0.986763	0.984205	0.979479	0.968492	0.948854	0.917362	0.863923	0.780554	0.664986	0.526966	0.381949	0.2538	0.173308	0.161854	0.220767	0.332549	0.469456	0.605485	0.726947	0.824044
	-33.2694	0.989753	0.989806	0.98934	0.990167	0.990751	0.990219	0.990285	0.990927	0.990575	0.990219	0.989929	0.990637	0.990808	0.989806	0.989696	0.990219	0.989573	0.989278	0.989696	0.990338	0.989986	0.989749	0.989635	0.990342	0.990038	0.989045	0.989753	0.989568	0.988157	0.986561	0.981416	0.970205	0.951085	0.918098	0.861031	0.772459	0.65604	0.518743	0.375507	0.251453	0.17413	0.161337	0.215971	0.324305	0.46089	0.600339	0.721656	0.813502
	-33.1192	0.991004	0.990053	0.990032	0.990689	0.991097	0.991004	0.98994	0.990079	0.990482	0.989851	0.990802	0.990482	0.989738	0.990053	0.989351	0.989376	0.990394	0.990348	0.9901	0.990167	0.989986	0.990327	0.990642	0.990394	0.990575	0.990348	0.989872	0.989578	0.988829	0.986561	0.980754	0.968716	0.949563	0.920139	0.871852	0.795601	0.687222	0.546857	0.38806	0.246786	0.164839	0.159962	0.221332	0.324578	0.441552	0.556341	0.662131	0.752209
	-32.969	0.990064	0.989475	0.989428	0.989769	0.989831	0.990575	0.990358	0.989661	0.988886	0.988947	0.989583	0.989505	0.989366	0.989025	0.98918	0.989025	0.989289	0.988886	0.98873	0.989319	0.989475	0.988994	0.988591	0.988978	0.989847	0.989319	0.989366	0.988699	0.987863	0.98577	0.981601	0.971464	0.950352	0.91033	0.841151	0.744486	0.633605	0.516166	0.394387	0.276962	0.185095	0.149728	0.190875	0.299024	0.436894	0.56404	0.658603	0.721681
	-32.8188	0.990487	0.98994	0.988839	0.989883	0.989795	0.989779	0.98981	0.990265	0.990105	0.99056	0.989779	0.9895	0.989692	0.989382	0.988601	0.988529	0.989516	0.989661	0.989133	0.990074	0.989485	0.989619	0.990472	0.990074	0.990105	0.990146	0.989015	0.989087	0.987377	0.984034	0.978639	0.968667	0.954111	0.930213	0.88729	0.810146	0.687654	0.524729	0.354145	0.221823	0.153476	0.14778	0.191122	0.26604	0.361864	0.469915	0.576761	0.667569
	-32.6686	0.990281	0.991262	0.990575	0.989495	0.988612	0.989397	0.990575	0.989888	0.989201	0.990084	0.989397	0.990084	0.989888	0.988906	0.988808	0.989495	0.989593	0.989397	0.989692	0.989691	0.989103	0.990281	0.990182	0.989888	0.989692	0.989299	0.98871	0.988906	0.987826	0.984881	0.97899	0.968386	0.951991	0.927838	0.88297	0.804918	0.681802	0.518043	0.348396	0.216648	0.1495	0.141649	0.1767	0.243069	0.333392	0.442074	0.553797	0.644706
	-32.5184	0.989583	0.9898	0.98949	0.989785	0.989614	0.989738	0.991288	0.990094	0.989319	0.988793	0.989304	0.989289	0.989226	0.988312	0.988327	0.988204	0.988901	0.989009	0.988715	0.988513	0.9887	0.989475	0.990188	0.989242	0.987909	0.988793	0.989211	0.98825	0.986296	0.983754	0.979785	0.970808	0.954019	0.928843	0.88393	0.802587	0.675949	0.516793	0.354466	0.226106	0.153569	0.139502	0.173487	0.242891	0.33677	0.442631	0.545728	0.627246
	-32.3682	0.987098	0.9881	0.988338	0.987749	0.987159	0.987274	0.988338	0.987836	0.987806	0.988043	0.987806	0.988307	0.988338	0.9881	0.987898	0.986979	0.988307	0.988162	0.987511	0.987836	0.987718	0.987573	0.987098	0.987924	0.987661	0.986865	0.986803	0.98719	0.985454	0.982922	0.97857	0.969769	0.956437	0.935776	0.896662	0.812401	0.669429	0.487714	0.316285	0.198872	0.144072	0.13498	0.158054	0.212668	0.299655	0.413171	0.532512	0.626529
	-32.218	0.988126	0.989149	0.988845	0.989029	0.987584	0.988384	0.988642	0.98855	0.989231	0.98856	0.987924	0.98809	0.988596	0.988642	0.988136	0.987924	0.988007	0.988219	0.987971	0.987666	0.988513	0.988265	0.987878	0.988513	0.988431	0.988136	0.987842	0.987299	0.985955	0.983609	0.978455	0.968424	0.953505	0.93095	0.88779	0.810716	0.685985	0.52075	0.350811	0.217762	0.148259	0.136798	0.169005	0.230621	0.314677	0.415992	0.521601	0.612248
	-32.0678	0.989924	0.990886	0.991598	0.991087	0.991258	0.992032	0.990854	0.990452	0.991365	0.990436	0.991025	0.991071	0.990141	0.990886	0.991287	0.990219	0.990714	0.990436	0.99087	0.990947	0.990931	0.990358	0.990808	0.991381	0.990931	0.989892	0.989196	0.989892	0.988653	0.987365	0.983038	0.973036	0.951544	0.910561	0.839086	0.740024	0.626816	0.511112	0.394433	0.281291	0.18489	0.139456	0.169095	0.263687	0.388317	0.503046	0.585888	0.639654
	-31.9176	0.990648	0.99058	0.989692	0.990126	0.991314	0.990797	0.99072	0.991092	0.990507	0.989397	0.989397	0.989469	0.989909	0.990285	0.989759	0.99087	0.990725	0.990208	0.990276	0.990874	0.989624	0.989166	0.990802	0.989764	0.990349	0.991169	0.990281	0.989918	0.988228	0.985292	0.979855	0.971109	0.956642	0.930787	0.88206	0.787949	0.644279	0.475428	0.319241	0.207845	0.14978	0.13894	0.168841	0.233813	0.327676	0.440896	0.554145	0.643239
	-31.7674	0.9889	0.988758	0.990373	0.989624	0.98933	0.989237	0.989692	0.989624	0.989397	0.98933	0.98917	0.989195	0.988513	0.988446	0.988354	0.988875	0.98917	0.989397	0.98933	0.98917	0.989397	0.989397	0.989464	0.989422	0.988581	0.988875	0.988698	0.98747	0.987588	0.985172	0.979172	0.970462	0.95539	0.929469	0.879026	0.787852	0.650035	0.488129	0.335903	0.220251	0.155191	0.140023	0.171743	0.243696	0.34669	0.465932	0.578717	0.665203
	-31.6172	0.989397	0.989459	0.989754	0.989862	0.989584	0.989907	0.988638	0.989414	0.990202	0.98887	0.989102	0.988916	0.988343	0.98887	0.988729	0.987584	0.988513	0.988638	0.989227	0.989692	0.989505	0.989057	0.989986	0.989862	0.989335	0.988916	0.988219	0.988281	0.988078	0.985394	0.979703	0.970274	0.954752	0.92966	0.884852	0.802196	0.672419	0.506593	0.339589	0.214473	0.151578	0.145208	0.183569	0.258432	0.36142	0.479467	0.596844	0.688884
	-31.467	0.990689	0.990765	0.989388	0.99029	0.989217	0.989749	0.989815	0.989045	0.988808	0.988922	0.989625	0.990119	0.988219	0.988162	0.988267	0.989634	0.989454	0.989577	0.989217	0.989634	0.989397	0.989511	0.989929	0.989806	0.990109	0.989397	0.98934	0.988931	0.987705	0.98494	0.981301	0.974345	0.95879	0.931203	0.873608	0.766019	0.613203	0.451883	0.318156	0.223554	0.166138	0.14554	0.170833	0.249369	0.378446	0.534421	0.675415	0.772266
	-31.3168	0.989588	0.988999	0.988773	0.989934	0.989484	0.988617	0.988999	0.988877	0.990471	0.990038	0.990125	0.989293	0.988548	0.987699	0.989345	0.989051	0.988912	0.989345	0.989206	0.989692	0.989536	0.988964	0.98964	0.989137	0.988132	0.988947	0.988271	0.988358	0.987526	0.986522	0.982693	0.973807	0.95806	0.926567	0.868223	0.767432	0.633943	0.492014	0.360859	0.252624	0.177754	0.150301	0.183624	0.279787	0.420725	0.571855	0.702493	0.793544
	-31.1666	0.988406	0.989257	0.98842	0.988065	0.988995	0.989939	0.989504	0.988467	0.988453	0.989551	0.988574	0.987476	0.988219	0.988266	0.988513	0.98856	0.988855	0.989056	0.988714	0.988359	0.989009	0.98842	0.988065	0.988808	0.988574	0.987335	0.987335	0.987335	0.987008	0.984759	0.980817	0.97213	0.956402	0.928462	0.873716	0.776419	0.639335	0.485489	0.342254	0.232003	0.166713	0.15297	0.19609	0.297049	0.43993	0.598141	0.738822	0.836442
	-31.0164	0.989567	0.989016	0.990239	0.989986	0.989861	0.989186	0.989525	0.988597	0.988936	0.988008	0.988513	0.988388	0.98788	0.989522	0.990156	0.989397	0.989564	0.990409	0.989272	0.988513	0.988805	0.990325	0.988975	0.989861	0.989144	0.989397	0.989355	0.988936	0.987716	0.985952	0.982085	0.975361	0.961873	0.934601	0.878181	0.762849	0.598851	0.433022	0.304119	0.220252	0.17136	0.153333	0.179456	0.267804	0.417322	0.600034	0.762614	0.867711
	-30.8662	0.991605	0.992527	0.99168	0.991091	0.990648	0.99131	0.992196	0.99131	0.992269	0.991753	0.991717	0.991459	0.991532	0.992084	0.992233	0.991532	0.991865	0.990648	0.991128	0.990943	0.991459	0.991532	0.992011	0.991753	0.991717	0.99124	0.989838	0.990687	0.989178	0.987009	0.981236	0.968985	0.948558	0.92144	0.87781	0.801864	0.686082	0.534529	0.369793	0.23144	0.161409	0.166494	0.233455	0.339168	0.464591	0.598085	0.730124	0.843521
	-30.716	0.991302	0.990017	0.990249	0.990143	0.991396	0.990776	0.990017	0.990186	0.989522	0.99045	0.989334	0.988996	0.990512	0.989798	0.988282	0.988996	0.990575	0.990481	0.989786	0.990544	0.990218	0.989629	0.989228	0.990281	0.990249	0.989798	0.988188	0.987956	0.987968	0.985361	0.980398	0.972608	0.9582	0.936704	0.891079	0.802559	0.659922	0.490394	0.333741	0.22051	0.16337	0.155661	0.194769	0.282844	0.416757	0.582113	0.744131	0.863409
	-30.5658	0.988029	0.989024	0.988193	0.987951	0.98835	0.989534	0.987951	0.988219	0.988193	0.988082	0.989587	0.988513	0.988487	0.988271	0.988782	0.988513	0.988513	0.988435	0.987682	0.988245	0.988513	0.988435	0.987682	0.98835	0.989456	0.987093	0.98763	0.987525	0.986321	0.984796	0.982131	0.972692	0.956059	0.926393	0.867208	0.772372	0.649467	0.51674	0.386056	0.268132	0.183957	0.155247	0.201053	0.318438	0.474048	0.631138	0.758768	0.848471
	-30.4156	0.989986	0.990028	0.990512	0.989692	0.989797	0.991143	0.990827	0.990302	0.990596	0.990785	0.98967	0.989334	0.988556	0.989229	0.990891	0.99108	0.990007	0.990281	0.99026	0.989944	0.989292	0.988156	0.991038	0.989481	0.990533	0.989817	0.987714	0.988808	0.988597	0.985525	0.980518	0.971303	0.956617	0.933494	0.890108	0.803952	0.67122	0.505569	0.344889	0.224435	0.161562	0.153869	0.194984	0.283327	0.411745	0.567362	0.725497	0.845131
	-30.2654	0.990623	0.991427	0.990806	0.989755	0.990758	0.988904	0.990511	0.989445	0.990249	0.989707	0.98997	0.989723	0.990328	0.991084	0.989707	0.990034	0.99079	0.989381	0.989134	0.98966	0.989087	0.988792	0.988529	0.988888	0.990249	0.989612	0.988267	0.989023	0.987455	0.984119	0.978969	0.970976	0.956751	0.934931	0.895366	0.820466	0.695257	0.527972	0.35765	0.225443	0.158923	0.152535	0.196231	0.27952	0.39399	0.532848	0.677778	0.794902
	-30.1152	0.992899	0.992048	0.992015	0.991207	0.992331	0.992048	0.992005	0.99088	0.991207	0.99231	0.991513	0.992877	0.991513	0.99291	0.99231	0.991491	0.992321	0.991742	0.991437	0.990891	0.99148	0.992048	0.991983	0.99027	0.990029	0.991164	0.991121	0.989986	0.989921	0.988068	0.98375	0.974055	0.956792	0.926094	0.869025	0.77384	0.645748	0.502955	0.362306	0.242264	0.166265	0.1464	0.187165	0.286549	0.420643	0.564105	0.691518	0.783469
	-29.965	0.98998	0.989703	0.990281	0.990275	0.989997	0.990575	0.990569	0.990281	0.990269	0.989703	0.990303	0.991442	0.990569	0.990269	0.98968	0.989114	0.989675	0.988808	0.988814	0.989108	0.989391	0.989108	0.989386	0.988802	0.988502	0.987953	0.989397	0.989397	0.989318	0.985166	0.979491	0.96963	0.952463	0.93064	0.891791	0.823529	0.712692	0.551523	0.372778	0.227132	0.150503	0.147443	0.199268	0.280823	0.376086	0.478049	0.582663	0.674721
	-29.8148	0.991458	0.991163	0.990281	0.990282	0.991163	0.990574	0.989988	0.991164	0.990871	0.991754	0.992045	0.99028	0.989986	0.989987	0.990575	0.990282	0.991164	0.991164	0.990869	0.99028	0.989988	0.99087	0.990868	0.989988	0.99116	0.988809	0.98969	0.988807	0.988509	0.985855	0.981725	0.973756	0.956066	0.928043	0.875538	0.777672	0.63273	0.468409	0.318273	0.209972	0.150262	0.136204	0.167207	0.242668	0.353444	0.483314	0.603124	0.687294
	-29.6646	0.991164	0.991454	0.991749	0.991463	0.990009	0.990566	0.990575	0.991735	0.991753	0.990014	0.990276	0.989991	0.990856	0.991449	0.991169	0.990005	0.989696	0.990561	0.990575	0.989995	0.991146	0.990005	0.990566	0.990865	0.99029	0.989701	0.989692	0.989692	0.988822	0.986779	0.983267	0.970456	0.953148	0.922436	0.872957	0.794191	0.681334	0.538661	0.378416	0.235583	0.150432	0.137223	0.184867	0.272022	0.374286	0.474752	0.56475	0.636027
	-29.5144	0.990015	0.989132	0.990242	0.990565	0.989151	0.990811	0.99087	0.991439	0.990604	0.991145	0.990879	0.99087	0.989731	0.989407	0.990536	0.989721	0.989407	0.990536	0.989721	0.989407	0.989967	0.989132	0.990526	0.988582	0.989652	0.989692	0.988268	0.989358	0.988543	0.98652	0.982465	0.971792	0.958047	0.93082	0.88491	0.799932	0.672629	0.51459	0.35526	0.228384	0.152169	0.133182	0.165933	0.234279	0.325714	0.429862	0.531571	0.615243
	-29.3642	0.990295	0.989442	0.989117	0.989662	0.989132	0.989382	0.989397	0.989397	0.989956	0.989706	0.988853	0.987969	0.989882	0.989427	0.988279	0.988219	0.989617	0.988853	0.989367	0.989397	0.989117	0.988543	0.988234	0.989337	0.989397	0.987719	0.988748	0.98741	0.986776	0.983391	0.979577	0.969317	0.954799	0.933362	0.893671	0.818912	0.692842	0.52275	0.346816	0.212072	0.143847	0.134696	0.166259	0.227518	0.310945	0.410574	0.519676	0.612743
	-29.214	0.988259	0.989317	0.989123	0.988279	0.987944	0.988748	0.988533	0.989337	0.988299	0.989042	0.988005	0.988473	0.989062	0.988828	0.988808	0.987985	0.989022	0.988279	0.988768	0.988808	0.988533	0.987964	0.989571	0.989692	0.988319	0.987121	0.98759	0.987904	0.98765	0.985983	0.979275	0.969462	0.950664	0.924364	0.875603	0.794497	0.675738	0.529964	0.373622	0.239695	0.155211	0.133778	0.168298	0.24419	0.342866	0.44877	0.549056	0.624747
	-29.0638	0.989692	0.989692	0.988075	0.988463	0.988783	0.988539	0.989052	0.989372	0.990205	0.989473	0.989936	0.989986	0.989717	0.989961	0.989178	0.989102	0.989102	0.988833	0.989347	0.988858	0.990155	0.989203	0.99018	0.989742	0.988345	0.988758	0.988539	0.986359	0.987773	0.983346	0.980224	0.970815	0.954875	0.93084	0.883206	0.799225	0.666257	0.503689	0.34414	0.218763	0.149863	0.135778	0.16837	0.239367	0.335404	0.443986	0.547625	0.629163
	-28.9136	0.988604	0.988513	0.989306	0.989133	0.989102	0.989631	0.988899	0.989072	0.989631	0.989692	0.988899	0.98828	0.989011	0.989102	0.989367	0.989133	0.988838	0.989072	0.989367	0.989397	0.98834	0.989276	0.987812	0.988687	0.98828	0.988219	0.987955	0.987924	0.987132	0.985191	0.979695	0.967464	0.9479	0.918595	0.866594	0.789914	0.686379	0.553899	0.397017	0.252736	0.15959	0.1379	0.182943	0.268862	0.367675	0.463557	0.550794	0.621503
	-28.7634	0.989692	0.99021	0.990799	0.989574	0.989656	0.990728	0.989833	0.989951	0.990504	0.990575	0.989798	0.989173	0.98988	0.989468	0.989138	0.988584	0.98955	0.989173	0.990139	0.989244	0.988584	0.989291	0.989397	0.990174	0.990281	0.99054	0.989798	0.98736	0.987559	0.984262	0.976547	0.962083	0.944954	0.919287	0.883159	0.820367	0.715758	0.557196	0.368392	0.215218	0.145341	0.151682	0.204043	0.273652	0.351145	0.438556	0.534981	0.629361
	-28.6132	0.987833	0.989661	0.988716	0.98826	0.989488	0.988422	0.988219	0.989235	0.990159	0.989519	0.989397	0.988889	0.989316	0.989143	0.988849	0.989062	0.989102	0.991134	0.989681	0.989397	0.989143	0.990118	0.990027	0.988716	0.989529	0.988168	0.987417	0.987081	0.987041	0.984502	0.978255	0.96945	0.955749	0.933192	0.889276	0.800763	0.655101	0.476982	0.314515	0.202404	0.147868	0.14399	0.17766	0.244935	0.344223	0.467702	0.59765	0.699941
	-28.463	0.990529	0.990078	0.988991	0.98831	0.98996	0.989534	0.990143	0.988788	0.988762	0.989803	0.989737	0.98994	0.98924	0.989849	0.989489	0.989646	0.990687	0.989128	0.990052	0.990281	0.989783	0.989692	0.989443	0.989895	0.988245	0.988919	0.988854	0.988808	0.987813	0.985888	0.980344	0.969432	0.946456	0.910475	0.84835	0.759148	0.643642	0.516849	0.389227	0.266672	0.176129	0.148025	0.193045	0.296613	0.425745	0.55152	0.653964	0.731439
	-28.3128	0.988168	0.988463	0.987539	0.987579	0.986655	0.98767	0.988655	0.988077	0.988655	0.988564	0.988513	0.98827	0.987732	0.988117	0.988463	0.987783	0.988361	0.987783	0.986412	0.987619	0.987437	0.988066	0.987975	0.98695	0.987477	0.987143	0.987528	0.987386	0.986604	0.983284	0.979456	0.970023	0.952842	0.922349	0.866704	0.772217	0.642587	0.493704	0.352011	0.23823	0.166389	0.149691	0.188476	0.280389	0.411866	0.55872	0.689915	0.78626
	-28.1626	0.988808	0.989046	0.988864	0.989285	0.989397	0.989874	0.989748	0.98993	0.989748	0.990169	0.989088	0.99	0.989565	0.989635	0.989453	0.989159	0.989341	0.989397	0.989159	0.988864	0.989046	0.989341	0.990351	0.990098	0.990225	0.989088	0.989523	0.988261	0.987447	0.98495	0.97962	0.970152	0.948635	0.911366	0.846213	0.74852	0.628811	0.502304	0.377214	0.263838	0.180999	0.154323	0.205603	0.330653	0.490363	0.64141	0.758259	0.836104
	-28.0123	0.990147	0.989875	0.989458	0.989164	0.989336	0.989164	0.989336	0.98893	0.988808	0.988341	0.987752	0.989263	0.988758	0.98898	0.988869	0.988808	0.987875	0.98763	0.988097	0.988919	0.989803	0.989053	0.989041	0.988636	0.988513	0.989447	0.988758	0.987813	0.986696	0.983885	0.978545	0.968454	0.953295	0.928929	0.884453	0.803064	0.671697	0.499571	0.330115	0.208683	0.154189	0.158237	0.20815	0.295291	0.415036	0.562624	0.718112	0.842942
	-27.8621	0.988116	0.988513	0.989426	0.987866	0.988705	0.988874	0.989036	0.989102	0.987733	0.98802	0.987534	0.988248	0.988513	0.988742	0.988808	0.988808	0.988352	0.988904	0.988418	0.987534	0.987564	0.988314	0.988742	0.988352	0.987991	0.98724	0.987041	0.987497	0.987402	0.984597	0.98015	0.968591	0.948653	0.913621	0.853292	0.762995	0.647087	0.515016	0.376176	0.251794	0.171401	0.158622	0.221491	0.34405	0.489898	0.629572	0.749412	0.841685
	-27.7119	0.988594	0.989031	0.989102	0.989102	0.988879	0.988808	0.988585	0.989629	0.989986	0.98954	0.988505	0.989111	0.988951	0.988585	0.988067	0.989263	0.989022	0.989254	0.987836	0.988005	0.988665	0.988362	0.988442	0.98829	0.988665	0.987693	0.987781	0.988147	0.987773	0.985622	0.981633	0.969631	0.947391	0.907929	0.841442	0.74595	0.628731	0.503005	0.377625	0.26256	0.179415	0.156349	0.209357	0.331707	0.493112	0.650053	0.774209	0.859406
	-27.5617	0.988643	0.989102	0.988885	0.988808	0.989026	0.989102	0.989102	0.989102	0.98932	0.989615	0.989038	0.989244	0.989615	0.989909	0.989114	0.98859	0.988295	0.988437	0.989167	0.989179	0.988449	0.988873	0.988667	0.989167	0.988743	0.988731	0.98859	0.988295	0.987783	0.985886	0.982223	0.971997	0.952653	0.919308	0.855969	0.757146	0.63162	0.499095	0.3728	0.261008	0.181182	0.155978	0.201907	0.318288	0.475257	0.633219	0.761706	0.852365
	-27.4115	0.988595	0.988513	0.988939	0.989315	0.990035	0.989855	0.989479	0.989184	0.989954	0.989004	0.990003	0.989937	0.990117	0.990068	0.989135	0.989021	0.989954	0.989642	0.98961	0.989692	0.990543	0.989593	0.989528	0.989479	0.989823	0.98956	0.988971	0.989234	0.98812	0.985928	0.98272	0.974717	0.958614	0.926653	0.860391	0.751012	0.614477	0.476688	0.352958	0.252269	0.180952	0.153327	0.190897	0.299612	0.456753	0.623438	0.760826	0.85143
	-27.2613	0.989899	0.989571	0.99002	0.990488	0.990575	0.99099	0.990749	0.989952	0.989692	0.989484	0.990435	0.99087	0.990247	0.990401	0.989952	0.989484	0.989812	0.990609	0.991285	0.991043	0.989624	0.98931	0.990435	0.990454	0.98945	0.988064	0.989083	0.989276	0.988064	0.986384	0.98171	0.973743	0.957639	0.927905	0.873183	0.776013	0.638518	0.484262	0.343354	0.235005	0.169079	0.155188	0.20032	0.301763	0.442744	0.593335	0.722451	0.811886
	-27.1111	0.990354	0.990391	0.990575	0.989765	0.991017	0.991551	0.990649	0.990483	0.99017	0.990594	0.989655	0.990115	0.990778	0.990262	0.989986	0.990189	0.990483	0.990373	0.990078	0.990391	0.989968	0.989894	0.989784	0.989287	0.989102	0.989102	0.989102	0.989305	0.988587	0.987206	0.982291	0.972369	0.9542	0.919021	0.857849	0.767299	0.652873	0.52271	0.38719	0.263673	0.176845	0.151078	0.196274	0.299454	0.430686	0.562892	0.674848	0.758068
	-26.9609	0.988711	0.988611	0.987724	0.989506	0.989588	0.9893	0.990186	0.990378	0.989688	0.990186	0.99018	0.989197	0.9894	0.989494	0.988608	0.988614	0.987821	0.989309	0.989491	0.988905	0.988611	0.988711	0.988808	0.989005	0.989497	0.989099	0.988611	0.988513	0.987527	0.985659	0.980834	0.969913	0.954488	0.928718	0.88279	0.80195	0.682241	0.530261	0.367381	0.23372	0.158941	0.147767	0.189165	0.268014	0.369787	0.484886	0.60141	0.698115
	-26.8107	0.989884	0.989794	0.989499	0.989205	0.989679	0.990371	0.989998	0.989499	0.989781	0.989409	0.989487	0.989307	0.988718	0.989475	0.989409	0.98891	0.989769	0.990473	0.988845	0.988693	0.988718	0.98909	0.98882	0.988706	0.988616	0.988513	0.988321	0.987834	0.986861	0.984914	0.980828	0.972745	0.961296	0.940852	0.898427	0.806992	0.652962	0.466647	0.304896	0.199856	0.148991	0.137328	0.157511	0.21381	0.311678	0.443128	0.577197	0.674316
	-26.6605	0.989556	0.989425	0.989664	0.989986	0.989238	0.988995	0.988728	0.989075	0.989958	0.989906	0.989692	0.989317	0.989102	0.988728	0.989075	0.989584	0.989692	0.988943	0.989449	0.990173	0.988971	0.988593	0.98993	0.990388	0.989719	0.989397	0.989023	0.989182	0.988087	0.98509	0.980621	0.972433	0.957742	0.933443	0.881035	0.778659	0.627671	0.461796	0.317893	0.21636	0.157381	0.137976	0.162154	0.231905	0.338406	0.46306	0.575572	0.655192
	-26.5103	0.988877	0.988193	0.988358	0.988808	0.988444	0.988037	0.988106	0.988401	0.988877	0.988739	0.988331	0.988947	0.988851	0.988513	0.988695	0.988262	0.988288	0.988513	0.988513	0.987786	0.987517	0.988176	0.988331	0.988219	0.987855	0.98763	0.987448	0.986971	0.986564	0.984996	0.979547	0.967817	0.946653	0.912045	0.856776	0.776445	0.670854	0.541866	0.39759	0.259337	0.164322	0.140924	0.186997	0.276493	0.378357	0.473462	0.55508	0.620151
	-26.3601	0.991812	0.991105	0.99087	0.991754	0.991105	0.990281	0.990988	0.991812	0.991164	0.990398	0.990634	0.990516	0.990634	0.990162	0.989868	0.989809	0.990752	0.992166	0.991222	0.990988	0.990751	0.990811	0.990987	0.991046	0.990103	0.990458	0.98975	0.989692	0.98922	0.986038	0.979086	0.967068	0.949041	0.921882	0.878345	0.803465	0.685111	0.526232	0.353109	0.212929	0.143856	0.144757	0.192305	0.264704	0.347645	0.437302	0.531198	0.614897
	-26.2099	0.98898	0.989274	0.989054	0.99001	0.990355	0.988956	0.989249	0.989643	0.989912	0.989594	0.989617	0.989643	0.989225	0.989961	0.99006	0.99055	0.990306	0.989348	0.989446	0.989005	0.9892	0.989863	0.989814	0.990378	0.990183	0.988833	0.988734	0.988931	0.987435	0.985422	0.981595	0.972688	0.957425	0.928301	0.868875	0.762577	0.617684	0.461681	0.324367	0.222048	0.158116	0.135122	0.160204	0.234843	0.347067	0.469544	0.572963	0.642343
	-26.0597	0.989358	0.989436	0.988859	0.989051	0.988859	0.988718	0.989436	0.989192	0.989308	0.988692	0.988923	0.989525	0.98923	0.989102	0.989102	0.988769	0.988846	0.98827	0.988296	0.988308	0.988257	0.988846	0.989269	0.989064	0.987809	0.988373	0.988398	0.988296	0.987476	0.98412	0.977	0.965077	0.947404	0.920793	0.876584	0.802575	0.686691	0.52851	0.356058	0.216666	0.145172	0.141942	0.185525	0.255215	0.338299	0.431141	0.528169	0.613745
	-25.9095	0.988513	0.988352	0.988219	0.988542	0.988485	0.988058	0.98857	0.988134	0.987819	0.987735	0.987335	0.987658	0.987763	0.986984	0.98629	0.987125	0.987763	0.987307	0.987686	0.988219	0.988058	0.987924	0.987924	0.987924	0.987763	0.987307	0.987364	0.987146	0.985939	0.98366	0.978778	0.968103	0.949447	0.915928	0.854824	0.759499	0.636036	0.500545	0.366978	0.247827	0.164567	0.137707	0.172395	0.255871	0.365096	0.476166	0.571916	0.642397
	-25.7593	0.988826	0.990196	0.990383	0.99016	0.98995	0.989397	0.989709	0.990299	0.98995	0.989241	0.98879	0.988201	0.988237	0.988201	0.988549	0.988634	0.989156	0.98983	0.990316	0.990245	0.989692	0.989379	0.988946	0.988964	0.988321	0.988723	0.989223	0.988808	0.988027	0.986085	0.980604	0.969858	0.952837	0.920658	0.86106	0.765627	0.637253	0.491973	0.351517	0.235733	0.161547	0.140747	0.176791	0.262024	0.376857	0.497296	0.59964	0.671888
	-25.6091	0.987041	0.987947	0.988959	0.989254	0.988642	0.987924	0.988529	0.988951	0.988052	0.987637	0.987924	0.987622	0.987033	0.9872	0.987932	0.987615	0.987645	0.988521	0.988808	0.988808	0.988657	0.988362	0.987766	0.988544	0.988634	0.987932	0.988068	0.98732	0.986897	0.984623	0.978098	0.965771	0.944133	0.909625	0.856621	0.780915	0.678928	0.54717	0.394149	0.25112	0.162126	0.152151	0.210296	0.305395	0.408434	0.506427	0.596279	0.673087
	-25.4589	0.988511	0.988808	0.98837	0.988362	0.988516	0.987927	0.988214	0.988662	0.988076	0.98836	0.989102	0.988081	0.987917	0.988662	0.988076	0.987776	0.988362	0.987786	0.98733	0.988946	0.988964	0.988508	0.988811	0.988513	0.988513	0.988367	0.987635	0.987479	0.986757	0.984109	0.979996	0.971045	0.956775	0.932697	0.882055	0.785985	0.642728	0.481308	0.335689	0.226366	0.163419	0.14804	0.180956	0.26262	0.385435	0.527525	0.661043	0.762403
	-25.3087	0.988795	0.98868	0.988219	0.98836	0.988654	0.98923	0.989692	0.989551	0.989538	0.989128	0.988795	0.988539	0.987924	0.988347	0.98909	0.988834	0.988782	0.989538	0.989128	0.989077	0.989128	0.989217	0.989282	0.988513	0.988513	0.988513	0.988373	0.987656	0.986478	0.984455	0.980101	0.970972	0.95535	0.928474	0.875375	0.779277	0.641981	0.486689	0.34083	0.228236	0.163765	0.153127	0.197016	0.29127	0.423342	0.569454	0.703967	0.805087
	-25.1585	0.98813	0.987335	0.987878	0.988242	0.987789	0.987358	0.987312	0.987358	0.987719	0.988242	0.987924	0.987653	0.987335	0.986928	0.986587	0.987289	0.987246	0.986587	0.987018	0.987471	0.987494	0.987878	0.987971	0.987607	0.987653	0.986928	0.986723	0.986769	0.985095	0.981878	0.977259	0.967027	0.949947	0.924426	0.8795	0.802821	0.686339	0.535541	0.374947	0.242229	0.167811	0.161339	0.215508	0.313194	0.434867	0.567014	0.696256	0.805437
	-25.0083	0.990381	0.989136	0.989591	0.989922	0.989755	0.990184	0.989822	0.989986	0.989464	0.98933	0.989986	0.989594	0.988972	0.988938	0.98858	0.988055	0.98861	0.988972	0.988938	0.989102	0.989494	0.989986	0.989856	0.990605	0.990578	0.989233	0.989005	0.988252	0.986489	0.982074	0.974878	0.965781	0.953615	0.935394	0.902799	0.831201	0.69718	0.508759	0.321055	0.197669	0.155917	0.172297	0.219134	0.286587	0.379618	0.507983	0.665143	0.814352
	-24.8581	0.989779	0.989855	0.99087	0.990368	0.989942	0.990155	0.989861	0.990318	0.990913	0.990826	0.990412	0.989648	0.989861	0.989692	0.990193	0.991246	0.991252	0.990324	0.990362	0.990744	0.99045	0.989904	0.990275	0.991083	0.989948	0.989228	0.989773	0.989528	0.987636	0.984822	0.97999	0.969291	0.948991	0.915179	0.858995	0.775687	0.664301	0.533145	0.393087	0.263118	0.17681	0.161768	0.22342	0.34238	0.487477	0.628401	0.746457	0.838671
	-24.7079	0.989571	0.989998	0.990629	0.99016	0.989505	0.989048	0.989638	0.989625	0.989343	0.990052	0.990455	0.990281	0.98992	0.989878	0.990094	0.989036	0.988874	0.989397	0.989517	0.990173	0.990148	0.989343	0.989692	0.989571	0.989517	0.98897	0.988285	0.988808	0.987966	0.985544	0.978871	0.964631	0.945089	0.916999	0.874814	0.810819	0.711998	0.572519	0.405461	0.254969	0.169313	0.166383	0.23178	0.336641	0.458354	0.587099	0.715813	0.828187
	-24.5577	0.987924	0.98827	0.989153	0.989461	0.989448	0.98918	0.98873	0.989986	0.989756	0.989512	0.989807	0.989526	0.989383	0.99005	0.989692	0.989576	0.989627	0.990216	0.989884	0.989038	0.989742	0.989935	0.988937	0.988564	0.988757	0.988104	0.988615	0.988656	0.986811	0.984495	0.979833	0.971451	0.953898	0.926411	0.875207	0.784884	0.658301	0.510915	0.3629	0.242801	0.171652	0.159648	0.210034	0.314674	0.451941	0.598643	0.734227	0.839623
	-24.4075	0.987999	0.98774	0.988254	0.988478	0.988034	0.987999	0.98785	0.988549	0.989102	0.988883	0.988184	0.9884	0.989142	0.987999	0.98741	0.987151	0.987775	0.988293	0.987594	0.987261	0.98741	0.987701	0.988698	0.988184	0.98796	0.987634	0.986597	0.987115	0.986306	0.983699	0.977702	0.966965	0.948861	0.921678	0.876434	0.802969	0.693796	0.550666	0.390915	0.251306	0.16912	0.161528	0.219536	0.321801	0.445048	0.574121	0.698914	0.803887
	-24.2573	0.989607	0.989881	0.989796	0.989252	0.988344	0.989207	0.989292	0.988998	0.989122	0.989796	0.989776	0.989292	0.988788	0.988638	0.989502	0.989377	0.988808	0.989227	0.989881	0.989692	0.989587	0.989502	0.989063	0.988239	0.988913	0.988683	0.98782	0.987315	0.986327	0.983472	0.975589	0.963054	0.947365	0.927197	0.897071	0.842189	0.73954	0.576293	0.379917	0.220237	0.153677	0.173	0.238989	0.321282	0.40982	0.509455	0.626192	0.747393
	-24.1071	0.99019	0.990566	0.989895	0.990471	0.989991	0.990475	0.990181	0.989886	0.989392	0.989007	0.989696	0.99038	0.990176	0.989198	0.989306	0.990181	0.990285	0.990172	0.989007	0.990095	0.99106	0.990281	0.990281	0.99048	0.990371	0.989497	0.989293	0.988015	0.986542	0.984073	0.977462	0.964571	0.946088	0.921203	0.883	0.817814	0.709048	0.549989	0.368333	0.221164	0.153074	0.161828	0.220788	0.304212	0.400676	0.507142	0.619261	0.724095
	-23.9569	0.989681	0.989713	0.989081	0.989808	0.988808	0.988997	0.989302	0.989386	0.989513	0.988797	0.989775	0.990291	0.989219	0.988597	0.98883	0.988103	0.988913	0.988892	0.989597	0.989586	0.989797	0.989302	0.989481	0.989808	0.989092	0.989219	0.98803	0.98763	0.986873	0.984139	0.979092	0.967725	0.947017	0.913986	0.860349	0.784655	0.683024	0.552664	0.403688	0.262678	0.167464	0.14387	0.18873	0.280107	0.390878	0.501573	0.597924	0.674657
	-23.8067	0.990628	0.989576	0.989539	0.988871	0.989692	0.989334	0.988782	0.989218	0.988808	0.988897	0.989102	0.989102	0.989192	0.989218	0.988897	0.989102	0.989013	0.988719	0.98896	0.989539	0.988603	0.988808	0.988987	0.98895	0.988371	0.98895	0.988014	0.98804	0.987183	0.985174	0.979878	0.968612	0.951435	0.922188	0.872397	0.792018	0.677411	0.533119	0.379496	0.244838	0.159487	0.139947	0.178224	0.257225	0.35879	0.467013	0.567689	0.650957
	-23.6565	0.988472	0.989271	0.990029	0.990364	0.989187	0.989228	0.989061	0.98986	0.989775	0.988513	0.988513	0.988513	0.988345	0.988261	0.989187	0.989228	0.988808	0.989061	0.989607	0.989566	0.989733	0.989102	0.989102	0.989018	0.989229	0.989775	0.988092	0.987041	0.986872	0.985272	0.98039	0.972942	0.96061	0.935316	0.88464	0.783972	0.631522	0.464153	0.319976	0.217623	0.157511	0.13409	0.150937	0.212932	0.317628	0.445621	0.564514	0.647849
	-23.5063	0.989533	0.989419	0.990201	0.98967	0.989441	0.990927	0.989964	0.989182	0.989476	0.989692	0.989692	0.989612	0.989239	0.988887	0.989261	0.989454	0.988966	0.989555	0.990065	0.990281	0.989885	0.988966	0.989713	0.990259	0.989318	0.989182	0.989081	0.988377	0.987938	0.984698	0.980192	0.970262	0.952652	0.924127	0.87411	0.78974	0.667758	0.516911	0.361365	0.233864	0.155145	0.134936	0.168441	0.241264	0.337579	0.442092	0.540531	0.620159
	-23.3561	0.989692	0.989987	0.99013	0.988294	0.989619	0.990059	0.989619	0.990281	0.989837	0.988439	0.988367	0.988956	0.989249	0.98903	0.989766	0.989616	0.988883	0.98969	0.988586	0.98822	0.988955	0.988587	0.988734	0.988587	0.988956	0.989471	0.989322	0.988145	0.987185	0.984313	0.980035	0.969869	0.953582	0.92411	0.873853	0.789206	0.669519	0.524597	0.374405	0.245008	0.160399	0.133742	0.1648	0.240529	0.340753	0.446998	0.544241	0.619685
	-23.2059	0.987974	0.98924	0.989692	0.989829	0.989936	0.988946	0.989328	0.98924	0.989485	0.989083	0.990055	0.990143	0.989485	0.988946	0.989466	0.989829	0.990349	0.990231	0.988965	0.988858	0.989573	0.98815	0.987993	0.988357	0.98867	0.98815	0.988062	0.988307	0.986941	0.984409	0.981923	0.973359	0.955692	0.921428	0.859819	0.765706	0.644315	0.510431	0.37668	0.257633	0.170099	0.135105	0.163718	0.247359	0.361119	0.477332	0.571352	0.635117
	-23.0557	0.988975	0.988959	0.99032	0.989843	0.991204	0.990472	0.990782	0.989397	0.989333	0.989485	0.990742	0.990408	0.990742	0.990089	0.989524	0.989859	0.989397	0.989333	0.98923	0.989692	0.989373	0.988537	0.989564	0.989039	0.988872	0.989039	0.988617	0.98767	0.986491	0.984485	0.978459	0.967466	0.9509	0.928388	0.89165	0.828022	0.723756	0.568442	0.385629	0.228666	0.146672	0.139081	0.181495	0.251633	0.330599	0.416562	0.511925	0.602599
	-22.9055	0.989927	0.98975	0.990337	0.991578	0.990987	0.991224	0.990105	0.989631	0.990575	0.990634	0.99087	0.990694	0.990162	0.990635	0.989633	0.989514	0.989986	0.98981	0.989864	0.992229	0.98969	0.99087	0.990577	0.989631	0.990399	0.989692	0.989633	0.989046	0.987337	0.985572	0.981865	0.973803	0.958734	0.93225	0.880934	0.786624	0.648875	0.490944	0.342875	0.229785	0.160047	0.135252	0.15652	0.224388	0.330744	0.455685	0.572004	0.653931
	-22.7553	0.98996	0.98862	0.989263	0.989826	0.989476	0.990897	0.989531	0.988968	0.989745	0.989879	0.989344	0.989263	0.989772	0.988861	0.98937	0.990094	0.988191	0.989183	0.988539	0.989933	0.989531	0.988968	0.989585	0.989263	0.989612	0.987978	0.988433	0.989237	0.98814	0.986024	0.982813	0.974142	0.955514	0.919193	0.851042	0.745717	0.624533	0.502275	0.384623	0.273497	0.184023	0.140722	0.16824	0.265334	0.397337	0.521908	0.617031	0.676725
	-22.6051	0.988904	0.989204	0.988219	0.988315	0.988711	0.988364	0.989006	0.988707	0.989547	0.988856	0.989054	0.988808	0.98876	0.988707	0.989692	0.98945	0.988267	0.988417	0.988359	0.989996	0.987379	0.988813	0.987722	0.989595	0.989151	0.989204	0.988171	0.987731	0.986457	0.984062	0.978224	0.970239	0.956463	0.934273	0.892205	0.812133	0.682957	0.515395	0.346915	0.221135	0.154363	0.144502	0.18391	0.260993	0.366091	0.486447	0.605692	0.701212
	-22.4549	0.9899	0.989483	0.98977	0.988858	0.990783	0.990237	0.990072	0.990489	0.989943	0.989735	0.989943	0.989778	0.990281	0.990237	0.990029	0.990281	0.990065	0.988765	0.98847	0.988262	0.988686	0.989433	0.988313	0.990316	0.989067	0.99023	0.988219	0.988089	0.987033	0.984799	0.981042	0.97306	0.956745	0.929135	0.873055	0.771826	0.629086	0.474188	0.338844	0.232323	0.165628	0.145801	0.181941	0.273867	0.406601	0.55377	0.682373	0.769994
[truncated: 497 more rows]
[truncated: 1,250 more columns]
